# Supplementary material for: Subtype-specific NK cell-TAM interactions drive a novel prognostic signature in HNSCC
Source: Front Immunol. 2025 Oct 17;16:1676878. doi: 10.3389/fimmu.2025.1676878 (PMC12575298; doi:10.3389/fimmu.2025.1676878)
Supplement: Supplementary file 9 [file Table2.xlsx]

## Sheet: Sheet1
p_val	avg_log2FC	pct.1	pct.2	p_val_adj	cluster	gene
0	2.01452	0.362	0.081	0	T_cell	TNFRSF4
0	1.31488	0.562	0.156	0	T_cell	IL7R
0	1.18276	0.602	0.229	0	T_cell	SPOCK2
0	1.14646	0.335	0.082	0	T_cell	ICOS
0	1.10163	0.318	0.152	0	T_cell	TNFRSF18
0	1.09909	0.187	0.043	0	T_cell	IL2RA
0	1.0053	0.917	0.552	0	T_cell	IL32
0	0.980719	0.474	0.18	0	T_cell	PBXIP1
0	0.978706	0.834	0.515	0	T_cell	LTB
0	0.9758	0.945	0.596	0	T_cell	TRAC
0	0.964325	0.281	0.103	0	T_cell	CTLA4
0	0.903057	0.608	0.367	0	T_cell	TRBC1
0	0.900141	0.225	0.014	0	T_cell	CD40LG
0	0.881625	0.301	0.062	0	T_cell	TNFRSF25
0	0.875064	0.346	0.181	0	T_cell	BATF
0	0.872673	0.416	0.199	0	T_cell	CORO1B
0	0.856474	0.219	0.089	0	T_cell	AC133644.2
0	0.854724	0.41	0.184	0	T_cell	PIM2
0	0.850318	0.775	0.534	0	T_cell	LDHB
0	0.826761	0.242	0.023	0	T_cell	MAL
0	0.82251	0.782	0.547	0	T_cell	TRBC2
0	0.813871	0.237	0.04	0	T_cell	TSHZ2
0	0.797411	0.864	0.658	0	T_cell	FXYD5
0	0.789231	0.23	0.045	0	T_cell	TBC1D4
0	0.785878	0.273	0.057	0	T_cell	AQP3
0	0.785418	0.158	0.013	0	T_cell	FOXP3
0	0.778219	0.341	0.118	0	T_cell	RORA
0	0.765578	0.528	0.254	0	T_cell	PIK3IP1
0	0.761904	0.313	0.1	0	T_cell	TMEM173
0	0.744624	0.214	0.055	0	T_cell	PASK
0	0.743343	0.338	0.169	0	T_cell	KLRB1
0	0.740994	0.159	0.02	0	T_cell	ICA1
0	0.7339	0.33	0.134	0	T_cell	CCR7
0	0.72834	0.198	0.078	0	T_cell	MAGEH1
0	0.724851	0.136	0.036	0	T_cell	LAIR2
0	0.72397	0.878	0.701	0	T_cell	SARAF
0	0.712703	0.579	0.285	0	T_cell	LAT
0	0.711639	0.214	0.027	0	T_cell	LEF1
0	0.699707	0.598	0.332	0	T_cell	FYB
0	0.686098	0.893	0.799	0	T_cell	JUNB
0	0.670382	0.374	0.19	0	T_cell	SOCS3
0	0.658556	0.809	0.422	0	T_cell	CD3E
0	0.651949	0.385	0.208	0	T_cell	ARID5B
0	0.649731	0.512	0.274	0	T_cell	GIMAP7
0	0.639105	0.591	0.346	0	T_cell	LEPROTL1
0	0.633361	0.43	0.274	0	T_cell	DNAJB1
0	0.619139	0.222	0.067	0	T_cell	MAF
0	0.618656	0.294	0.11	0	T_cell	TCF7
0	0.605739	0.116	0.016	0	T_cell	RTKN2
0	0.599381	0.258	0.076	0	T_cell	CD5
0	0.590115	0.443	0.268	0	T_cell	BIRC3
0	0.587732	0.364	0.208	0	T_cell	NOSIP
0	0.586853	0.947	0.541	0	T_cell	CD3D
0	0.582602	0.823	0.48	0	T_cell	CD2
0	0.577211	0.436	0.232	0	T_cell	PRDX2
0	0.572414	0.238	0.069	0	T_cell	CD4
0	0.550454	0.425	0.214	0	T_cell	AAK1
0	0.544468	0.233	0.075	0	T_cell	FLT3LG
0	0.54278	0.197	0.044	0	T_cell	CD28
0	0.538018	0.699	0.534	0	T_cell	SOD1
0	0.536422	0.395	0.187	0	T_cell	CD6
0	0.52161	0.385	0.235	0	T_cell	GBP2
0	0.520537	0.44	0.258	0	T_cell	NDFIP1
0	0.518086	0.113	0.019	0	T_cell	RP11-1399P15.1
0	0.494203	0.635	0.333	0	T_cell	CD3G
0	0.485723	0.208	0.077	0	T_cell	LPAR6
0	0.47995	0.493	0.319	0	T_cell	TMEM123
0	0.479497	0.101	0.02	0	T_cell	AC017002.1
0	0.470923	0.141	0.035	0	T_cell	NGFRAP1
0	0.467028	0.991	0.983	0	T_cell	TPT1
0	0.465758	0.237	0.098	0	T_cell	GATA3
0	0.460812	0.998	0.997	0	T_cell	RPL34
0	0.460442	0.177	0.057	0	T_cell	THEM4
0	0.457203	0.12	0.008	0	T_cell	FBLN7
0	0.455337	0.489	0.321	0	T_cell	SELL
0	0.452697	0.997	0.993	0	T_cell	RPS6
0	0.44648	0.228	0.097	0	T_cell	ICAM2
0	0.43992	0.591	0.39	0	T_cell	CD27
0	0.438739	0.49	0.335	0	T_cell	AES
0	0.433789	0.108	0.013	0	T_cell	ADTRP
0	0.429728	0.533	0.369	0	T_cell	TRAF3IP3
0	0.419604	0.999	0.997	0	T_cell	EEF1A1
0	0.416249	0.236	0.098	0	T_cell	BCL11B
0	0.414211	0.996	0.996	0	T_cell	RPS12
0	0.413339	0.994	0.986	0	T_cell	RPS4X
0	0.411851	0.955	0.913	0	T_cell	RPL4
0	0.411298	0.149	0.046	0	T_cell	SERINC5
0	0.410444	0.238	0.112	0	T_cell	RCAN3
0	0.41006	0.843	0.745	0	T_cell	GLTSCR2
0	0.409241	0.905	0.849	0	T_cell	PABPC1
0	0.406986	0.691	0.458	0	T_cell	LCK
0	0.405856	0.995	0.989	0	T_cell	RPL3
0	0.400738	0.131	0.032	0	T_cell	IL6R
0	0.40073	0.997	0.995	0	T_cell	RPL32
0	0.398111	0.991	0.987	0	T_cell	RPS3A
0	0.392231	0.452	0.27	0	T_cell	GIMAP4
0	0.389684	0.99	0.98	0	T_cell	RPL7
0	0.389301	0.959	0.921	0	T_cell	RPL22
0	0.388156	0.846	0.712	0	T_cell	S100A4
0	0.386684	0.999	0.998	0	T_cell	RPL13
0	0.384937	0.198	0.08	0	T_cell	CAMK4
0	0.38351	0.992	0.989	0	T_cell	RPL36
0	0.380717	0.988	0.982	0	T_cell	RPL9
0	0.380519	0.48	0.323	0	T_cell	GPR183
0	0.379279	0.991	0.984	0	T_cell	RPL30
0	0.377918	0.995	0.991	0	T_cell	RPS3
0	0.373629	0.106	0.014	0	T_cell	EPHX2
0	0.371701	0.524	0.368	0	T_cell	RGS10
0	0.366847	0.146	0.043	0	T_cell	LDLRAP1
0	0.365925	0.198	0.088	0	T_cell	ITK
0	0.360684	0.997	0.994	0	T_cell	RPL11
0	0.358326	0.984	0.976	0	T_cell	RPS13
0	0.355611	0.164	0.068	0	T_cell	DGKA
0	0.354444	0.779	0.681	0	T_cell	EIF3E
0	0.353099	0.142	0.044	0	T_cell	LINC01550
0	0.353074	0.788	0.66	0	T_cell	GMFG
0	0.345901	0.997	0.995	0	T_cell	RPS27A
0	0.342808	0.966	0.933	0	T_cell	RPL5
0	0.339567	0.834	0.75	0	T_cell	HINT1
0	0.330306	0.994	0.99	0	T_cell	RPS25
0	0.320895	0.895	0.847	0	T_cell	TOMM7
0	0.316461	0.994	0.988	0	T_cell	RPS16
0	0.315566	0.997	0.997	0	T_cell	RPS29
0	0.315416	0.991	0.987	0	T_cell	RPL31
0	0.312239	0.996	0.996	0	T_cell	RPS14
0	0.312075	0.997	0.996	0	T_cell	RPL21
0	0.307721	0.474	0.281	0	T_cell	CD247
0	0.306652	0.998	0.996	0	T_cell	RPS18
0	0.304483	0.985	0.971	0	T_cell	RPL6
0	0.300624	0.725	0.446	0	T_cell	CD7
0	0.30041	0.992	0.989	0	T_cell	RPL35A
0	0.295422	0.998	0.996	0	T_cell	RPS15A
0	0.290114	0.984	0.973	0	T_cell	RPL14
0	0.287933	0.995	0.993	0	T_cell	RPL19
0	0.285498	0.999	0.999	0	T_cell	RPS27
0	0.278483	0.981	0.975	0	T_cell	RPL38
0	0.276454	0.99	0.985	0	T_cell	RPS8
0	0.274944	0.999	0.999	0	T_cell	RPL10
0	0.273045	0.972	0.952	0	T_cell	RPL24
0	0.273044	0.997	0.996	0	T_cell	RPS28
0	0.270363	0.992	0.989	0	T_cell	RPL37
0	0.266462	1	0.999	0	T_cell	MALAT1
0	0.25232	0.998	0.998	0	T_cell	RPL13A
3.06494e-307	0.294183	0.138	0.05	6.32635e-303	T_cell	INPP4B
5.01918e-306	0.299129	0.109	0.033	1.03601e-301	T_cell	CHRM3-AS2
1.93198e-297	0.306149	0.15	0.059	3.98781e-293	T_cell	TESPA1
6.72061e-297	0.325312	0.123	0.042	1.3872e-292	T_cell	AP3M2
1.64095e-294	0.275253	0.884	0.809	3.3871e-290	T_cell	NPM1
7.35127e-290	0.265768	0.9	0.835	1.51738e-285	T_cell	EEF2
4.06107e-285	0.327063	0.288	0.159	8.38244e-281	T_cell	GIMAP1
1.07845e-284	0.3276	0.159	0.068	2.22603e-280	T_cell	UXS1
6.87105e-281	0.338318	0.147	0.06	1.41825e-276	T_cell	HOXB2
1.95988e-280	0.327075	0.152	0.062	4.0454e-276	T_cell	LINC00861
2.04937e-280	0.359648	0.165	0.073	4.23011e-276	T_cell	SATB1
1.75386e-279	0.379759	0.504	0.366	3.62014e-275	T_cell	PEBP1
3.18192e-279	0.396903	0.514	0.376	6.5678e-275	T_cell	ANKRD12
1.49589e-276	0.648085	0.262	0.149	3.08766e-272	T_cell	LMNA
1.31054e-272	0.477063	0.513	0.383	2.70508e-268	T_cell	DDIT4
2.3999e-269	0.29467	0.497	0.331	4.95363e-265	T_cell	ITM2A
1.35484e-266	0.374944	0.485	0.347	2.79653e-262	T_cell	PPP1R2
2.4141e-262	0.338315	0.184	0.089	4.98295e-258	T_cell	KDSR
8.38881e-262	0.26281	0.285	0.158	1.73153e-257	T_cell	TRAT1
1.61656e-260	0.316378	0.219	0.112	3.33674e-256	T_cell	OXNAD1
5.97313e-259	0.314984	0.109	0.038	1.23291e-254	T_cell	ZC3H12D
3.08746e-258	0.360663	0.806	0.712	6.37282e-254	T_cell	HSPA8
6.91214e-253	0.357092	0.49	0.351	1.42673e-248	T_cell	OCIAD2
9.29183e-249	0.342075	0.616	0.491	1.91793e-244	T_cell	GSTK1
3.10012e-247	0.296225	0.113	0.042	6.39896e-243	T_cell	IL6ST
1.4054e-246	0.261864	0.101	0.034	2.90089e-242	T_cell	PRKCA
1.44141e-244	0.34769	0.286	0.17	2.97521e-240	T_cell	TTC39C
1.69956e-243	0.367744	0.243	0.138	3.50806e-239	T_cell	RHBDD2
4.12005e-239	0.270421	0.107	0.039	8.50419e-235	T_cell	NPDC1
7.47009e-239	0.27371	0.141	0.06	1.5419e-234	T_cell	LINC00649
1.37635e-233	0.265917	0.101	0.036	2.84092e-229	T_cell	DUSP16
9.19773e-233	0.415831	0.384	0.257	1.8985e-228	T_cell	TIGIT
1.76456e-231	0.290217	0.249	0.139	3.64224e-227	T_cell	SIRPG
1.81236e-227	0.279986	0.15	0.068	3.74089e-223	T_cell	NMT2
1.01006e-226	0.389265	0.132	0.057	2.08487e-222	T_cell	GADD45A
3.03992e-224	0.420875	0.254	0.151	6.27471e-220	T_cell	RP11-138A9.1
1.29838e-221	0.459551	0.38	0.269	2.67999e-217	T_cell	UGP2
1.07201e-218	0.428143	0.362	0.25	2.21273e-214	T_cell	DNPH1
2.06462e-218	0.309507	0.137	0.061	4.26157e-214	T_cell	GPR155
1.59516e-216	0.545496	0.317	0.212	3.29257e-212	T_cell	CREM
2.32468e-215	0.263674	0.829	0.764	4.79838e-211	T_cell	UQCRB
2.98806e-212	0.262722	0.818	0.726	6.16766e-208	T_cell	PTPRC
3.99071e-207	0.275947	0.935	0.905	8.23722e-203	T_cell	RPL36A
4.18854e-207	0.326425	0.513	0.392	8.64556e-203	T_cell	DDX24
1.91485e-206	0.276545	0.3	0.186	3.95244e-202	T_cell	SKAP1
6.16086e-205	0.265999	0.419	0.284	1.27166e-200	T_cell	FYN
3.20536e-203	0.26394	0.74	0.637	6.61619e-199	T_cell	NAP1L1
1.7255e-200	0.401775	0.23	0.136	3.56159e-196	T_cell	RP11-138A9.2
2.05674e-198	0.326332	0.251	0.151	4.24531e-194	T_cell	TOB1
2.24855e-196	0.298268	0.304	0.193	4.64124e-192	T_cell	SYNE2
1.44953e-195	0.329269	0.651	0.535	2.99197e-191	T_cell	IL2RG
2.60709e-193	0.278726	0.272	0.168	5.38129e-189	T_cell	SLFN5
6.84323e-193	0.2701	0.131	0.061	1.41251e-188	T_cell	PHACTR2
1.61013e-191	0.251065	0.122	0.055	3.32347e-187	T_cell	SH3YL1
6.16634e-191	0.293474	0.355	0.242	1.27279e-186	T_cell	TECR
1.54277e-190	0.266909	0.827	0.768	3.18443e-186	T_cell	EEF1B2
2.57342e-190	0.337645	0.347	0.239	5.3118e-186	T_cell	FOXP1
8.43251e-187	0.266885	0.234	0.139	1.74056e-182	T_cell	GIMAP2
8.99848e-187	0.289013	0.36	0.246	1.85738e-182	T_cell	ETS1
6.83527e-186	0.285752	0.174	0.095	1.41087e-181	T_cell	ADI1
1.39244e-184	0.282729	0.166	0.087	2.87413e-180	T_cell	TRAF1
2.78546e-184	0.35152	0.115	0.052	5.74947e-180	T_cell	PGM2L1
1.61557e-183	0.295787	0.216	0.127	3.3347e-179	T_cell	GALM
7.24916e-183	0.263707	0.127	0.059	1.4963e-178	T_cell	TRIB2
2.63195e-181	0.269028	0.283	0.18	5.4326e-177	T_cell	SUSD3
2.04637e-180	0.304956	0.565	0.458	4.22392e-176	T_cell	CUTA
3.24825e-178	0.326987	0.358	0.252	6.70471e-174	T_cell	EML4
1.04271e-177	0.295441	0.251	0.157	2.15226e-173	T_cell	IL27RA
1.6345e-177	0.269835	0.127	0.06	3.37378e-173	T_cell	HAPLN3
8.10988e-177	0.289079	0.192	0.11	1.67396e-172	T_cell	FKBP5
2.94655e-169	0.308781	0.401	0.294	6.08197e-165	T_cell	STAT3
9.32831e-168	0.297418	0.241	0.151	1.92546e-163	T_cell	ODF2L
6.62552e-167	0.280211	0.214	0.129	1.36757e-162	T_cell	CDKN1B
2.43074e-165	0.269684	0.313	0.212	5.01729e-161	T_cell	SVIP
3.58447e-165	0.300672	0.178	0.102	7.39871e-161	T_cell	PLK3
1.29492e-162	0.391871	0.666	0.586	2.67285e-158	T_cell	RGS1
2.87232e-160	0.28557	0.164	0.092	5.92876e-156	T_cell	CD59
7.15975e-159	0.255305	0.207	0.124	1.47784e-154	T_cell	SFXN1
2.621e-156	0.274603	0.192	0.115	5.41001e-152	T_cell	TLK1
2.69316e-155	0.285916	0.258	0.17	5.55894e-151	T_cell	LIMS1
2.12319e-154	0.296143	0.537	0.439	4.38247e-150	T_cell	C6orf48
1.7296e-152	0.254429	0.131	0.068	3.57007e-148	T_cell	SLAMF1
1.22358e-149	0.250784	0.204	0.125	2.52559e-145	T_cell	ADD3
2.62043e-148	0.279524	0.456	0.353	5.40883e-144	T_cell	2025-09-06
2.99969e-147	0.281629	0.492	0.39	6.19165e-143	T_cell	ISCU
5.18715e-147	0.294224	0.276	0.188	1.07068e-142	T_cell	SNHG25
1.34206e-146	0.293976	0.338	0.241	2.77014e-142	T_cell	ARID5A
8.27199e-145	0.297596	0.743	0.669	1.70742e-140	T_cell	ZFP36L2
1.04683e-140	0.295479	0.662	0.614	2.16075e-136	T_cell	RPS4Y1
3.86527e-138	0.275107	0.145	0.082	7.97831e-134	T_cell	PHTF2
5.21679e-137	0.278185	0.141	0.079	1.0768e-132	T_cell	AC016831.7
3.59435e-136	0.274782	0.383	0.286	7.41909e-132	T_cell	EVI2A
3.40738e-135	0.263762	0.272	0.186	7.03317e-131	T_cell	CYLD
2.02863e-134	0.449498	0.273	0.197	4.18729e-130	T_cell	MIR4435-2HG
3.49598e-134	0.269833	0.183	0.113	7.21605e-130	T_cell	NABP1
7.91176e-134	0.275876	0.64	0.556	1.63307e-129	T_cell	YWHAB
1.71926e-130	0.27083	0.277	0.193	3.54871e-126	T_cell	CMTM7
1.40915e-129	0.255932	0.332	0.238	2.90863e-125	T_cell	SLA
2.59149e-122	0.30692	0.296	0.216	5.3491e-118	T_cell	CACYBP
1.4255e-121	0.339069	0.286	0.208	2.94237e-117	T_cell	NR3C1
2.01739e-120	0.258197	0.181	0.114	4.16409e-116	T_cell	FAM118A
1.8464e-116	0.424646	0.305	0.231	3.81116e-112	T_cell	TNFRSF1B
2.53826e-112	0.272815	0.214	0.144	5.23922e-108	T_cell	PRDM1
5.27781e-105	0.25534	0.472	0.392	1.08939e-100	T_cell	RAP1A
7.26424e-104	0.256174	0.25	0.175	1.49941e-99	T_cell	SH2D2A
5.15437e-103	0.291882	0.422	0.342	1.06391e-98	T_cell	BTG2
2.50595e-102	0.278471	0.327	0.249	5.17253e-98	T_cell	TPR
1.90661e-101	0.281314	0.457	0.378	3.93542e-97	T_cell	ZNF90
4.75553e-101	0.301761	0.314	0.241	9.81588e-97	T_cell	GLRX
4.17979e-87	0.339408	0.322	0.251	8.62751e-83	T_cell	CITED2
2.31555e-51	0.51174	0.259	0.209	4.77952e-47	T_cell	HSPA1A
7.56827e-38	0.652261	0.139	0.181	1.56217e-33	T_cell	CXCL13
4.97829e-37	0.371849	0.198	0.161	1.02757e-32	T_cell	HSPA1B
0	3.93408	0.971	0.052	0	B_cell	CD79A
0	3.78975	0.957	0.042	0	B_cell	MS4A1
0	2.91753	0.902	0.147	0	B_cell	CD79B
0	2.65308	1	0.87	0	B_cell	CD74
0	2.63398	0.674	0.014	0	B_cell	VPREB3
0	2.56576	0.999	0.602	0	B_cell	HLA-DRA
0	2.31402	0.952	0.288	0	B_cell	HLA-DQA1
0	2.23276	0.426	0.024	0	B_cell	TCL1A
0	2.22928	0.972	0.404	0	B_cell	HLA-DQB1
0	2.18455	0.697	0.045	0	B_cell	MEF2C
0	2.16713	0.247	0.012	0	B_cell	AL928768.3
0	2.15001	0.621	0.061	0	B_cell	SMIM14
0	2.11399	0.53	0.088	0	B_cell	IGHM
0	2.10459	0.634	0.008	0	B_cell	BANK1
0	2.07904	0.385	0.005	0	B_cell	IGHD
0	1.9992	0.611	0.016	0	B_cell	TNFRSF13C
0	1.99481	0.991	0.555	0	B_cell	HLA-DPA1
0	1.93179	0.987	0.567	0	B_cell	HLA-DPB1
0	1.9136	0.549	0.012	0	B_cell	CD22
0	1.803	0.992	0.59	0	B_cell	HLA-DRB1
0	1.80206	0.727	0.134	0	B_cell	HLA-DMB
0	1.75543	0.535	0.008	0	B_cell	CD19
0	1.71185	0.638	0.07	0	B_cell	IRF8
0	1.69387	0.585	0.044	0	B_cell	LY86
0	1.66962	0.538	0.038	0	B_cell	HVCN1
0	1.65424	0.495	0.009	0	B_cell	FCRLA
0	1.63863	0.97	0.681	0	B_cell	CD37
0	1.63312	0.846	0.281	0	B_cell	HLA-DMA
0	1.62874	0.92	0.628	0	B_cell	IGKC
0	1.59623	0.368	0.005	0	B_cell	FCER2
0	1.57857	0.815	0.309	0	B_cell	HLA-DRB5
0	1.57238	0.485	0.146	0	B_cell	MARCKSL1
0	1.54255	0.509	0.226	0	B_cell	IGLC3
0	1.49658	0.401	0.005	0	B_cell	CD24
0	1.47885	0.455	0.013	0	B_cell	HLA-DOB
0	1.46944	0.444	0.019	0	B_cell	ADAM28
0	1.43477	0.463	0.038	0	B_cell	CD40
0	1.38977	0.55	0.109	0	B_cell	POU2F2
0	1.37533	0.445	0.035	0	B_cell	2025-03-01
0	1.36708	0.409	0.01	0	B_cell	ARHGAP24
0	1.34145	0.359	0.006	0	B_cell	LINC00926
0	1.32935	0.428	0.019	0	B_cell	BLK
0	1.3223	0.646	0.352	0	B_cell	IGLC2
0	1.30436	0.425	0.026	0	B_cell	SWAP70
0	1.29873	0.503	0.093	0	B_cell	CYB561A3
0	1.29788	0.429	0.082	0	B_cell	CD83
0	1.27129	0.223	0.003	0	B_cell	RP5-887A10.1
0	1.24045	0.674	0.239	0	B_cell	NCF1
0	1.21696	0.376	0.018	0	B_cell	SPIB
0	1.19526	0.37	0.011	0	B_cell	BLNK
0	1.1854	0.389	0.041	0	B_cell	BASP1
0	1.1793	0.571	0.177	0	B_cell	SYPL1
0	1.17827	0.345	0.006	0	B_cell	TLR10
0	1.17729	0.292	0.01	0	B_cell	TNFRSF13B
0	1.16812	0.399	0.047	0	B_cell	LYL1
0	1.15887	0.306	0.014	0	B_cell	RP11-231C14.7
0	1.15779	0.513	0.132	0	B_cell	CTSH
0	1.1517	0.298	0.089	0	B_cell	HLA-DQA2
0	1.15079	0.381	0.023	0	B_cell	PDLIM1
0	1.14828	0.303	0.02	0	B_cell	CD72
0	1.14374	0.454	0.083	0	B_cell	LAT2
0	1.12848	0.326	0.042	0	B_cell	PHACTR1
0	1.11778	0.423	0.072	0	B_cell	STX7
0	1.11025	0.343	0.011	0	B_cell	PKIG
0	1.07103	0.327	0.02	0	B_cell	POU2AF1
0	1.05929	0.289	0.004	0	B_cell	RP11-693J15.5
0	1.05805	0.347	0.027	0	B_cell	TCF4
0	1.04227	0.269	0.01	0	B_cell	KIAA0125
0	1.0369	0.494	0.14	0	B_cell	DRAM2
0	1.03257	0.333	0.021	0	B_cell	BTK
0	1.02965	0.298	0.01	0	B_cell	RALGPS2
0	1.02844	0.494	0.25	0	B_cell	KLF2
0	1.00794	0.312	0.015	0	B_cell	BCL11A
0	1.00615	0.395	0.088	0	B_cell	ORAI2
0	0.978256	0.288	0.015	0	B_cell	GAPT
0	0.968791	0.392	0.091	0	B_cell	BCAS4
0	0.967052	0.224	0.005	0	B_cell	AC079767.4
0	0.965991	0.952	0.796	0	B_cell	LAPTM5
0	0.945492	0.285	0.016	0	B_cell	GNG7
0	0.937762	0.307	0.084	0	B_cell	LRMP
0	0.905652	0.258	0.007	0	B_cell	CD180
0	0.904832	0.258	0.02	0	B_cell	SCIMP
0	0.89448	0.271	0.016	0	B_cell	HHEX
0	0.886009	0.434	0.135	0	B_cell	SNX2
0	0.881801	0.342	0.07	0	B_cell	TPD52
0	0.855596	0.416	0.227	0	B_cell	RP11-386I14.4
0	0.851484	0.551	0.235	0	B_cell	SYNGR2
0	0.849443	0.254	0.024	0	B_cell	EAF2
0	0.847464	0.384	0.111	0	B_cell	GGA2
0	0.84385	0.418	0.151	0	B_cell	SMARCB1
0	0.837389	0.278	0.026	0	B_cell	TSPAN13
0	0.813136	0.999	0.985	0	B_cell	RPS23
0	0.811493	0.319	0.069	0	B_cell	PLEKHF2
0	0.809814	0.112	0.016	0	B_cell	RGS13
0	0.80827	0.249	0.032	0	B_cell	CLECL1
0	0.807753	0.219	0.042	0	B_cell	STAG3
0	0.788549	0.996	0.95	0	B_cell	RPS5
0	0.786284	0.37	0.123	0	B_cell	MBD4
0	0.776157	0.941	0.758	0	B_cell	EEF1B2
0	0.761995	0.409	0.166	0	B_cell	FCMR
0	0.757933	0.165	0.015	0	B_cell	NEIL1
0	0.752156	0.271	0.044	0	B_cell	CXXC5
0	0.742639	0.175	0.005	0	B_cell	FCRL5
0	0.738154	0.903	0.585	0	B_cell	LTB
0	0.730698	0.31	0.077	0	B_cell	SKAP2
0	0.724224	0.466	0.197	0	B_cell	PLAC8
0	0.723915	0.216	0.022	0	B_cell	RASGRP3
0	0.720866	0.228	0.039	0	B_cell	P2RX5
0	0.71885	0.25	0.04	0	B_cell	QRSL1
0	0.708485	0.995	0.965	0	B_cell	RPS11
0	0.707763	0.225	0.023	0	B_cell	HLA-DOA
0	0.704331	0.316	0.071	0	B_cell	LYN
0	0.70252	0.189	0.003	0	B_cell	FCRL1
0	0.700608	0.497	0.252	0	B_cell	RCSD1
0	0.700114	0.226	0.031	0	B_cell	AIM2
0	0.699245	0.532	0.271	0	B_cell	PTPN6
0	0.698552	0.163	0.008	0	B_cell	CD1C
0	0.690169	0.891	0.726	0	B_cell	CXCR4
0	0.686796	0.999	0.985	0	B_cell	RPS8
0	0.682927	0.542	0.281	0	B_cell	CHCHD10
0	0.676857	0.175	0.003	0	B_cell	CR2
0	0.673274	0.177	0.007	0	B_cell	FAM129C
0	0.66688	0.487	0.268	0	B_cell	PARP1
0	0.663998	0.24	0.029	0	B_cell	FCGR2B
0	0.66179	0.309	0.106	0	B_cell	SEL1L3
0	0.660228	0.249	0.05	0	B_cell	STRBP
0	0.658183	0.166	0.003	0	B_cell	FCRL2
0	0.657296	0.313	0.129	0	B_cell	UBE2J1
0	0.655518	0.822	0.643	0	B_cell	CD53
0	0.647038	0.18	0.009	0	B_cell	CPNE5
0	0.636521	0.184	0.006	0	B_cell	PNOC
0	0.633235	0.229	0.065	0	B_cell	RP1-313I6.12
0	0.632745	0.603	0.341	0	B_cell	SELL
0	0.62201	0.467	0.229	0	B_cell	TMEM243
0	0.621114	0.997	0.978	0	B_cell	RPL8
0	0.620542	0.278	0.086	0	B_cell	SCPEP1
0	0.619222	0.292	0.093	0	B_cell	TMEM154
0	0.616735	1	0.992	0	B_cell	RPL18A
0	0.61648	0.446	0.206	0	B_cell	REL
0	0.597244	0.17	0.003	0	B_cell	PAX5
0	0.596719	0.243	0.069	0	B_cell	CCR6
0	0.593255	0.263	0.079	0	B_cell	TMEM156
0	0.592057	0.303	0.114	0	B_cell	RASGRP2
0	0.591756	0.254	0.08	0	B_cell	ZCCHC7
0	0.587705	0.752	0.595	0	B_cell	TXNIP
0	0.585778	0.997	0.978	0	B_cell	RPS20
0	0.583054	0.196	0.029	0	B_cell	SYK
0	0.580946	0.175	0.01	0	B_cell	STAP1
0	0.578444	0.237	0.059	0	B_cell	RNASE6
0	0.573544	0.241	0.064	0	B_cell	CCDC50
0	0.570489	0.232	0.063	0	B_cell	IFT57
0	0.570067	0.417	0.206	0	B_cell	RGS19
0	0.569833	1	0.996	0	B_cell	RPS18
0	0.56747	0.27	0.102	0	B_cell	CHI3L2
0	0.565278	0.314	0.125	0	B_cell	EBLN3
0	0.560395	0.988	0.924	0	B_cell	RPS10
0	0.560276	0.494	0.298	0	B_cell	RPL22L1
0	0.560066	0.191	0.028	0	B_cell	TFEB
0	0.559689	0.157	0.009	0	B_cell	AFF3
0	0.558385	0.336	0.121	0	B_cell	JCHAIN
0	0.55358	0.993	0.947	0	B_cell	RPSA
0	0.55142	0.664	0.435	0	B_cell	SNX3
0	0.550004	1	0.996	0	B_cell	RPL21
0	0.547769	0.998	0.987	0	B_cell	RPL12
0	0.546782	0.201	0.041	0	B_cell	RABEP2
0	0.542773	0.157	0.01	0	B_cell	KIAA0226L
0	0.539812	0.991	0.936	0	B_cell	RPL5
0	0.537499	0.64	0.439	0	B_cell	C11orf31
0	0.53463	1	0.997	0	B_cell	RPLP2
0	0.533199	0.143	0.006	0	B_cell	SNX22
0	0.532578	0.956	0.84	0	B_cell	EEF2
0	0.532266	0.435	0.233	0	B_cell	SNHG7
0	0.532106	0.633	0.43	0	B_cell	EVI2B
0	0.529477	0.155	0.013	0	B_cell	FADS3
0	0.527154	0.356	0.165	0	B_cell	ODC1
0	0.525873	0.18	0.031	0	B_cell	ALOX5
0	0.521152	0.997	0.968	0	B_cell	RPL10A
0	0.520385	0.158	0.024	0	B_cell	FGD2
0	0.518447	0.996	0.966	0	B_cell	RPS21
0	0.516255	0.772	0.58	0	B_cell	ZFAS1
0	0.514698	0.799	0.627	0	B_cell	LIMD2
0	0.514056	0.145	0.005	0	B_cell	CNR2
0	0.496426	0.117	0.011	0	B_cell	BCL7A
0	0.493714	0.999	0.993	0	B_cell	RPL19
0	0.489082	0.998	0.98	0	B_cell	RPL18
0	0.488422	0.999	0.995	0	B_cell	RPL11
0	0.488297	0.551	0.365	0	B_cell	GDI2
0	0.4873	0.146	0.014	0	B_cell	CDCA7L
0	0.482282	0.992	0.96	0	B_cell	RPL7A
0	0.481827	0.371	0.192	0	B_cell	INPP5D
0	0.480229	0.622	0.417	0	B_cell	RNASET2
0	0.480013	1	0.997	0	B_cell	RPS2
0	0.479979	0.988	0.903	0	B_cell	CD52
0	0.478765	0.126	0.002	0	B_cell	EBF1
0	0.478284	0.578	0.385	0	B_cell	SMDT1
0	0.47825	0.395	0.206	0	B_cell	CNPY3
0	0.475936	0.167	0.044	0	B_cell	LYPLAL1
0	0.474905	0.201	0.066	0	B_cell	DNAJC10
0	0.473848	1	0.995	0	B_cell	RPL39
0	0.469233	0.213	0.067	0	B_cell	UNC93B1
0	0.468664	0.204	0.062	0	B_cell	DAPP1
0	0.465997	0.99	0.971	0	B_cell	MT-CO3
0	0.465578	0.999	0.993	0	B_cell	RPS6
0	0.464791	0.999	0.99	0	B_cell	RPL23A
0	0.464525	0.125	0.013	0	B_cell	C16orf74
0	0.463869	0.17	0.037	0	B_cell	RRAS2
0	0.462273	0.314	0.157	0	B_cell	EIF1AY
0	0.46149	0.999	0.995	0	B_cell	RPL32
0	0.461187	0.984	0.926	0	B_cell	RPL22
0	0.46006	0.25	0.099	0	B_cell	ID3
0	0.45975	0.999	0.988	0	B_cell	RPL37
0	0.459741	0.999	0.986	0	B_cell	RPS3A
0	0.457216	0.91	0.787	0	B_cell	SLC25A6
0	0.456909	0.253	0.102	0	B_cell	POLD4
0	0.455278	0.888	0.768	0	B_cell	ARPC3
0	0.453354	0.996	0.974	0	B_cell	RPL29
0	0.450566	0.177	0.043	0	B_cell	PXK
0	0.450548	0.31	0.154	0	B_cell	SNAP23
0	0.450508	0.142	0.016	0	B_cell	PLD4
0	0.450485	0.981	0.933	0	B_cell	RPL23
0	0.448825	0.272	0.113	0	B_cell	SPINT2
0	0.448541	1	0.998	0	B_cell	RPL13A
0	0.446287	0.997	0.975	0	B_cell	RPS13
0	0.445924	1	0.999	0	B_cell	RPS27
0	0.445588	0.216	0.077	0	B_cell	ZNF581
0	0.44444	0.16	0.032	0	B_cell	SYVN1
0	0.438173	0.999	0.991	0	B_cell	RPL15
0	0.434747	0.186	0.059	0	B_cell	CEPT1
0	0.432603	0.998	0.985	0	B_cell	RPL30
0	0.431953	0.229	0.089	0	B_cell	SH3BP5
0	0.431733	0.189	0.056	0	B_cell	NCR3
0	0.430252	0.997	0.984	0	B_cell	RPS17
0	0.429758	0.224	0.086	0	B_cell	NCOA3
0	0.42936	0.168	0.049	0	B_cell	GPR18
0	0.427654	0.166	0.036	0	B_cell	CXCR5
0	0.427021	0.117	0.006	0	B_cell	COBLL1
0	0.426197	0.992	0.957	0	B_cell	GNB2L1
0	0.424422	0.998	0.987	0	B_cell	RPL37A
0	0.423628	0.91	0.756	0	B_cell	GLTSCR2
0	0.423201	0.268	0.117	0	B_cell	NCF4
0	0.422084	0.284	0.126	0	B_cell	SP140
0	0.42067	0.53	0.209	0	B_cell	IGHG1
0	0.418517	0.999	0.991	0	B_cell	RPL26
0	0.41763	0.998	0.981	0	B_cell	RPL9
0	0.41333	1	0.993	0	B_cell	RPL27A
0	0.413264	0.986	0.929	0	B_cell	RPLP0
0	0.410285	0.184	0.067	0	B_cell	CHPT1
0	0.410205	0.997	0.98	0	B_cell	RPS7
0	0.409417	0.242	0.102	0	B_cell	HSH2D
0	0.409307	0.212	0.073	0	B_cell	IFNGR2
0	0.407223	0.114	0.007	0	B_cell	TNFRSF17
0	0.406651	0.125	0.014	0	B_cell	SH2B2
0	0.404654	0.161	0.046	0	B_cell	TMEM19
0	0.403213	0.998	0.988	0	B_cell	FAU
0	0.40262	0.184	0.062	0	B_cell	RHBDF2
0	0.402371	0.206	0.08	0	B_cell	ANKRD13A
0	0.396944	0.177	0.061	0	B_cell	CYSLTR1
0	0.393701	0.12	0.014	0	B_cell	SIGLEC10
0	0.392956	1	0.998	0	B_cell	EEF1A1
0	0.392673	0.998	0.986	0	B_cell	RPL35
0	0.389259	0.1	0.004	0	B_cell	BHLHE41
0	0.388705	0.168	0.051	0	B_cell	TSPAN3
0	0.38547	0.137	0.033	0	B_cell	SNX29
0	0.38103	0.155	0.043	0	B_cell	CERS4
0	0.38015	0.999	0.995	0	B_cell	RPS27A
0	0.379396	0.121	0.02	0	B_cell	CIITA
0	0.378956	0.981	0.918	0	B_cell	RPL4
0	0.37661	0.123	0.022	0	B_cell	MICAL3
0	0.376465	0.104	0.007	0	B_cell	PAWR
0	0.374985	1	0.997	0	B_cell	RPL34
0	0.369948	0.178	0.062	0	B_cell	PRKD3
0	0.369739	0.992	0.966	0	B_cell	RPL27
0	0.369081	0.108	0.009	0	B_cell	TSPAN33
0	0.3685	0.999	0.996	0	B_cell	RPS28
0	0.368163	0.976	0.904	0	B_cell	RPL36A
0	0.364494	0.107	0.013	0	B_cell	HDAC9
0	0.364394	0.998	0.987	0	B_cell	RPL31
0	0.362629	0.157	0.048	0	B_cell	UVRAG
0	0.362422	0.126	0.033	0	B_cell	TRAF4
0	0.358514	0.999	0.989	0	B_cell	RPL3
0	0.353694	0.129	0.032	0	B_cell	CHD7
0	0.353207	0.123	0.024	0	B_cell	UBE2E2
0	0.351356	1	0.997	0	B_cell	RPS29
0	0.346818	0.159	0.055	0	B_cell	ST6GAL1
0	0.346522	0.998	0.99	0	B_cell	RPS25
0	0.342457	0.13	0.036	0	B_cell	DENND3
0	0.341154	0.109	0.017	0	B_cell	DOK3
0	0.340455	0.158	0.053	0	B_cell	FAM159A
0	0.332776	0.997	0.981	0	B_cell	RPL7
0	0.332247	0.264	0.083	0	B_cell	SPI1
0	0.330129	0.12	0.023	0	B_cell	LPAR5
0	0.329494	0.117	0.026	0	B_cell	METTL7A
0	0.326426	0.996	0.984	0	B_cell	RPS9
0	0.325398	0.988	0.966	0	B_cell	MT-ND4
0	0.312071	0.182	0.06	0	B_cell	FAM26F
0	0.310221	0.118	0.032	0	B_cell	LILRB1
0	0.310161	0.1	0.017	0	B_cell	LINC01215
0	0.309559	1	0.998	0	B_cell	RPL13
0	0.309539	0.998	0.989	0	B_cell	RPL35A
0	0.307827	1	0.999	0	B_cell	RPL41
0	0.300566	0.967	0.908	0	B_cell	NACA
0	0.298701	0.192	0.063	0	B_cell	CYBB
0	0.2932	1	0.999	0	B_cell	RPLP1
0	0.292482	0.998	0.988	0	B_cell	RPL36
0	0.27713	0.995	0.973	0	B_cell	RPL6
0	0.274191	0.992	0.974	0	B_cell	RPL38
0	0.271167	0.103	0.023	0	B_cell	DUS2
0	0.270079	0.998	0.989	0	B_cell	RPS16
0	0.25522	0.301	0.118	0	B_cell	PLCG2
0	0.253055	0.999	0.995	0	B_cell	RPS14
1.20397e-302	0.455587	0.345	0.183	2.48511e-298	B_cell	FAM65B
3.06218e-300	0.508625	0.792	0.656	6.32064e-296	B_cell	NBEAL1
8.24927e-300	0.28804	0.107	0.028	1.70273e-295	B_cell	FCHSD2
1.36746e-289	0.289663	0.156	0.055	2.82257e-285	B_cell	CD86
4.12118e-288	0.423215	0.328	0.172	8.50653e-284	B_cell	ITSN2
2.1658e-285	0.318698	0.977	0.948	4.47042e-281	B_cell	MT-ND3
1.10049e-284	0.289539	0.115	0.034	2.27152e-280	B_cell	BTN2A2
6.2324e-284	0.461796	0.301	0.155	1.28643e-279	B_cell	RP11-796E2.4
8.8692e-282	0.310322	0.133	0.043	1.83069e-277	B_cell	KDM4B
1.30236e-281	0.361773	0.176	0.069	2.68821e-277	B_cell	KIAA1033
9.91397e-281	0.326548	0.155	0.056	2.04634e-276	B_cell	METTL21A
4.79185e-280	0.361491	0.276	0.135	9.89086e-276	B_cell	CD55
8.62472e-279	0.32481	0.217	0.093	1.78023e-274	B_cell	MCM5
6.6612e-278	0.409668	0.67	0.489	1.37494e-273	B_cell	EIF3L
3.29985e-276	0.470558	0.581	0.409	6.81123e-272	B_cell	SEC62
1.74217e-274	0.292495	0.108	0.031	3.59602e-270	B_cell	LHPP
3.23372e-274	0.412111	0.773	0.616	6.67472e-270	B_cell	HSP90AB1
3.52546e-274	0.284796	0.117	0.036	7.27689e-270	B_cell	SNX8
3.23768e-272	0.393515	0.306	0.159	6.6829e-268	B_cell	MTPN
6.49934e-272	0.435056	0.479	0.301	1.34153e-267	B_cell	VASP
9.04507e-268	0.416366	0.406	0.24	1.86699e-263	B_cell	GRB2
1.08626e-267	0.289956	0.15	0.054	2.24214e-263	B_cell	PIK3AP1
6.40467e-267	0.408604	0.672	0.498	1.32199e-262	B_cell	ERP29
8.57114e-264	0.252323	0.949	0.854	1.76917e-259	B_cell	PABPC1
1.93001e-256	0.262973	0.104	0.03	3.98374e-252	B_cell	RP11-35G9.3
1.96539e-256	0.281525	0.13	0.044	4.05675e-252	B_cell	ZDHHC21
8.53707e-253	0.432673	0.437	0.274	1.76214e-248	B_cell	DBNL
5.13723e-243	0.261557	0.1	0.03	1.06038e-238	B_cell	SNN
1.77759e-241	0.378192	0.323	0.178	3.66912e-237	B_cell	SP110
5.10447e-241	0.307428	0.911	0.801	1.05361e-236	B_cell	RPL17
1.11223e-235	0.339429	0.892	0.785	2.29575e-231	B_cell	AC090498.1
1.94174e-235	0.302587	0.153	0.06	4.00795e-231	B_cell	AP1B1
5.1431e-233	0.388314	0.277	0.147	1.06159e-228	B_cell	PRKCB
4.3839e-231	0.391971	0.568	0.399	9.04882e-227	B_cell	LSM7
9.45898e-231	0.331293	0.224	0.107	1.95243e-226	B_cell	RIC3
6.03973e-226	0.331866	0.222	0.107	1.24666e-221	B_cell	FAM3C
1.2189e-225	0.361693	0.13	0.049	2.51594e-221	B_cell	RNGTT
3.47449e-225	0.358466	0.251	0.128	7.1717e-221	B_cell	ZNF791
2.38314e-223	0.308008	0.151	0.061	4.91905e-219	B_cell	SMC6
6.95022e-222	0.387816	0.258	0.136	1.43459e-217	B_cell	IMPDH2
3.61889e-221	0.296515	0.805	0.595	7.46975e-217	B_cell	RPS4Y1
5.4132e-221	0.273738	0.108	0.036	1.11734e-216	B_cell	CAMK1D
2.2855e-218	0.25605	0.115	0.04	4.7175e-214	B_cell	RELT
1.18187e-217	0.332387	0.125	0.046	2.43949e-213	B_cell	DAAM1
2.1863e-217	0.33078	0.237	0.119	4.51273e-213	B_cell	ATP2B1
8.14883e-214	0.28606	0.974	0.936	1.682e-209	B_cell	MT-CYB
2.34391e-213	0.309646	0.207	0.099	4.83806e-209	B_cell	DDAH2
2.86315e-213	0.363156	0.348	0.206	5.90983e-209	B_cell	DCK
8.00232e-212	0.348648	0.347	0.203	1.65176e-207	B_cell	PPM1K
2.62178e-207	0.324774	0.22	0.11	5.41161e-203	B_cell	SYS1
5.80128e-203	0.29214	0.84	0.694	1.19744e-198	B_cell	EIF3E
1.53362e-202	0.296806	0.175	0.079	3.16555e-198	B_cell	SGSM3
3.58259e-201	0.289349	0.153	0.065	7.39482e-197	B_cell	CCNG2
1.15609e-199	0.312449	0.583	0.41	2.38629e-195	B_cell	ZFP36L1
1.88375e-197	0.296585	0.168	0.077	3.88824e-193	B_cell	APPL1
1.10962e-196	0.269415	0.146	0.062	2.29036e-192	B_cell	MEF2A
2.5426e-196	0.307731	0.219	0.11	5.24818e-192	B_cell	TRAF5
1.23944e-193	0.444061	0.459	0.317	2.55833e-189	B_cell	TCEA1
1.21676e-191	0.251195	0.129	0.052	2.51152e-187	B_cell	NUP88
3.01497e-191	0.439605	0.525	0.371	6.22321e-187	B_cell	EZR
8.66124e-190	0.306702	0.656	0.484	1.78777e-185	B_cell	STK17A
6.11255e-189	0.322181	0.296	0.169	1.26169e-184	B_cell	NT5C
3.788e-188	0.300288	0.197	0.097	7.81882e-184	B_cell	MTMR14
1.01747e-187	0.263481	0.147	0.063	2.10016e-183	B_cell	TBC1D22A
1.60212e-182	0.397423	0.181	0.089	3.30694e-178	B_cell	MYC
3.67231e-175	0.303023	0.477	0.325	7.58001e-171	B_cell	TNFAIP8
6.40103e-174	0.313577	0.259	0.146	1.32124e-169	B_cell	TRIM38
1.73666e-171	0.291775	0.207	0.108	3.58465e-167	B_cell	CHD9
3.22286e-170	0.300712	0.156	0.074	6.65231e-166	B_cell	ADK
6.66233e-170	0.277483	0.23	0.125	1.37517e-165	B_cell	LTA4H
5.44382e-167	0.287619	0.18	0.089	1.12366e-162	B_cell	STAT6
2.1063e-166	0.348604	0.164	0.08	4.3476e-162	B_cell	PLPP5
5.47914e-163	0.36401	0.368	0.239	1.13095e-158	B_cell	GABPB1-AS1
1.03622e-162	0.292226	0.698	0.547	2.13886e-158	B_cell	PNISR
2.27776e-161	0.280219	0.214	0.115	4.70152e-157	B_cell	FAM60A
4.05101e-161	0.334733	0.533	0.388	8.36169e-157	B_cell	SNHG8
1.18537e-160	0.287745	0.271	0.158	2.44672e-156	B_cell	SIPA1
1.77769e-159	0.266001	0.785	0.649	3.66933e-155	B_cell	EIF4A2
1.88882e-157	0.318151	0.369	0.241	3.89872e-153	B_cell	EIF2S3
2.92195e-157	0.265056	0.17	0.085	6.03119e-153	B_cell	TRMT1
3.7481e-155	0.329301	0.321	0.202	7.73646e-151	B_cell	LSM10
7.12721e-154	0.300465	0.416	0.28	1.47113e-149	B_cell	CSK
2.37006e-152	0.255459	0.19	0.1	4.89204e-148	B_cell	MIS18BP1
1.46016e-149	0.302133	0.232	0.132	3.01392e-145	B_cell	SKIL
1.51871e-145	0.263251	0.166	0.084	3.13477e-141	B_cell	HSPA4
4.4854e-142	0.276586	0.263	0.158	9.2583e-138	B_cell	LYSMD2
1.75809e-141	0.288179	0.24	0.14	3.62887e-137	B_cell	PARP14
6.18475e-141	0.293343	0.133	0.063	1.27659e-136	B_cell	NFKBID
1.48202e-140	0.309205	0.196	0.108	3.05904e-136	B_cell	RFTN1
4.81003e-140	0.27116	0.269	0.162	9.92838e-136	B_cell	SYTL1
5.43016e-139	0.267464	0.168	0.087	1.12084e-134	B_cell	GNB5
1.44927e-138	0.291707	0.517	0.377	2.99144e-134	B_cell	ANXA6
2.15329e-138	0.269714	0.229	0.133	4.4446e-134	B_cell	SNX5
3.11835e-137	0.28754	0.308	0.197	6.43658e-133	B_cell	APEX1
8.00908e-137	0.293716	0.225	0.131	1.65315e-132	B_cell	LY9
3.61943e-136	0.304673	0.691	0.577	7.47086e-132	B_cell	UQCRH
2.03171e-135	0.251787	0.188	0.102	4.19366e-131	B_cell	ACADM
7.93137e-135	0.266413	0.375	0.249	1.63711e-130	B_cell	CD82
5.62695e-134	0.316669	0.376	0.257	1.16146e-129	B_cell	HMGA1
1.05721e-132	0.257208	0.713	0.579	2.18218e-128	B_cell	GPSM3
4.68156e-132	0.291227	0.297	0.189	9.66322e-128	B_cell	BLOC1S2
1.50042e-131	0.257215	0.194	0.109	3.09701e-127	B_cell	SND1
1.09533e-129	0.250093	0.772	0.657	2.26087e-125	B_cell	NAP1L1
4.47071e-129	0.313083	0.861	0.757	9.228e-125	B_cell	TSC22D3
7.35428e-129	0.280212	0.199	0.112	1.518e-124	B_cell	PPP3CA
6.76153e-127	0.349449	0.169	0.092	1.39565e-122	B_cell	TCOF1
3.44425e-126	0.266768	0.324	0.212	7.10927e-122	B_cell	PRMT1
4.05678e-126	0.258789	0.33	0.216	8.37359e-122	B_cell	MYCBP2
2.32001e-121	0.355006	0.312	0.208	4.78873e-117	B_cell	MDM4
6.07815e-121	0.268714	0.402	0.281	1.25459e-116	B_cell	PNN
5.60601e-119	0.275945	0.235	0.144	1.15714e-114	B_cell	RBM6
6.86933e-117	0.250992	0.369	0.254	1.4179e-112	B_cell	TAF1D
2.07758e-114	0.489593	0.217	0.133	4.28833e-110	B_cell	CH17-373J23.1
1.00897e-112	0.260135	0.398	0.283	2.08261e-108	B_cell	EIF1B
5.98697e-107	0.253855	0.478	0.358	1.23577e-102	B_cell	EIF4B
1.84068e-94	0.255132	0.502	0.389	3.79935e-90	B_cell	ZNF90
1.67153e-85	0.271228	0.497	0.392	3.4502e-81	B_cell	HERPUD1
1.27313e-74	0.328115	0.238	0.162	2.62786e-70	B_cell	HSPA1B
1.65184e-74	0.384211	0.739	0.654	3.40957e-70	B_cell	HMGN1
2.93789e-72	0.300118	0.189	0.126	6.0641e-68	B_cell	IL4R
0	2.97454	0.904	0.175	0	NKT	NKG7
0	2.9198	0.96	0.26	0	NKT	CCL5
0	2.61038	0.546	0.105	0	NKT	GZMK
0	2.55287	0.586	0.075	0	NKT	GZMH
0	2.4843	0.697	0.072	0	NKT	CD8A
0	2.24949	0.868	0.205	0	NKT	GZMA
0	2.13272	0.657	0.202	0	NKT	GZMB
0	2.12993	0.769	0.264	0	NKT	CCL4
0	2.112	0.574	0.054	0	NKT	CD8B
0	1.8309	0.785	0.247	0	NKT	CST7
0	1.81525	0.582	0.139	0	NKT	PRF1
0	1.7784	0.588	0.123	0	NKT	CTSW
0	1.74641	0.555	0.146	0	NKT	AC092580.4
0	1.74353	0.521	0.206	0	NKT	GNLY
0	1.71999	0.357	0.151	0	NKT	CCL4L2
0	1.69883	0.399	0.085	0	NKT	IFNG
0	1.53287	0.326	0.043	0	NKT	TRGC2
0	1.5242	0.404	0.069	0	NKT	KLRD1
0	1.46554	0.656	0.256	0	NKT	APOBEC3G
0	1.45109	0.325	0.107	0	NKT	CMC1
0	1.41426	0.535	0.133	0	NKT	LAG3
0	1.3355	0.434	0.143	0	NKT	ITM2C
0	1.20526	0.714	0.384	0	NKT	ID2
0	1.19683	0.906	0.618	0	NKT	HCST
0	1.16519	0.197	0.03	0	NKT	KLRC2
0	1.1231	0.241	0.036	0	NKT	ZNF683
0	1.10966	0.464	0.178	0	NKT	GZMM
0	1.08798	0.678	0.375	0	NKT	RARRES3
0	1.02043	0.211	0.021	0	NKT	RP11-291B21.2
0	1.01071	0.563	0.283	0	NKT	CLEC2B
0	0.987487	0.317	0.121	0	NKT	HOPX
0	0.978137	0.344	0.118	0	NKT	PTMS
0	0.960747	0.921	0.622	0	NKT	CD3D
0	0.945304	0.299	0.097	0	NKT	LYAR
0	0.913441	0.641	0.486	0	NKT	ALOX5AP
0	0.897826	0.419	0.18	0	NKT	CHST12
0	0.873637	0.445	0.212	0	NKT	CD96
0	0.862691	0.42	0.191	0	NKT	RUNX3
0	0.858859	0.184	0.017	0	NKT	CRTAM
0	0.831109	0.161	0.034	0	NKT	XCL2
0	0.822932	0.841	0.534	0	NKT	CD2
0	0.822618	0.506	0.341	0	NKT	DUSP2
0	0.820566	0.587	0.386	0	NKT	PPP2R5C
0	0.814688	0.639	0.384	0	NKT	CD3G
0	0.813657	0.21	0.037	0	NKT	ITGA1
0	0.812296	0.344	0.175	0	NKT	ITGAE
0	0.800602	0.254	0.075	0	NKT	TBCD
0	0.794709	0.547	0.341	0	NKT	ITM2A
0	0.788771	0.229	0.047	0	NKT	SAMD3
0	0.788055	0.402	0.242	0	NKT	APOBEC3C
0	0.780486	0.344	0.16	0	NKT	SH2D1A
0	0.779533	0.839	0.66	0	NKT	EVL
0	0.778881	0.736	0.546	0	NKT	CD99
0	0.772243	0.35	0.184	0	NKT	JAML
0	0.760695	0.784	0.5	0	NKT	CD3E
0	0.752739	0.743	0.489	0	NKT	CD7
0	0.728311	0.15	0.015	0	NKT	EOMES
0	0.725388	0.3	0.117	0	NKT	GPR171
0	0.715515	0.349	0.203	0	NKT	CLDND1
0	0.714527	0.952	0.886	0	NKT	SH3BGRL3
0	0.710511	0.123	0.034	0	NKT	KRT86
0	0.70499	0.226	0.096	0	NKT	HAVCR2
0	0.702655	0.359	0.175	0	NKT	C12orf75
0	0.701107	0.157	0.031	0	NKT	KLRG1
0	0.699627	0.999	0.988	0	NKT	HLA-C
0	0.696103	0.162	0.044	0	NKT	KLRC1
0	0.694793	0.328	0.158	0	NKT	RAB27A
0	0.691433	0.413	0.245	0	NKT	IDH2
0	0.688635	0.236	0.069	0	NKT	PLA2G16
0	0.687809	0.404	0.229	0	NKT	MYO1F
0	0.677119	0.395	0.231	0	NKT	ADGRE5
0	0.67573	0.183	0.036	0	NKT	F2R
0	0.672543	0.478	0.286	0	NKT	FYN
0	0.668312	0.449	0.255	0	NKT	TIGIT
0	0.667592	0.285	0.12	0	NKT	STOM
0	0.664349	0.702	0.495	0	NKT	LCK
0	0.657705	0.349	0.187	0	NKT	PRKCH
0	0.656957	0.289	0.138	0	NKT	PTPN22
0	0.651076	0.342	0.162	0	NKT	CXCR3
0	0.644126	0.168	0.066	0	NKT	AC002331.1
0	0.639507	0.626	0.462	0	NKT	CKLF
0	0.638149	0.265	0.12	0	NKT	GYG1
0	0.634167	0.119	0.033	0	NKT	XCL1
0	0.63265	0.283	0.139	0	NKT	MIAT
0	0.622976	0.158	0.027	0	NKT	FASLG
0	0.619264	0.302	0.164	0	NKT	FABP5
0	0.615101	0.327	0.184	0	NKT	ABI3
0	0.612451	0.267	0.125	0	NKT	SYTL3
0	0.610743	0.746	0.697	0	NKT	COTL1
0	0.610257	0.424	0.271	0	NKT	C9orf142
0	0.606008	0.192	0.053	0	NKT	MATK
0	0.604476	0.249	0.11	0	NKT	MT1F
0	0.598543	0.29	0.149	0	NKT	ITGB7
0	0.596425	0.735	0.613	0	NKT	PSMB9
0	0.59451	0.657	0.52	0	NKT	GUK1
0	0.593081	0.364	0.206	0	NKT	DUSP4
0	0.592059	0.13	0.029	0	NKT	TRGC1
0	0.591084	0.22	0.086	0	NKT	SLA2
0	0.590273	0.367	0.192	0	NKT	IL2RB
0	0.589074	0.238	0.098	0	NKT	OASL
0	0.588843	0.257	0.131	0	NKT	APMAP
0	0.587856	0.576	0.378	0	NKT	CD63
0	0.579457	0.18	0.057	0	NKT	CLIC3
0	0.572279	0.148	0.034	0	NKT	CPNE7
0	0.565401	0.587	0.456	0	NKT	DRAP1
0	0.565102	0.295	0.115	0	NKT	CXCL13
0	0.564916	0.61	0.409	0	NKT	TRBC1
0	0.56112	0.538	0.32	0	NKT	LINC00152
0	0.551417	0.716	0.461	0	NKT	MT2A
0	0.550624	0.183	0.064	0	NKT	TRG-AS1
0	0.546759	0.286	0.159	0	NKT	SPN
0	0.539594	0.826	0.748	0	NKT	PSME1
0	0.537688	0.522	0.411	0	NKT	RABAC1
0	0.537494	0.238	0.106	0	NKT	CXCR6
0	0.534432	0.767	0.595	0	NKT	TRBC2
0	0.532383	0.138	0.037	0	NKT	NBL1
0	0.530993	0.718	0.538	0	NKT	LY6E
0	0.530789	0.219	0.099	0	NKT	TSEN54
0	0.529836	0.93	0.611	0	NKT	IL32
0	0.520416	0.551	0.401	0	NKT	RNF213
0	0.510541	0.999	0.99	0	NKT	HLA-A
0	0.5027	0.199	0.089	0	NKT	CBLB
0	0.501828	0.21	0.098	0	NKT	PLEKHF1
0	0.501299	0.89	0.678	0	NKT	TRAC
0	0.494802	0.53	0.327	0	NKT	ANXA1
0	0.493213	0.151	0.049	0	NKT	THEMIS
0	0.492876	0.664	0.579	0	NKT	2025-09-07
0	0.486331	0.191	0.084	0	NKT	SUPT3H
0	0.485369	0.147	0.045	0	NKT	AOAH
0	0.485248	0.598	0.485	0	NKT	STK17A
0	0.474419	0.727	0.616	0	NKT	LDHA
0	0.465607	0.709	0.629	0	NKT	LSP1
0	0.46138	0.681	0.578	0	NKT	ACAP1
0	0.456431	0.907	0.884	0	NKT	MYL12A
0	0.454671	0.147	0.048	0	NKT	JAKMIP1
0	0.449997	0.122	0.035	0	NKT	APOBEC3H
0	0.44628	1	1	0	NKT	B2M
0	0.446187	0.105	0.027	0	NKT	KIR2DL4
0	0.44145	0.803	0.741	0	NKT	MYL12B
0	0.426587	0.121	0.031	0	NKT	SLAMF7
0	0.423561	0.541	0.366	0	NKT	CTSD
0	0.420454	0.818	0.742	0	NKT	PTPRC
0	0.414607	0.804	0.748	0	NKT	PPDPF
0	0.414584	0.127	0.042	0	NKT	CCR5
0	0.414559	0.793	0.726	0	NKT	CLIC1
0	0.410186	1	1	0	NKT	TMSB4X
0	0.39112	0.965	0.944	0	NKT	CFL1
0	0.388551	1	0.997	0	NKT	HLA-B
0	0.364413	0.912	0.871	0	NKT	CORO1A
0	0.355145	0.978	0.964	0	NKT	PFN1
0	0.320778	0.893	0.859	0	NKT	UBB
0	0.303918	0.364	0.216	0	NKT	CCL3
4.91496e-308	0.516386	0.243	0.128	1.0145e-303	NKT	TPST2
2.48757e-303	0.488788	0.525	0.386	5.1346e-299	NKT	IFITM1
1.8047e-299	0.369502	0.955	0.935	3.72508e-295	NKT	GAPDH
2.08406e-298	0.547301	0.44	0.307	4.30171e-294	NKT	GIMAP4
1.09883e-297	0.447601	0.698	0.626	2.2681e-293	NKT	PSMA7
1.2421e-294	0.518398	0.282	0.163	2.56381e-290	NKT	SLC9A3R1
5.95665e-293	0.472465	0.76	0.676	1.22951e-288	NKT	ZFP36L2
3.57272e-292	0.584794	0.296	0.176	7.37445e-288	NKT	TRAT1
5.38017e-291	0.339067	0.85	0.816	1.11052e-286	NKT	ARPC2
2.4115e-290	0.531111	0.398	0.267	4.97757e-286	NKT	ARL4C
6.12221e-290	0.470267	0.46	0.32	1.26369e-285	NKT	CD247
6.4407e-290	0.511734	0.248	0.134	1.32943e-285	NKT	C5orf56
2.60983e-288	0.387953	0.659	0.552	5.38696e-284	NKT	IL2RG
1.4864e-277	0.528432	0.358	0.239	3.06808e-273	NKT	RASAL3
1.90182e-275	0.494113	0.467	0.348	3.92554e-271	NKT	TAP1
3.70036e-274	0.423863	0.639	0.543	7.63791e-270	NKT	PSME2
3.7534e-273	0.473562	0.474	0.33	7.74739e-269	NKT	GIMAP7
1.17484e-272	0.433807	0.139	0.055	2.42499e-268	NKT	SLF1
4.65077e-270	0.3684	0.748	0.687	9.59966e-266	NKT	CALM1
3.29305e-266	0.37523	0.594	0.474	6.79718e-262	NKT	CRIP1
9.17788e-266	0.519407	0.155	0.068	1.89441e-261	NKT	GALNT2
3.2195e-265	0.505614	0.432	0.31	6.64537e-261	NKT	PTPN7
9.24586e-265	0.434477	0.295	0.172	1.90844e-260	NKT	SH2D2A
7.9527e-262	0.299512	0.477	0.337	1.64152e-257	NKT	CTSC
1.23671e-259	0.341569	0.107	0.036	2.5527e-255	NKT	SYTL2
1.62551e-249	0.470391	0.254	0.145	3.35522e-245	NKT	FKBP11
1.96856e-249	0.378674	0.13	0.052	4.06331e-245	NKT	ZFYVE28
4.54604e-247	0.360839	0.761	0.704	9.38348e-243	NKT	RAC2
9.86518e-247	0.462294	0.525	0.429	2.03627e-242	NKT	TBC1D10C
1.73402e-245	0.284655	0.9	0.882	3.5792e-241	NKT	TMA7
3.06965e-245	0.346374	0.768	0.709	6.33607e-241	NKT	SUB1
5.92356e-245	0.452876	0.528	0.418	1.22268e-240	NKT	CLEC2D
4.74588e-241	0.443754	0.215	0.116	9.79596e-237	NKT	PTPN4
1.18666e-239	0.479532	0.483	0.384	2.44939e-235	NKT	WIPF1
6.28442e-239	0.451012	0.291	0.18	1.29717e-234	NKT	ZAP70
2.3481e-238	0.503609	0.572	0.492	4.84672e-234	NKT	ITGB2
3.84557e-233	0.441437	0.223	0.123	7.93763e-229	NKT	GRAP2
9.616e-231	0.464734	0.24	0.138	1.98484e-226	NKT	PYHIN1
7.30451e-230	0.430185	0.182	0.092	1.50772e-225	NKT	GABARAPL1
1.77086e-229	0.4149	0.605	0.534	3.65523e-225	NKT	PPP1CA
8.01104e-228	0.420171	0.184	0.094	1.65356e-223	NKT	PARP8
3.38068e-227	0.486016	0.318	0.212	6.97806e-223	NKT	AKNA
1.71733e-225	0.403412	0.705	0.648	3.54474e-221	NKT	IFITM2
2.24921e-223	0.558549	0.104	0.039	4.64259e-219	NKT	SPON2
3.69064e-222	0.503493	0.236	0.139	7.61785e-218	NKT	LYST
3.69043e-221	0.303276	0.117	0.046	7.61741e-217	NKT	TNIP3
3.98424e-221	0.46807	0.23	0.134	8.22388e-217	NKT	DGKZ
2.15058e-220	0.467174	0.252	0.153	4.43901e-216	NKT	ABHD17A
4.76707e-216	0.394081	0.316	0.211	9.83971e-212	NKT	MT1X
2.02904e-214	0.47744	0.381	0.281	4.18814e-210	NKT	IFI27L2
4.70815e-213	0.435245	0.455	0.334	9.7181e-209	NKT	TNFAIP3
9.99686e-211	0.369903	0.493	0.369	2.06345e-206	NKT	LAT
2.50189e-208	0.433505	0.229	0.135	5.16415e-204	NKT	PSTPIP1
1.51e-207	0.392936	0.596	0.523	3.11679e-203	NKT	ARF6
4.03315e-204	0.372698	0.18	0.093	8.32482e-200	NKT	PDCD1
7.18789e-202	0.430964	0.302	0.201	1.48365e-197	NKT	SURF4
7.43174e-202	0.453152	0.458	0.368	1.53399e-197	NKT	YWHAQ
1.24139e-200	0.451583	0.408	0.31	2.56234e-196	NKT	SUN2
1.57314e-198	0.54747	0.205	0.116	3.24712e-194	NKT	ANKRD28
1.98846e-197	0.443478	0.431	0.343	4.10437e-193	NKT	REEP5
1.87157e-191	0.449513	0.252	0.157	3.86311e-187	NKT	SIRPG
2.84364e-191	0.40131	0.108	0.045	5.86955e-187	NKT	PATL2
7.29433e-190	0.465016	0.379	0.289	1.50562e-185	NKT	ARPC5L
4.16322e-187	0.431933	0.406	0.311	8.5933e-183	NKT	UBE2L6
4.91565e-187	0.439981	0.289	0.193	1.01464e-182	NKT	IKZF3
6.02212e-185	0.481235	0.417	0.327	1.24303e-180	NKT	TUBA4A
1.12139e-184	0.402098	0.515	0.434	2.31465e-180	NKT	HLA-F
1.20166e-184	0.324422	0.108	0.045	2.48035e-180	NKT	NELL2
8.70684e-180	0.360318	0.565	0.493	1.79718e-175	NKT	LCP1
1.07913e-179	0.292956	0.922	0.917	2.22743e-175	NKT	CD52
1.48677e-179	0.511376	0.182	0.103	3.06885e-175	NKT	PPP1R14B
4.55201e-179	0.383415	0.605	0.548	9.3958e-175	NKT	PARK7
1.5937e-177	0.298342	0.744	0.71	3.28955e-173	NKT	UBL5
1.92116e-175	0.423634	0.27	0.179	3.96546e-171	NKT	GNG2
2.0072e-172	0.376864	0.13	0.062	4.14306e-168	NKT	TNFRSF9
2.14889e-172	0.403639	0.271	0.18	4.43553e-168	NKT	GLIPR2
4.12743e-172	0.300443	0.11	0.049	8.51943e-168	NKT	HENMT1
3.02565e-170	0.38901	0.285	0.19	6.24524e-166	NKT	RHOC
2.05694e-169	0.395173	0.275	0.184	4.24572e-165	NKT	CAPN2
7.42405e-168	0.395057	0.199	0.118	1.5324e-163	NKT	NUCB2
3.74804e-164	0.350356	0.62	0.58	7.73633e-160	NKT	CAPZB
1.70396e-162	0.415307	0.428	0.349	3.51715e-158	NKT	ARHGEF1
1.24926e-161	0.358321	0.102	0.044	2.5786e-157	NKT	SPRY1
2.49165e-161	0.380762	0.254	0.166	5.14302e-157	NKT	CCND2
2.80983e-159	0.392996	0.276	0.189	5.79977e-155	NKT	ACTN4
1.20674e-158	0.387024	0.339	0.245	2.49083e-154	NKT	CD6
2.33205e-157	0.427103	0.368	0.285	4.81359e-153	NKT	BIN2
1.09622e-156	0.379446	0.623	0.572	2.26271e-152	NKT	SRSF7
8.42553e-156	0.35867	0.687	0.593	1.73911e-151	NKT	RGS1
5.92219e-152	0.327242	0.138	0.072	1.2224e-147	NKT	PDE4D
3.41484e-149	0.342211	0.125	0.064	7.04857e-145	NKT	NFATC2
3.62784e-148	0.25047	0.826	0.819	7.48822e-144	NKT	SRP14
1.14582e-145	0.37112	0.28	0.197	2.36508e-141	NKT	CMTM3
2.65809e-138	0.389479	0.318	0.237	5.48655e-134	NKT	C19orf66
3.25762e-137	0.301409	0.555	0.474	6.72405e-133	NKT	MCL1
6.76314e-137	0.355281	0.292	0.209	1.39598e-132	NKT	SKAP1
2.32399e-136	0.376754	0.407	0.327	4.79695e-132	NKT	PCSK7
7.477e-136	0.251599	0.758	0.736	1.54333e-131	NKT	UQCR11
6.37305e-135	0.385322	0.376	0.303	1.31546e-130	NKT	BIN1
7.56565e-135	0.348634	0.529	0.474	1.56163e-130	NKT	PSMB8
1.23535e-134	0.279395	0.152	0.085	2.54989e-130	NKT	MT1E
1.26818e-134	0.37874	0.173	0.104	2.61765e-130	NKT	TC2N
2.02058e-132	0.335959	0.148	0.085	4.17068e-128	NKT	ARAP2
2.43206e-131	0.336751	0.472	0.406	5.02002e-127	NKT	TMEM50A
2.88371e-131	0.354279	0.621	0.59	5.95227e-127	NKT	PGK1
5.39998e-131	0.304335	0.119	0.062	1.11461e-126	NKT	DZIP3
2.59198e-129	0.318051	0.144	0.082	5.35011e-125	NKT	PITPNC1
3.19605e-129	0.264472	0.331	0.238	6.59696e-125	NKT	LGALS3
6.98385e-129	0.366767	0.436	0.372	1.44154e-124	NKT	CCDC85B
1.65535e-128	0.363281	0.335	0.253	3.41681e-124	NKT	SLA
1.89374e-128	0.334044	0.196	0.124	3.90886e-124	NKT	ZEB2
2.11216e-128	0.321423	0.567	0.518	4.35971e-124	NKT	VAMP2
6.61001e-128	0.368021	0.489	0.431	1.36437e-123	NKT	PGAM1
3.79834e-127	0.315617	0.165	0.098	7.84015e-123	NKT	STAT4
6.55365e-127	0.356435	0.539	0.481	1.35274e-122	NKT	CALR
2.37479e-125	0.380478	0.327	0.255	4.9018e-121	NKT	RBCK1
6.8219e-125	0.376703	0.438	0.376	1.40811e-120	NKT	PPP1R18
1.48008e-124	0.341072	0.197	0.128	3.05503e-120	NKT	RGL4
2.69507e-123	0.338729	0.182	0.115	5.56289e-119	NKT	ITGAL
3.1091e-123	0.308825	0.138	0.077	6.41749e-119	NKT	SLC7A5
4.50048e-123	0.283257	0.11	0.056	9.28945e-119	NKT	TBC1D2B
4.66671e-123	0.38692	0.305	0.232	9.63256e-119	NKT	RNF167
4.84366e-123	0.434214	0.286	0.215	9.9978e-119	NKT	DENND2D
6.15031e-123	0.336719	0.325	0.245	1.26948e-118	NKT	DOK2
9.91736e-123	0.348581	0.467	0.412	2.04704e-118	NKT	ARHGDIA
1.7092e-122	0.361862	0.266	0.19	3.52797e-118	NKT	GIMAP1
1.98256e-121	0.316501	0.151	0.088	4.09219e-117	NKT	ZBP1
2.3231e-120	0.365053	0.427	0.367	4.7951e-116	NKT	MSN
5.52584e-120	0.32703	0.136	0.078	1.14059e-115	NKT	MIB2
1.13211e-119	0.331778	0.124	0.068	2.3368e-115	NKT	PILRB
1.14429e-119	0.359311	0.244	0.174	2.36192e-115	NKT	MFSD10
1.12029e-116	0.425666	0.312	0.24	2.3124e-112	NKT	RBPJ
4.7771e-116	0.333576	0.194	0.127	9.86041e-112	NKT	DNAJC1
7.56577e-115	0.379278	0.282	0.212	1.56165e-110	NKT	PIP4K2A
1.94442e-114	0.340502	0.223	0.153	4.01347e-110	NKT	SELPLG
1.92206e-113	0.311757	0.528	0.481	3.96733e-109	NKT	NDUFA3
3.15672e-112	0.355883	0.348	0.28	6.51579e-108	NKT	ARHGAP30
3.48168e-112	0.41536	0.511	0.455	7.18653e-108	NKT	CD27
3.63684e-111	0.359984	0.342	0.276	7.5068e-107	NKT	RAP1B
3.89417e-111	0.343228	0.165	0.105	8.03795e-107	NKT	UBL3
4.35323e-110	0.327084	0.261	0.19	8.98551e-106	NKT	OPTN
5.17601e-110	0.365701	0.277	0.21	1.06838e-105	NKT	COMMD7
1.0854e-109	0.354157	0.203	0.136	2.24037e-105	NKT	RP11-489E7.4
1.35792e-109	0.387748	0.226	0.161	2.80289e-105	NKT	GGA1
3.1142e-109	0.316368	0.493	0.435	6.42803e-105	NKT	BST2
1.25461e-108	0.349846	0.336	0.27	2.58964e-104	NKT	DHRS7
1.54776e-108	0.354125	0.345	0.28	3.19473e-104	NKT	TSC22D4
3.38805e-108	0.322456	0.205	0.139	6.99328e-104	NKT	SEMA4D
1.00601e-107	0.376412	0.279	0.212	2.0765e-103	NKT	BTN3A2
1.17782e-107	0.360711	0.217	0.153	2.43115e-103	NKT	FAM173A
1.25257e-107	0.429978	0.241	0.173	2.58544e-103	NKT	NR4A2
3.27861e-106	0.329549	0.157	0.099	6.76737e-102	NKT	JMJD6
3.26158e-105	0.328927	0.196	0.133	6.73223e-101	NKT	HERPUD2
8.51798e-105	0.319115	0.487	0.44	1.7582e-100	NKT	PDIA3
8.92533e-105	0.294442	0.552	0.513	1.84228e-100	NKT	PPIB
4.80289e-104	0.343685	0.255	0.185	9.91364e-100	NKT	PTGER4
7.40717e-103	0.336423	0.428	0.37	1.52891e-98	NKT	CDC42SE2
7.80357e-103	0.26258	0.134	0.079	1.61074e-98	NKT	RNF125
1.4275e-102	0.316604	0.289	0.218	2.94651e-98	NKT	SYNE2
2.51486e-102	0.329288	0.723	0.686	5.19093e-98	NKT	ZFP36
4.70427e-102	0.310858	0.434	0.374	9.71007e-98	NKT	LITAF
1.29412e-101	0.304533	0.24	0.172	2.67118e-97	NKT	PTTG1
3.48445e-101	0.304442	0.128	0.076	7.19225e-97	NKT	CARS
4.64421e-101	0.275226	0.559	0.521	9.58612e-97	NKT	POLR2L
6.10214e-100	0.286184	0.574	0.545	1.25954e-95	NKT	NEDD8
1.60887e-97	0.351208	0.329	0.26	3.32087e-93	NKT	CITED2
8.10976e-97	0.31587	0.21	0.149	1.67393e-92	NKT	SH3BP1
3.26831e-96	0.321469	0.358	0.296	6.74612e-92	NKT	BUB3
1.28402e-95	0.313593	0.22	0.154	2.65036e-91	NKT	PRDM1
1.32306e-95	0.336156	0.298	0.235	2.73094e-91	NKT	SHISA5
1.76729e-95	0.300414	0.13	0.078	3.64787e-91	NKT	TOX
6.51144e-95	0.331291	0.297	0.236	1.34403e-90	NKT	PIN1
5.34131e-94	0.286783	0.141	0.087	1.1025e-89	NKT	B3GNT2
2.72672e-93	0.318367	0.241	0.179	5.62822e-89	NKT	ZYX
9.26341e-93	0.288941	0.209	0.145	1.91206e-88	NKT	GALM
3.16984e-92	0.321252	0.219	0.157	6.54287e-88	NKT	CNOT6L
4.78174e-92	0.333743	0.369	0.314	9.87e-88	NKT	PSMB10
5.98675e-92	0.31356	0.425	0.375	1.23572e-87	NKT	TERF2IP
2.90555e-90	0.315013	0.25	0.189	5.99735e-86	NKT	HMOX2
5.42411e-90	0.351865	0.294	0.234	1.11959e-85	NKT	CDK2AP2
1.38203e-89	0.293609	0.561	0.536	2.85265e-85	NKT	CAP1
1.62945e-89	0.343185	0.356	0.302	3.36335e-85	NKT	NCOR1
2.02e-89	0.334368	0.238	0.179	4.16948e-85	NKT	WNK1
3.6126e-89	0.323941	0.3	0.238	7.45677e-85	NKT	MYO1G
1.12406e-88	0.300526	0.163	0.109	2.32016e-84	NKT	RASSF1
3.11646e-88	0.261066	0.116	0.068	6.43269e-84	NKT	CISH
1.13077e-87	0.330811	0.222	0.163	2.33403e-83	NKT	RNF19A
1.30293e-87	0.367475	0.236	0.174	2.68938e-83	NKT	TOB1
1.4896e-87	0.310165	0.135	0.086	3.07468e-83	NKT	SNAP47
1.79425e-87	0.271402	0.111	0.064	3.7035e-83	NKT	CSF1
3.09893e-87	0.310885	0.336	0.275	6.39649e-83	NKT	ETS1
5.03816e-87	0.334997	0.331	0.273	1.03993e-82	NKT	PDCD4
1.00933e-86	0.346368	0.233	0.173	2.08335e-82	NKT	RP11-51J9.5
3.07957e-86	0.290109	0.458	0.416	6.35654e-82	NKT	MYEOV2
1.50471e-85	0.286623	0.558	0.529	3.10588e-81	NKT	SRSF2
1.68915e-85	0.267418	0.125	0.077	3.48657e-81	NKT	ZNF276
2.22272e-85	0.263796	0.144	0.093	4.58791e-81	NKT	ATXN1
2.33565e-85	0.334157	0.287	0.228	4.82101e-81	NKT	MBP
3.35684e-85	0.277581	0.175	0.119	6.92884e-81	NKT	RASGRP1
1.52529e-84	0.311121	0.365	0.312	3.14836e-80	NKT	SRI
1.98234e-83	0.318737	0.393	0.347	4.09176e-79	NKT	ENSA
3.22666e-83	0.310682	0.243	0.186	6.66014e-79	NKT	HSPB11
5.05856e-83	0.280029	0.151	0.099	1.04414e-78	NKT	NDFIP2
5.60474e-83	0.31822	0.363	0.309	1.15687e-78	NKT	CELF2
1.04142e-82	0.308345	0.234	0.177	2.14959e-78	NKT	RNF166
2.02215e-82	0.315173	0.416	0.368	4.17393e-78	NKT	2025-09-01
3.93047e-82	0.284203	0.43	0.385	8.11289e-78	NKT	BSG
5.02381e-82	0.342253	0.341	0.287	1.03696e-77	NKT	SIT1
5.85418e-82	0.28753	0.148	0.098	1.20836e-77	NKT	MRPL10
2.90589e-81	0.282787	0.254	0.193	5.99805e-77	NKT	SLFN5
4.67217e-81	0.279598	0.132	0.084	9.64383e-77	NKT	GNPTAB
6.17387e-81	0.315536	0.302	0.246	1.27435e-76	NKT	ARHGAP9
1.29689e-80	0.281344	0.161	0.109	2.6769e-76	NKT	SYNE1
2.89141e-80	0.287041	0.437	0.39	5.96817e-76	NKT	ANXA6
1.2335e-79	0.264604	0.121	0.075	2.54606e-75	NKT	ARL3
1.60305e-79	0.338169	0.181	0.128	3.30886e-75	NKT	SERTAD1
1.66207e-79	0.338191	0.376	0.326	3.43069e-75	NKT	CCND3
4.75896e-79	0.273475	0.139	0.091	9.82296e-75	NKT	SIRT2
1.72669e-77	0.260976	0.132	0.085	3.56405e-73	NKT	RALGDS
4.54987e-77	0.296502	0.181	0.13	9.39139e-73	NKT	LINC00869
9.00542e-77	0.294939	0.477	0.433	1.85881e-72	NKT	PLP2
1.07911e-76	0.280802	0.136	0.089	2.22739e-72	NKT	SRRT
3.8215e-76	0.310361	0.434	0.394	7.88795e-72	NKT	CHMP4A
5.5282e-76	0.31178	0.255	0.199	1.14108e-71	NKT	SDF2L1
5.49413e-75	0.258463	0.342	0.282	1.13404e-70	NKT	AAK1
6.93504e-75	0.296361	0.304	0.248	1.43146e-70	NKT	EMB
7.08378e-75	0.258893	0.133	0.087	1.46216e-70	NKT	BTN3A1
5.83362e-74	0.282005	0.435	0.379	1.20412e-69	NKT	SAMSN1
7.5769e-74	0.304834	0.209	0.155	1.56395e-69	NKT	GPR65
2.96463e-73	0.29229	0.434	0.398	6.11929e-69	NKT	UBE2L3
2.21027e-72	0.303722	0.374	0.329	4.56221e-68	NKT	DNAJB6
8.9998e-72	0.273416	0.143	0.096	1.85765e-67	NKT	MXD4
9.66277e-72	0.28448	0.442	0.403	1.99449e-67	NKT	BLOC1S1
2.65318e-71	0.304424	0.285	0.233	5.47644e-67	NKT	SIGIRR
7.31452e-71	0.266279	0.117	0.074	1.50979e-66	NKT	MLLT3
1.06245e-68	0.276424	0.192	0.141	2.19301e-64	NKT	TSPAN14
1.26348e-68	0.251933	0.136	0.091	2.60796e-64	NKT	NLRC5
1.27592e-68	0.26997	0.167	0.119	2.63363e-64	NKT	KLF13
1.39032e-68	0.25978	0.178	0.129	2.86977e-64	NKT	MAD2L2
3.55829e-68	0.296744	0.278	0.227	7.34467e-64	NKT	KIAA1551
9.82593e-68	0.290108	0.225	0.174	2.02817e-63	NKT	CH17-189H20.1
1.00202e-67	0.27185	0.431	0.396	2.06827e-63	NKT	FKBP8
5.81562e-66	0.280801	0.206	0.156	1.2004e-61	NKT	SSBP4
1.4317e-65	0.285814	0.175	0.129	2.95518e-61	NKT	MAP2K2
2.49782e-65	0.286438	0.295	0.245	5.15574e-61	NKT	DEF6
5.19624e-65	0.279893	0.184	0.135	1.07256e-60	NKT	PIK3R1
7.82411e-64	0.272995	0.229	0.18	1.61497e-59	NKT	GOLGA7
2.04322e-63	0.291684	0.264	0.215	4.21742e-59	NKT	DSTN
2.08877e-63	0.2758	0.38	0.341	4.31144e-59	NKT	SCP2
3.38161e-63	0.252873	0.485	0.46	6.97999e-59	NKT	NDUFB8
3.66197e-63	0.255804	0.186	0.137	7.55868e-59	NKT	SAMD9L
1.84581e-62	0.281927	0.319	0.275	3.80994e-58	NKT	NDUFS8
2.89163e-62	0.280676	0.307	0.261	5.96861e-58	NKT	GSDMD
3.01021e-62	0.284579	0.274	0.226	6.21337e-58	NKT	CCDC107
3.72309e-62	0.265874	0.181	0.135	7.68483e-58	NKT	CCSER2
3.83282e-62	0.298612	0.352	0.313	7.91133e-58	NKT	PRDX6
4.12414e-62	0.274161	0.378	0.341	8.51263e-58	NKT	OSTF1
1.1762e-60	0.279897	0.323	0.278	2.4278e-56	NKT	MYH9
1.67147e-60	0.287234	0.244	0.198	3.45007e-56	NKT	PDLIM2
3.27514e-60	0.273336	0.367	0.326	6.76023e-56	NKT	HSPA5
1.30137e-59	0.282773	0.31	0.264	2.68615e-55	NKT	NAP1L4
2.23427e-59	0.26961	0.223	0.175	4.61175e-55	NKT	CYTH4
2.33094e-59	0.304525	0.269	0.226	4.81129e-55	NKT	AP3S1
1.36486e-58	0.26311	0.199	0.153	2.81721e-54	NKT	RBMS1
1.72378e-58	0.265079	0.211	0.166	3.55806e-54	NKT	ITGB1BP1
2.47761e-58	0.25702	0.398	0.361	5.11404e-54	NKT	PA2G4
3.33336e-57	0.260975	0.188	0.143	6.88038e-53	NKT	STK10
1.43607e-56	0.251481	0.174	0.13	2.96418e-52	NKT	NFATC3
1.51923e-56	0.26823	0.406	0.376	3.13584e-52	NKT	TMED2
1.7456e-56	0.273551	0.339	0.301	3.60308e-52	NKT	PSMA5
3.62274e-56	0.267031	0.207	0.163	7.4777e-52	NKT	MAGED2
6.27541e-56	0.251262	0.435	0.409	1.29531e-51	NKT	KRTCAP2
1.64038e-55	0.264584	0.265	0.217	3.38592e-51	NKT	PIM1
2.59773e-55	0.268302	0.17	0.129	5.36198e-51	NKT	NELFCD
2.89574e-55	0.275953	0.32	0.273	5.9771e-51	NKT	H1FX
3.44946e-55	0.272961	0.305	0.263	7.12003e-51	NKT	MRPL41
1.17838e-54	0.253756	0.41	0.37	2.43229e-50	NKT	IDS
1.9738e-52	0.261786	0.312	0.272	4.07412e-48	NKT	RASSF5
2.16222e-52	0.2612	0.294	0.252	4.46303e-48	NKT	MRPS6
2.28183e-52	0.253807	0.209	0.167	4.70992e-48	NKT	COMMD8
3.61961e-51	0.254178	0.346	0.307	7.47124e-47	NKT	RHOF
8.07803e-50	0.26232	0.33	0.293	1.66739e-45	NKT	POLR2K
1.03472e-49	0.26633	0.261	0.221	2.13577e-45	NKT	PPP1R12A
1.99008e-49	0.307323	0.29	0.245	4.10771e-45	NKT	RGCC
1.29367e-47	0.267641	0.433	0.413	2.67027e-43	NKT	PRDX5
2.19886e-46	0.28192	0.246	0.208	4.53866e-42	NKT	PMF1
1.13426e-45	0.25452	0.194	0.156	2.34122e-41	NKT	MAP4K1
1.20977e-45	0.252661	0.218	0.179	2.49708e-41	NKT	ZNF428
2.86825e-41	0.309403	0.199	0.162	5.92036e-37	NKT	TSPYL2
2.44845e-40	0.258104	0.272	0.237	5.05385e-36	NKT	G3BP2
3.88131e-30	0.257459	0.238	0.209	8.01141e-26	NKT	SLC38A2
3.72037e-15	0.303613	0.187	0.17	7.67922e-11	NKT	ENTPD1
0	3.58263	0.923	0.149	0	Cycling	STMN1
0	3.06863	0.939	0.476	0	Cycling	TUBA1B
0	2.98332	0.911	0.365	0	Cycling	HMGB2
0	2.7424	0.916	0.425	0	Cycling	TUBB
0	2.47605	0.722	0.038	0	Cycling	KIAA0101
0	2.3337	0.505	0.013	0	Cycling	UBE2C
0	2.32749	0.672	0.016	0	Cycling	TYMS
0	2.11497	0.932	0.51	0	Cycling	H2AFZ
0	2.10136	0.681	0.1	0	Cycling	PCNA
0	2.04522	0.926	0.627	0	Cycling	HMGN2
0	1.96104	0.544	0.022	0	Cycling	NUSAP1
0	1.89657	0.608	0.07	0	Cycling	CKS1B
0	1.89058	0.451	0.009	0	Cycling	TOP2A
0	1.85581	0.732	0.28	0	Cycling	DUT
0	1.8449	0.97	0.797	0	Cycling	HMGB1
0	1.73257	0.466	0.011	0	Cycling	MKI67
0	1.71385	0.563	0.119	0	Cycling	CKS2
0	1.70578	0.395	0.006	0	Cycling	RRM2
0	1.68676	0.599	0.172	0	Cycling	TUBB4B
0	1.68182	0.427	0.009	0	Cycling	BIRC5
0	1.6534	0.45	0.015	0	Cycling	TK1
0	1.63822	0.428	0.008	0	Cycling	CDK1
0	1.61002	0.753	0.316	0	Cycling	GZMB
0	1.59517	0.37	0.015	0	Cycling	CENPF
0	1.58844	0.63	0.181	0	Cycling	PTTG1
0	1.54995	0.52	0.055	0	Cycling	MCM7
0	1.52259	0.566	0.113	0	Cycling	SMC4
0	1.4896	0.779	0.354	0	Cycling	H2AFV
0	1.48583	0.462	0.012	0	Cycling	ZWINT
0	1.43445	0.374	0.007	0	Cycling	AURKB
0	1.42734	0.772	0.335	0	Cycling	RANBP1
0	1.39974	0.807	0.357	0	Cycling	DEK
0	1.39452	0.469	0.046	0	Cycling	MAD2L1
0	1.34081	0.406	0.08	0	Cycling	KPNA2
0	1.32764	0.617	0.193	0	Cycling	FABP5
0	1.31321	0.427	0.065	0	Cycling	H2AFX
0	1.31157	0.999	0.939	0	Cycling	GAPDH
0	1.24493	0.364	0.011	0	Cycling	ASF1B
0	1.20455	0.617	0.198	0	Cycling	CARHSP1
0	1.20092	0.28	0.004	0	Cycling	ASPM
0	1.19362	0.287	0.006	0	Cycling	CCNB2
0	1.18539	0.65	0.216	0	Cycling	C12orf75
0	1.18155	0.324	0.012	0	Cycling	CDKN3
0	1.17919	0.5	0.112	0	Cycling	TMPO
0	1.17705	0.251	0.006	0	Cycling	CDC20
0	1.15984	0.301	0.006	0	Cycling	CCNA2
0	1.15711	0.375	0.018	0	Cycling	CENPW
0	1.15211	0.408	0.059	0	Cycling	CENPM
0	1.14672	0.371	0.029	0	Cycling	FEN1
0	1.1439	0.48	0.1	0	Cycling	DNAJC9
0	1.13611	0.346	0.012	0	Cycling	CDT1
0	1.11296	0.389	0.064	0	Cycling	KIF22
0	1.1127	0.407	0.072	0	Cycling	TMEM106C
0	1.09793	0.384	0.039	0	Cycling	SMC2
0	1.09502	0.516	0.132	0	Cycling	NUDT1
0	1.09061	0.429	0.091	0	Cycling	MCM3
0	1.0834	0.999	0.995	0	Cycling	PTMA
0	1.08123	0.305	0.009	0	Cycling	CLSPN
0	1.08118	0.413	0.069	0	Cycling	LMNB1
0	1.0795	0.35	0.024	0	Cycling	UBE2T
0	1.05914	0.277	0.003	0	Cycling	GTSE1
0	1.01015	0.281	0.009	0	Cycling	TPX2
0	1.00653	0.335	0.048	0	Cycling	HELLS
0	1.00352	0.281	0.015	0	Cycling	GINS2
0	0.966534	0.235	0.002	0	Cycling	DLGAP5
0	0.964954	0.253	0.002	0	Cycling	SPC25
0	0.958244	0.371	0.058	0	Cycling	DTYMK
0	0.937229	0.305	0.037	0	Cycling	ATAD2
0	0.934959	0.256	0.004	0	Cycling	UHRF1
0	0.916773	0.322	0.043	0	Cycling	EZH2
0	0.915347	0.197	0.012	0	Cycling	CCNB1
0	0.893696	0.218	0.003	0	Cycling	CENPA
0	0.89057	0.33	0.056	0	Cycling	CDCA4
0	0.88419	0.233	0.015	0	Cycling	MXD3
0	0.865928	0.315	0.042	0	Cycling	CENPK
0	0.864764	0.276	0.032	0	Cycling	DHFR
0	0.858613	0.222	0.006	0	Cycling	NUF2
0	0.84119	0.222	0.011	0	Cycling	PRC1
0	0.839871	0.197	0.003	0	Cycling	HMMR
0	0.835262	0.286	0.039	0	Cycling	CENPH
0	0.833557	0.193	0.004	0	Cycling	PLK1
0	0.827209	0.224	0.003	0	Cycling	CDCA5
0	0.821222	0.256	0.014	0	Cycling	CENPN
0	0.816836	0.249	0.013	0	Cycling	GGH
0	0.815251	0.243	0.031	0	Cycling	ARHGAP11B
0	0.81048	0.311	0.049	0	Cycling	ACOT7
0	0.80819	0.242	0.011	0	Cycling	CENPU
0	0.807039	0.216	0.004	0	Cycling	CDCA8
0	0.805294	0.286	0.044	0	Cycling	RRM1
0	0.798294	0.248	0.027	0	Cycling	SAC3D1
0	0.790843	0.213	0.014	0	Cycling	HMGB3
0	0.78707	0.237	0.014	0	Cycling	TCF19
0	0.786127	0.291	0.043	0	Cycling	RNASEH2A
0	0.775271	0.228	0.008	0	Cycling	RAD51AP1
0	0.770872	0.203	0.004	0	Cycling	CDCA3
0	0.745873	0.251	0.034	0	Cycling	LIG1
0	0.743994	0.22	0.012	0	Cycling	RACGAP1
0	0.740418	0.225	0.022	0	Cycling	CCDC34
0	0.735484	0.192	0.003	0	Cycling	KIFC1
0	0.731503	0.23	0.025	0	Cycling	WDR34
0	0.729386	0.252	0.027	0	Cycling	GMNN
0	0.725645	0.214	0.016	0	Cycling	MCM2
0	0.723223	0.218	0.015	0	Cycling	MCM4
0	0.708645	0.228	0.019	0	Cycling	NDC80
0	0.700369	0.182	0.007	0	Cycling	CENPE
0	0.685644	0.179	0.007	0	Cycling	AURKA
0	0.680515	0.196	0.01	0	Cycling	FANCI
0	0.678149	0.201	0.015	0	Cycling	FBXO5
0	0.675483	0.199	0.015	0	Cycling	SGOL2
0	0.670989	0.198	0.009	0	Cycling	SGOL1
0	0.668518	0.184	0.006	0	Cycling	E2F1
0	0.667167	0.176	0.003	0	Cycling	KIF23
0	0.664573	0.22	0.021	0	Cycling	RMI2
0	0.664502	0.186	0.005	0	Cycling	NCAPG
0	0.663249	0.175	0.004	0	Cycling	TROAP
0	0.657571	0.179	0.006	0	Cycling	CEP55
0	0.640986	0.171	0.002	0	Cycling	PBK
0	0.632552	0.179	0.002	0	Cycling	PKMYT1
0	0.629958	0.184	0.013	0	Cycling	ORC6
0	0.61434	0.181	0.015	0	Cycling	ARHGAP11A
0	0.604381	0.176	0.01	0	Cycling	BRCA1
0	0.599051	0.159	0.003	0	Cycling	KIF2C
0	0.59873	0.157	0.007	0	Cycling	C21orf58
0	0.597847	0.16	0.005	0	Cycling	KIF11
0	0.597099	0.163	0.007	0	Cycling	BUB1
0	0.589812	0.17	0.011	0	Cycling	CHEK1
0	0.588233	0.159	0.006	0	Cycling	SHCBP1
0	0.583687	0.166	0.003	0	Cycling	MND1
0	0.579426	0.167	0.002	0	Cycling	CKAP2L
0	0.569743	0.154	0.006	0	Cycling	CASC5
0	0.556723	0.148	0.002	0	Cycling	SPC24
0	0.54265	0.161	0.014	0	Cycling	MYBL2
0	0.525497	0.144	0.001	0	Cycling	HJURP
0	0.511627	0.149	0.005	0	Cycling	RAD51
0	0.494052	0.145	0.008	0	Cycling	KIAA1524
0	0.4917	0.134	0.003	0	Cycling	MELK
0	0.480819	0.145	0.012	0	Cycling	PHGDH
0	0.473572	0.155	0.015	0	Cycling	RFC3
0	0.473265	0.142	0.009	0	Cycling	NCAPH
0	0.468502	0.125	0.004	0	Cycling	ESCO2
0	0.457203	0.123	0.003	0	Cycling	CDC45
0	0.45543	0.137	0.01	0	Cycling	NCAPG2
0	0.455343	0.131	0.002	0	Cycling	DSCC1
0	0.428871	0.122	0.004	0	Cycling	SPAG5
0	0.428288	0.114	0.002	0	Cycling	DEPDC1B
0	0.426144	0.12	0.003	0	Cycling	FOXM1
0	0.418077	0.109	0.001	0	Cycling	KIF15
0	0.41698	0.103	0.004	0	Cycling	FAM111B
0	0.414976	0.107	0.003	0	Cycling	CDC6
0	0.402157	0.106	0.001	0	Cycling	MCM10
0	0.397163	0.103	0.001	0	Cycling	TTK
0	0.369906	0.104	0.001	0	Cycling	CDCA2
0	0.365969	0.103	0.004	0	Cycling	POC1A
0	0.356673	0.105	0.006	0	Cycling	CCNF
5.64673e-301	1.25391	0.912	0.589	1.16554e-296	Cycling	TPI1
4.04576e-300	0.958906	0.364	0.077	8.35085e-296	Cycling	KIF20B
1.3632e-299	0.737273	0.266	0.043	2.81378e-295	Cycling	MCM6
1.57661e-298	0.8852	0.991	0.949	3.25429e-294	Cycling	CFL1
1.58448e-297	0.701951	0.23	0.033	3.27053e-293	Cycling	WDR76
4.06697e-297	0.747417	0.284	0.049	8.39464e-293	Cycling	PHF19
3.41554e-294	1.16866	0.632	0.226	7.05002e-290	Cycling	RPA3
1.7507e-290	0.575829	0.169	0.019	3.61362e-286	Cycling	PAQR4
3.43726e-286	1.18374	0.881	0.541	7.09486e-282	Cycling	RAN
1.17471e-285	0.706532	0.229	0.034	2.42471e-281	Cycling	CDCA7
1.33945e-285	0.907114	0.351	0.076	2.76476e-281	Cycling	SNRNP25
6.94768e-281	0.865063	0.993	0.967	1.43407e-276	Cycling	PFN1
1.16228e-280	1.06455	0.42	0.109	2.39906e-276	Cycling	MCM5
1.49121e-277	0.73921	0.274	0.049	3.07801e-273	Cycling	HIRIP3
1.21162e-272	1.52046	0.843	0.523	2.50091e-268	Cycling	MT2A
8.52385e-271	1.7	0.769	0.377	1.75941e-266	Cycling	GZMA
2.90218e-270	0.349466	0.106	0.008	5.99039e-266	Cycling	WDHD1
8.94908e-267	1.56665	0.51	0.156	1.84718e-262	Cycling	CXCL13
3.65398e-262	0.813284	1	0.998	7.54218e-258	Cycling	ACTB
1.0064e-259	0.638937	0.217	0.033	2.07731e-255	Cycling	WHSC1
5.14852e-258	0.565465	0.204	0.03	1.06271e-253	Cycling	LRR1
6.34256e-257	0.574617	0.193	0.027	1.30917e-252	Cycling	IFI27L1
2.45669e-255	0.660033	0.249	0.044	5.07085e-251	Cycling	RFC4
5.00919e-253	0.882666	0.401	0.104	1.03395e-248	Cycling	SKA2
5.51109e-251	1.41124	0.515	0.163	1.13754e-246	Cycling	IFNG
5.51346e-251	1.09877	0.504	0.164	1.13803e-246	Cycling	SLBP
7.41788e-251	0.556871	0.191	0.027	1.53112e-246	Cycling	CHAF1A
1.30083e-250	0.670182	0.224	0.036	2.68505e-246	Cycling	CDKN2C
2.68958e-250	0.503421	0.146	0.016	5.55156e-246	Cycling	ATAD5
2.48666e-248	0.932667	0.441	0.126	5.13272e-244	Cycling	HNRNPAB
1.68407e-243	1.05914	0.883	0.575	3.47609e-239	Cycling	COX8A
2.89682e-242	0.722416	0.266	0.051	5.97934e-238	Cycling	CDKN2A
6.27275e-242	1.15038	0.659	0.285	1.29476e-237	Cycling	SIVA1
4.68408e-240	1.09471	0.563	0.207	9.6684e-236	Cycling	NASP
7.10928e-240	0.512109	0.169	0.022	1.46743e-235	Cycling	TUBG1
1.0531e-239	0.8112	0.347	0.083	2.1737e-235	Cycling	YEATS4
3.10793e-239	1.10126	0.7	0.319	6.41508e-235	Cycling	SNRPD1
2.28557e-238	1.04517	0.358	0.091	4.71764e-234	Cycling	UBE2S
1.75344e-236	0.480178	0.162	0.021	3.61928e-232	Cycling	HAUS8
8.06485e-236	0.444297	0.135	0.015	1.66467e-231	Cycling	BRCA2
3.24814e-234	0.919507	0.452	0.136	6.70449e-230	Cycling	MAD2L2
6.26021e-229	0.858521	0.385	0.104	1.29217e-224	Cycling	SAE1
1.64928e-227	0.488094	0.178	0.026	3.40427e-223	Cycling	CDK2
3.36858e-226	1.05701	0.824	0.495	6.95308e-222	Cycling	SNRPB
1.80647e-225	1.01017	0.544	0.194	3.72873e-221	Cycling	HSPB11
1.7578e-224	0.841682	0.391	0.108	3.62828e-220	Cycling	TFDP1
4.45813e-223	0.914685	0.953	0.809	9.20202e-219	Cycling	PPIA
9.16587e-222	1.09652	0.802	0.45	1.89193e-217	Cycling	CALM3
4.92533e-221	1.07367	0.657	0.283	1.01664e-216	Cycling	IDH2
7.00745e-221	0.389833	0.116	0.012	1.44641e-216	Cycling	CTNNAL1
4.20623e-219	0.457854	0.158	0.021	8.68208e-215	Cycling	ZWILCH
6.8082e-218	0.573264	0.144	0.018	1.40528e-213	Cycling	PIF1
4.10338e-215	0.971103	0.549	0.202	8.46978e-211	Cycling	CCDC167
1.10999e-214	0.575692	0.204	0.035	2.29113e-210	Cycling	TEX30
5.19671e-213	1.06946	0.8	0.473	1.07265e-208	Cycling	SNRPG
2.53673e-212	1.5832	0.652	0.284	5.23606e-208	Cycling	GNLY
8.6637e-212	1.00961	0.606	0.234	1.78827e-207	Cycling	LAG3
4.58215e-207	0.358887	0.11	0.011	9.45802e-203	Cycling	TIMELESS
1.01485e-206	1.02921	0.476	0.154	2.09476e-202	Cycling	KLRD1
5.99761e-205	0.956658	0.91	0.641	1.23797e-200	Cycling	LDHA
7.95399e-202	1.11016	0.768	0.456	1.64178e-197	Cycling	SLC25A5
1.02529e-200	0.998815	0.507	0.185	2.11631e-196	Cycling	ANP32E
1.06712e-198	0.811463	0.357	0.099	2.20265e-194	Cycling	USP1
1.823e-196	1.0183	0.673	0.326	3.76286e-192	Cycling	ANAPC11
5.79363e-196	0.943398	0.441	0.148	1.19586e-191	Cycling	DNMT1
2.01386e-195	0.882203	0.929	0.767	4.1568e-191	Cycling	HNRNPA2B1
5.83611e-194	0.685436	0.225	0.044	1.20463e-189	Cycling	KIR2DL4
2.06279e-193	0.995883	0.751	0.365	4.25781e-189	Cycling	NKG7
7.14719e-193	1.04011	0.904	0.665	1.47525e-188	Cycling	HMGN1
1.86657e-192	1.09546	0.628	0.287	3.85278e-188	Cycling	HN1
2.56647e-192	2.52847	0.589	0.295	5.29745e-188	Cycling	HIST1H4C
1.01542e-191	1.02672	0.555	0.207	2.09592e-187	Cycling	GZMH
8.62003e-189	0.9105	0.587	0.244	1.77926e-184	Cycling	YWHAH
9.53808e-188	1.12661	0.584	0.242	1.96876e-183	Cycling	CTSW
1.15437e-187	0.429718	0.14	0.019	2.38273e-183	Cycling	NCAPD3
3.02852e-186	0.869973	0.329	0.091	6.25117e-182	Cycling	TUBA1C
7.77092e-186	1.0431	0.646	0.31	1.60399e-181	Cycling	NUCKS1
1.74837e-185	0.892726	0.492	0.172	3.60881e-181	Cycling	PTMS
8.39603e-184	0.355741	0.103	0.011	1.73303e-179	Cycling	KNSTRN
2.09605e-183	0.885101	0.482	0.177	4.32646e-179	Cycling	DDX39A
2.38197e-183	0.952143	0.751	0.406	4.91662e-179	Cycling	BLOC1S1
3.1906e-183	0.343353	0.11	0.012	6.58571e-179	Cycling	SPDL1
5.59681e-183	0.676944	0.989	0.92	1.15524e-178	Cycling	MYL6
1.13205e-182	0.683919	0.279	0.068	2.33666e-178	Cycling	ITGB3BP
1.47253e-182	0.529268	0.201	0.038	3.03944e-178	Cycling	RP11-545E17.3
9.14517e-182	0.935383	0.768	0.44	1.88766e-177	Cycling	PGAM1
1.74548e-180	0.643358	0.26	0.061	3.60285e-176	Cycling	C19orf48
2.02714e-180	0.732259	0.991	0.951	4.18423e-176	Cycling	ACTG1
6.83482e-179	0.427969	0.142	0.021	1.41078e-174	Cycling	PXMP2
1.05208e-178	0.927783	0.627	0.296	2.17161e-174	Cycling	MRPL51
1.62243e-175	0.539092	0.185	0.034	3.34886e-171	Cycling	BARD1
8.32162e-175	0.872632	0.512	0.201	1.71767e-170	Cycling	PSMC3
1.08609e-174	0.673466	0.257	0.06	2.24179e-170	Cycling	NBL1
4.41868e-174	0.790668	0.404	0.134	9.12059e-170	Cycling	STRA13
1.20213e-172	0.87196	0.642	0.3	2.48131e-168	Cycling	H2AFY
5.06227e-172	0.624749	0.271	0.067	1.0449e-167	Cycling	VRK1
6.84817e-172	1.06947	0.777	0.444	1.41353e-167	Cycling	CCL5
1.26332e-170	0.78757	0.281	0.071	2.60761e-166	Cycling	KLRC2
3.68124e-170	0.967327	0.91	0.737	7.59845e-166	Cycling	CALM2
4.69602e-170	0.909672	0.873	0.641	9.69306e-166	Cycling	PSMB9
1.55997e-169	0.933827	0.62	0.297	3.21994e-165	Cycling	LSM5
5.37112e-169	0.876642	0.591	0.252	1.10865e-164	Cycling	PRF1
2.9245e-168	0.882557	0.758	0.421	6.03646e-164	Cycling	COX5A
4.32043e-168	0.923374	0.806	0.501	8.9178e-164	Cycling	CRIP1
1.34377e-167	0.852532	0.847	0.574	2.77367e-163	Cycling	SRSF3
1.9991e-167	0.49365	0.167	0.029	4.12633e-163	Cycling	DLEU2
1.29345e-165	0.880107	0.573	0.249	2.66981e-161	Cycling	CCL3
6.66937e-165	1.04882	0.579	0.25	1.37662e-160	Cycling	AC092580.4
1.31356e-164	0.789711	0.912	0.745	2.71132e-160	Cycling	CHCHD2
2.00206e-161	0.796877	0.462	0.172	4.13245e-157	Cycling	SMC3
5.2619e-160	0.585674	0.246	0.06	1.08611e-155	Cycling	NCAPH2
1.51529e-158	0.726423	0.96	0.881	3.12771e-154	Cycling	CORO1A
4.10016e-158	0.509035	0.186	0.037	8.46315e-154	Cycling	COPRS
8.56668e-158	0.303392	0.106	0.013	1.76825e-153	Cycling	C4orf46
1.57533e-157	0.395406	0.123	0.018	3.25164e-153	Cycling	RCCD1
1.65908e-157	0.438387	0.155	0.027	3.42451e-153	Cycling	C14orf80
3.05094e-157	0.849894	0.722	0.396	6.29745e-153	Cycling	PSMA4
8.04882e-157	0.323811	0.112	0.015	1.66136e-152	Cycling	RBBP8
9.44988e-157	0.333533	0.1	0.012	1.95055e-152	Cycling	GPSM2
2.58522e-156	0.819886	0.812	0.519	5.33616e-152	Cycling	HNRNPA3
4.09771e-156	0.356295	0.124	0.018	8.45808e-152	Cycling	DSN1
1.37542e-154	0.581188	0.238	0.058	2.839e-150	Cycling	RPL39L
1.41258e-154	0.786366	0.323	0.099	2.9157e-150	Cycling	TACC3
2.47549e-154	0.786869	0.399	0.14	5.10967e-150	Cycling	HAT1
7.48279e-154	0.735326	0.38	0.128	1.54452e-149	Cycling	EBP
1.17222e-152	0.901129	0.505	0.212	2.41958e-148	Cycling	RAD21
1.51154e-152	0.857611	0.804	0.52	3.11996e-148	Cycling	MZT2B
7.30236e-152	0.742271	0.915	0.755	1.50728e-147	Cycling	SUMO2
8.91516e-152	0.959376	0.73	0.441	1.84018e-147	Cycling	ANP32B
7.65766e-150	0.809972	0.515	0.214	1.58062e-145	Cycling	ITGAE
6.03749e-149	0.869224	0.622	0.306	1.2462e-144	Cycling	BUB3
9.75005e-149	0.431172	0.159	0.03	2.01251e-144	Cycling	NRM
1.55549e-147	0.862245	0.594	0.288	3.21068e-143	Cycling	NAA38
1.72088e-147	0.842078	0.737	0.439	3.55207e-143	Cycling	ERH
2.87296e-147	0.527656	0.193	0.041	5.93008e-143	Cycling	SLC27A2
3.56987e-147	0.393934	0.141	0.024	7.36858e-143	Cycling	SHMT1
4.31088e-147	0.70775	0.409	0.146	8.89809e-143	Cycling	NUDT21
2.47095e-145	0.379009	0.138	0.023	5.10029e-141	Cycling	RFC5
3.47769e-145	0.510518	0.214	0.05	7.17831e-141	Cycling	BCL2L12
1.36527e-144	0.804492	0.318	0.099	2.81806e-140	Cycling	MT1E
9.18877e-144	0.838475	0.612	0.304	1.89665e-139	Cycling	RALY
1.44647e-142	0.63312	0.319	0.1	2.98567e-138	Cycling	CBX5
1.44766e-142	0.832584	0.773	0.482	2.98811e-138	Cycling	HNRNPF
6.86507e-142	0.470028	0.173	0.036	1.41702e-137	Cycling	MSH2
1.97713e-141	0.358157	0.124	0.02	4.08099e-137	Cycling	NCAPD2
3.618e-141	0.80052	0.84	0.564	7.46791e-137	Cycling	PKM
7.68896e-141	0.785027	0.526	0.236	1.58708e-136	Cycling	LSM4
5.91484e-140	0.340372	0.11	0.016	1.22088e-135	Cycling	FANCG
6.86419e-140	0.439303	0.156	0.03	1.41684e-135	Cycling	LMNB2
2.04984e-139	0.867431	0.739	0.439	4.23107e-135	Cycling	IFI16
3.0329e-139	0.835453	0.88	0.667	6.26022e-135	Cycling	ENO1
8.83363e-139	1.55915	0.474	0.201	1.82335e-134	Cycling	CCL4L2
1.47303e-138	0.748302	0.223	0.055	3.04049e-134	Cycling	KRT86
3.3543e-137	0.948395	0.753	0.468	6.92361e-133	Cycling	ID2
4.02591e-137	0.372652	0.13	0.022	8.30989e-133	Cycling	FANCL
1.15278e-136	0.793499	0.364	0.126	2.37945e-132	Cycling	HAVCR2
2.29341e-136	0.787549	0.592	0.295	4.73383e-132	Cycling	LSM3
2.92678e-136	0.791821	0.744	0.454	6.04118e-132	Cycling	RBX1
9.31343e-136	0.764359	0.866	0.641	1.92239e-131	Cycling	PSMA7
5.61482e-135	0.670381	0.939	0.823	1.15895e-130	Cycling	ARPC2
9.81968e-135	0.735618	0.81	0.548	2.02688e-130	Cycling	PPP1CA
3.69073e-134	0.499769	0.218	0.055	7.61804e-130	Cycling	RFC2
5.14045e-133	0.709393	0.423	0.165	1.06104e-128	Cycling	PRDX3
1.49994e-132	0.72392	0.457	0.189	3.09603e-128	Cycling	RBBP7
3.99223e-132	0.355375	0.133	0.023	8.24037e-128	Cycling	CENPQ
4.67432e-132	0.589412	0.234	0.062	9.64827e-128	Cycling	CKAP2
1.63504e-130	0.461591	0.166	0.035	3.37488e-126	Cycling	PRIM1
2.68346e-130	0.799215	0.657	0.365	5.53892e-126	Cycling	PA2G4
3.30025e-130	0.616357	0.292	0.091	6.81204e-126	Cycling	CDK4
1.48307e-128	0.769745	0.692	0.386	3.0612e-124	Cycling	YWHAQ
1.89239e-128	0.59168	0.263	0.077	3.90608e-124	Cycling	ACYP1
5.30829e-128	0.737496	0.729	0.435	1.09568e-123	Cycling	GNG5
8.27136e-127	0.597716	0.276	0.084	1.70729e-122	Cycling	SMC1A
5.04025e-126	0.675364	0.373	0.138	1.04036e-121	Cycling	UQCC2
7.3707e-126	0.697046	0.289	0.09	1.52139e-121	Cycling	AC002331.1
9.33459e-125	0.772415	0.57	0.286	1.92675e-120	Cycling	BANF1
4.52884e-124	0.429458	0.998	1	9.34798e-120	Cycling	TMSB4X
1.05089e-123	0.759118	0.765	0.494	2.16914e-119	Cycling	UQCRQ
1.29326e-122	0.798298	0.759	0.476	2.66941e-118	Cycling	DBI
1.60519e-122	0.809381	0.526	0.235	3.31328e-118	Cycling	CD8A
2.86518e-122	0.739177	0.58	0.291	5.91401e-118	Cycling	NDUFA6
4.19582e-122	0.647938	0.329	0.114	8.66059e-118	Cycling	MZT1
6.92406e-122	0.537426	0.223	0.059	1.4292e-117	Cycling	FASLG
8.481e-122	0.687303	0.945	0.867	1.75056e-117	Cycling	UBB
1.25668e-121	0.551554	0.269	0.08	2.59391e-117	Cycling	ITGA1
1.97983e-121	0.723612	0.568	0.281	4.08656e-117	Cycling	PSMB2
4.2858e-120	1.0495	0.692	0.395	8.84632e-116	Cycling	CCL4
6.38569e-120	0.822368	0.653	0.359	1.31807e-115	Cycling	APOBEC3G
2.64533e-118	0.714761	0.842	0.622	5.46022e-114	Cycling	COX6A1
7.04182e-118	0.760912	0.764	0.504	1.4535e-113	Cycling	ATP5G3
1.39695e-117	0.803426	0.659	0.39	2.88345e-113	Cycling	CBX3
2.555e-117	0.712556	0.521	0.245	5.27377e-113	Cycling	CDK2AP2
6.1091e-117	0.662642	0.366	0.138	1.26098e-112	Cycling	BTG3
6.26465e-117	0.685685	0.374	0.144	1.29309e-112	Cycling	MTHFD2
9.53154e-117	0.56672	0.226	0.063	1.9674e-112	Cycling	CD38
3.41248e-116	0.784814	0.727	0.443	7.04371e-112	Cycling	SHFM1
1.99929e-115	0.431416	0.141	0.029	4.12673e-111	Cycling	C3orf14
4.29982e-115	0.712669	0.79	0.531	8.87525e-111	Cycling	SRSF2
1.06536e-114	0.729029	0.537	0.266	2.19901e-110	Cycling	LSM2
1.09253e-114	0.769988	0.874	0.707	2.25509e-110	Cycling	COTL1
2.37817e-114	0.815826	0.761	0.501	4.90878e-110	Cycling	CKLF
8.11178e-113	0.576963	0.301	0.104	1.67435e-108	Cycling	POLR3K
1.98239e-112	0.589972	0.245	0.074	4.09184e-108	Cycling	FAM111A
6.8874e-112	0.892948	0.618	0.33	1.42163e-107	Cycling	IFI6
6.93728e-112	0.7255	0.645	0.375	1.43192e-107	Cycling	SNRPF
9.49991e-111	0.520229	0.367	0.142	1.96088e-106	Cycling	CCL3L3
1.66456e-109	0.725714	0.457	0.209	3.43582e-105	Cycling	RHEB
2.61925e-109	0.68786	0.94	0.903	5.4064e-105	Cycling	SH3BGRL3
7.134e-109	0.711022	0.507	0.242	1.47253e-104	Cycling	PSIP1
9.19752e-109	0.714112	0.695	0.426	1.89846e-104	Cycling	CD63
1.20881e-108	0.767093	0.41	0.175	2.49509e-104	Cycling	LBR
1.51947e-108	0.706048	0.49	0.231	3.13633e-104	Cycling	RBBP4
2.22194e-107	0.678749	0.815	0.564	4.5863e-103	Cycling	PSME2
3.55162e-106	0.80556	0.323	0.122	7.3309e-102	Cycling	ID3
6.30744e-105	0.664876	0.454	0.206	1.30192e-100	Cycling	FDPS
8.01646e-105	0.55364	0.954	0.861	1.65468e-100	Cycling	ATP5L
1.04224e-104	0.503084	0.241	0.075	2.15128e-100	Cycling	ACTL6A
1.19323e-104	0.688278	0.325	0.123	2.46294e-100	Cycling	FAM3C
1.26596e-104	0.334619	0.115	0.022	2.61308e-100	Cycling	POLA2
2.53235e-104	0.420939	0.171	0.043	5.22703e-100	Cycling	CLN6
9.26585e-104	0.647973	0.737	0.476	1.91256e-99	Cycling	PSMB3
2.11615e-103	0.545449	0.267	0.09	4.36794e-99	Cycling	GGCT
2.37794e-103	0.676023	0.444	0.199	4.9083e-99	Cycling	RAB27A
3.4142e-103	0.659089	0.744	0.483	7.04726e-99	Cycling	PSMB8
5.22869e-103	0.589558	0.349	0.137	1.07925e-98	Cycling	PSMD14
6.3994e-103	1.21072	0.591	0.349	1.3209e-98	Cycling	ARL6IP1
7.1553e-103	0.645203	0.778	0.527	1.47692e-98	Cycling	ATP5J2
4.2428e-102	0.776085	0.611	0.349	8.75756e-98	Cycling	EIF5A
9.67015e-102	0.670031	0.58	0.307	1.99602e-97	Cycling	ANXA5
3.56489e-101	0.707882	0.598	0.341	7.35829e-97	Cycling	NDUFS6
8.50295e-101	0.514594	0.261	0.087	1.75509e-96	Cycling	MPST
8.63262e-101	0.582135	0.415	0.179	1.78186e-96	Cycling	UBE2A
3.68992e-100	0.610246	0.345	0.138	7.61636e-96	Cycling	SSRP1
4.80342e-100	0.617605	0.768	0.498	9.91474e-96	Cycling	POMP
1.10085e-99	0.545243	0.305	0.111	2.27226e-95	Cycling	WDR54
1.22385e-99	0.312479	0.106	0.02	2.52615e-95	Cycling	POLD1
1.22524e-99	0.829386	0.772	0.583	2.52902e-95	Cycling	LY6E
3.50557e-99	0.623227	0.395	0.169	7.23585e-95	Cycling	HPRT1
5.5363e-99	0.603789	0.27	0.094	1.14275e-94	Cycling	CDC25B
9.53134e-99	0.628624	0.792	0.559	1.96736e-94	Cycling	PARK7
1.55597e-98	0.682832	0.562	0.302	3.21168e-94	Cycling	TALDO1
5.84701e-98	0.686211	0.632	0.355	1.20688e-93	Cycling	COX17
6.31252e-98	0.330631	0.124	0.026	1.30297e-93	Cycling	POLD3
7.73398e-98	0.655716	0.545	0.281	1.59637e-93	Cycling	NDUFS8
1.2556e-97	0.634643	0.484	0.235	2.59169e-93	Cycling	ILF2
8.15326e-97	0.669008	0.559	0.297	1.68291e-92	Cycling	POLR2K
5.31068e-96	0.881367	0.636	0.379	1.09618e-91	Cycling	GSTP1
7.36313e-96	0.469849	0.153	0.038	1.51982e-91	Cycling	HIST2H2AC
1.14135e-95	0.352055	0.123	0.026	2.35585e-91	Cycling	LRRC45
1.43393e-95	0.468583	0.976	0.939	2.95977e-91	Cycling	SERF2
1.44193e-95	0.41468	0.155	0.039	2.97628e-91	Cycling	FANCA
7.68112e-95	0.623169	0.416	0.189	1.58546e-90	Cycling	RNASEH2C
1.19162e-94	0.632797	0.818	0.594	2.45962e-90	Cycling	PGK1
1.45752e-94	0.669584	0.667	0.415	3.00846e-90	Cycling	SRP9
3.33375e-94	0.636214	0.758	0.501	6.8812e-90	Cycling	FKBP1A
3.6342e-94	0.420987	0.183	0.051	7.50136e-90	Cycling	HADH
4.67935e-94	0.658347	0.486	0.241	9.65864e-90	Cycling	YWHAE
7.54301e-94	0.604633	0.336	0.135	1.55695e-89	Cycling	ARL6IP6
1.1465e-93	0.381493	0.148	0.036	2.36649e-89	Cycling	CCDC28B
3.25836e-93	0.615025	0.465	0.218	6.72559e-89	Cycling	ABI3
4.55516e-93	0.572285	0.667	0.373	9.4023e-89	Cycling	LINC00152
1.20142e-92	0.61557	0.447	0.214	2.47986e-88	Cycling	NDUFB6
1.33671e-92	0.588254	0.878	0.723	2.7591e-88	Cycling	COX6C
1.37422e-92	0.437925	0.19	0.055	2.83653e-88	Cycling	SCCPDH
2.66166e-92	0.661827	0.51	0.266	5.49392e-88	Cycling	SNRPD3
9.40777e-92	0.641386	0.596	0.332	1.94186e-87	Cycling	ROMO1
1.06671e-91	0.629743	0.687	0.431	2.2018e-87	Cycling	RBM8A
1.12879e-91	0.866874	0.225	0.073	2.32994e-87	Cycling	KLRC1
1.15483e-91	0.283352	0.112	0.023	2.38369e-87	Cycling	MIS18A
1.28867e-91	0.342629	0.131	0.03	2.65995e-87	Cycling	MFGE8
2.09363e-91	0.667013	0.485	0.244	4.32145e-87	Cycling	SRSF10
2.77547e-91	0.426853	0.207	0.063	5.72886e-87	Cycling	RAD51C
3.11664e-91	0.57425	0.88	0.701	6.43306e-87	Cycling	NDUFA4
4.56452e-91	0.625622	0.563	0.309	9.42163e-87	Cycling	NDUFB3
1.09355e-90	0.600476	0.431	0.199	2.25719e-86	Cycling	TXNDC17
1.89709e-90	0.662631	0.706	0.465	3.91577e-86	Cycling	ATP5J
2.49068e-90	0.461089	0.211	0.066	5.14102e-86	Cycling	DBF4
1.62208e-89	0.496317	0.225	0.073	3.34814e-85	Cycling	USP18
4.35982e-89	0.534804	0.43	0.19	8.99911e-85	Cycling	CD8B
6.10338e-89	0.447236	0.151	0.039	1.2598e-84	Cycling	RP11-620J15.3
9.87656e-89	0.371334	0.12	0.027	2.03862e-84	Cycling	ANKRD35
1.03557e-88	0.576144	0.807	0.601	2.13752e-84	Cycling	RHOA
1.88989e-88	0.442696	0.244	0.083	3.90092e-84	Cycling	POP7
2.10689e-88	0.70244	0.616	0.381	4.34884e-84	Cycling	SNRPE
6.38787e-88	0.446568	0.211	0.066	1.31852e-83	Cycling	CASP3
7.4373e-88	0.439338	0.219	0.071	1.53513e-83	Cycling	ACAT2
8.06949e-88	0.651828	0.493	0.248	1.66562e-83	Cycling	RUNX3
3.14131e-87	0.565858	0.354	0.151	6.48399e-83	Cycling	HINT2
4.07486e-87	0.571044	0.965	0.91	8.41092e-83	Cycling	H3F3A
6.33961e-87	0.636807	0.765	0.539	1.30856e-82	Cycling	ARPC5
6.48212e-87	0.323256	0.115	0.025	1.33798e-82	Cycling	FDXR
1.40341e-86	0.542094	0.314	0.127	2.89678e-82	Cycling	CEP57
3.98323e-86	0.413629	0.158	0.042	8.22178e-82	Cycling	EMC9
4.16656e-86	0.349168	0.11	0.023	8.6002e-82	Cycling	AFAP1L2
9.11065e-86	0.594954	0.814	0.598	1.88053e-81	Cycling	2025-09-07
1.72148e-85	0.560103	0.283	0.11	3.55331e-81	Cycling	SUPT16H
6.57502e-85	0.584636	0.665	0.411	1.35715e-80	Cycling	PSMA2
6.65544e-85	0.632372	0.522	0.281	1.37375e-80	Cycling	HMGN3
4.63283e-84	0.635563	0.65	0.398	9.56263e-80	Cycling	TXN
9.05411e-84	0.550307	0.312	0.126	1.86886e-79	Cycling	TMEM14A
2.64436e-83	0.644859	0.544	0.306	5.45823e-79	Cycling	HNRNPR
2.79289e-83	0.863221	0.676	0.434	5.7648e-79	Cycling	LGALS1
4.9612e-83	0.324985	0.107	0.023	1.02404e-78	Cycling	VCAM1
6.8647e-83	0.503427	0.297	0.117	1.41694e-78	Cycling	MRPL27
8.52707e-83	0.431439	0.12	0.027	1.76007e-78	Cycling	KRT81
8.5272e-83	0.577937	0.573	0.326	1.7601e-78	Cycling	PPP4C
8.57576e-83	0.414766	0.141	0.037	1.77012e-78	Cycling	UNG
2.72533e-82	0.317576	0.124	0.029	5.62536e-78	Cycling	MSH6
1.33005e-81	0.601778	0.544	0.301	2.74535e-77	Cycling	VDAC1
1.33873e-81	0.609404	0.38	0.17	2.76327e-77	Cycling	HOPX
1.55772e-81	0.509808	0.3	0.119	3.21528e-77	Cycling	DDB2
2.44838e-81	0.616587	0.478	0.245	5.0537e-77	Cycling	PHPT1
6.13948e-81	0.313008	0.112	0.025	1.26725e-76	Cycling	RFWD3
6.53054e-81	0.592342	0.303	0.125	1.34797e-76	Cycling	NME1
1.10932e-80	0.397881	0.2	0.064	2.28976e-76	Cycling	NUP37
1.11529e-80	0.457489	0.237	0.084	2.30208e-76	Cycling	C1orf35
1.24333e-80	0.529157	0.294	0.118	2.56636e-76	Cycling	BOLA3
2.93527e-80	0.520691	0.302	0.124	6.05869e-76	Cycling	MRPL13
3.68337e-80	0.411176	0.179	0.055	7.60285e-76	Cycling	MTHFD1
5.96579e-80	0.436606	0.245	0.088	1.2314e-75	Cycling	GMPS
1.0546e-79	0.6442	0.443	0.227	2.1768e-75	Cycling	DCTN3
1.34482e-79	0.514764	0.881	0.715	2.77585e-75	Cycling	UBL5
2.00962e-79	0.575617	0.894	0.783	4.14805e-75	Cycling	YBX1
2.04448e-79	0.484028	0.899	0.741	4.22001e-75	Cycling	CLIC1
2.95772e-79	0.577796	0.894	0.792	6.10503e-75	Cycling	VIM
3.46051e-79	0.516969	0.385	0.176	7.14284e-75	Cycling	SMS
3.56282e-79	0.52065	0.87	0.711	7.35402e-75	Cycling	COX7A2
5.40531e-79	0.655347	0.692	0.46	1.11571e-74	Cycling	DYNLL1
5.63785e-79	0.424183	0.223	0.077	1.16371e-74	Cycling	NABP2
7.0725e-79	0.574895	0.478	0.252	1.45983e-74	Cycling	VPS29
7.49147e-79	0.568575	0.354	0.161	1.54632e-74	Cycling	ZDHHC12
1.20612e-78	0.588294	0.434	0.213	2.48955e-74	Cycling	PMF1
1.50585e-78	0.616193	0.235	0.084	3.10823e-74	Cycling	CD9
2.08384e-78	0.472894	0.253	0.094	4.30126e-74	Cycling	RPA1
3.2179e-78	0.337967	0.119	0.028	6.64207e-74	Cycling	IFITM10
8.10296e-78	0.548953	0.378	0.176	1.67253e-73	Cycling	ARPP19
1.05664e-77	0.588177	0.546	0.303	2.18102e-73	Cycling	IFI27L2
4.80267e-77	0.580444	0.726	0.492	9.91318e-73	Cycling	NDUFB2
9.03367e-77	0.641091	0.636	0.386	1.86464e-72	Cycling	ANXA2
1.76558e-76	0.400795	0.181	0.057	3.64433e-72	Cycling	MPHOSPH9
2.08784e-76	0.631578	0.505	0.27	4.3095e-72	Cycling	CD96
2.24819e-76	0.300124	0.1	0.022	4.64049e-72	Cycling	CKAP5
2.55203e-76	0.621984	0.58	0.346	5.26764e-72	Cycling	PDIA6
3.1705e-76	0.517767	0.319	0.138	6.54423e-72	Cycling	TIMM10
4.17938e-76	0.662458	0.744	0.524	8.62666e-72	Cycling	ALOX5AP
4.5547e-76	0.586625	0.385	0.186	9.40136e-72	Cycling	DCXR
9.48217e-75	0.588599	0.632	0.392	1.95721e-70	Cycling	CAPZA1
1.37791e-74	0.543238	0.434	0.22	2.84414e-70	Cycling	MPC2
1.73289e-74	0.468484	0.231	0.084	3.57685e-70	Cycling	ARL3
2.58195e-74	0.3977	0.215	0.075	5.32941e-70	Cycling	PGP
3.32025e-74	0.518899	0.265	0.107	6.85334e-70	Cycling	DCTPP1
3.54913e-74	0.50261	0.241	0.088	7.32575e-70	Cycling	ZNF683
8.02882e-74	0.548748	0.481	0.254	1.65723e-69	Cycling	PPM1G
4.52097e-73	0.545271	0.369	0.174	9.33174e-69	Cycling	EIF4A3
4.53897e-73	0.577495	0.548	0.319	9.36888e-69	Cycling	PRDX6
5.00108e-73	0.540042	0.544	0.307	1.03227e-68	Cycling	AP2S1
5.65508e-73	0.430268	0.207	0.072	1.16726e-68	Cycling	MAGOHB
7.17917e-73	0.543861	0.374	0.177	1.48185e-68	Cycling	VDAC3
7.73608e-73	0.340076	0.162	0.049	1.5968e-68	Cycling	PSMG1
2.01122e-72	0.521349	0.348	0.16	4.15136e-68	Cycling	MEA1
2.04293e-72	0.529829	0.374	0.177	4.21681e-68	Cycling	ELAVL1
2.38748e-72	0.572636	0.634	0.394	4.928e-68	Cycling	EZR
5.73653e-72	0.537485	0.883	0.761	1.18408e-67	Cycling	PPDPF
6.83303e-72	0.636428	0.568	0.347	1.41041e-67	Cycling	TUBA4A
9.1766e-72	0.573795	0.61	0.38	1.89414e-67	Cycling	MZT2A
1.06484e-71	0.624009	0.49	0.27	2.19793e-67	Cycling	SLC3A2
1.1817e-71	0.333673	0.127	0.034	2.43914e-67	Cycling	TOPBP1
1.39771e-71	0.526335	0.385	0.184	2.885e-67	Cycling	TMX1
1.88359e-71	0.526991	0.546	0.308	3.88792e-67	Cycling	ARPC5L
1.94058e-71	0.416638	0.24	0.091	4.00554e-67	Cycling	TPGS2
2.46624e-71	0.444272	0.204	0.069	5.09056e-67	Cycling	RP11-291B21.2
1.06603e-70	0.344751	0.145	0.042	2.2004e-66	Cycling	SLC43A3
1.23275e-70	0.551313	0.601	0.366	2.54452e-66	Cycling	WDR1
1.40726e-70	0.298778	0.127	0.034	2.90473e-66	Cycling	PRIM2
2.17414e-70	0.497282	0.413	0.205	4.48764e-66	Cycling	HSBP1
3.22507e-70	0.525951	0.196	0.068	6.65686e-66	Cycling	MIR155HG
3.29798e-70	0.432766	0.267	0.108	6.80736e-66	Cycling	EXOSC8
4.1628e-70	0.553404	0.707	0.481	8.59243e-66	Cycling	RPS27L
8.08193e-70	0.465716	0.273	0.113	1.66819e-65	Cycling	MTCH2
9.29222e-70	0.278779	0.105	0.025	1.91801e-65	Cycling	ALYREF
1.10673e-69	0.628042	0.358	0.17	2.2844e-65	Cycling	ENTPD1
2.24884e-69	0.542034	0.371	0.178	4.64183e-65	Cycling	TMEM14C
2.89388e-69	0.544349	0.49	0.267	5.97325e-65	Cycling	HNRNPD
3.40659e-69	0.535066	0.464	0.248	7.03155e-65	Cycling	PIN1
7.66654e-69	0.586082	0.834	0.722	1.58245e-64	Cycling	SUB1
9.59297e-69	0.440287	0.246	0.097	1.98009e-64	Cycling	ACAA2
2.00087e-68	0.421054	0.207	0.074	4.12999e-64	Cycling	MYL6B
3.01574e-68	0.526538	0.485	0.263	6.22479e-64	Cycling	SNRPC
1.36573e-67	0.461397	0.308	0.136	2.81901e-63	Cycling	DAZAP1
4.6777e-67	0.541616	0.499	0.277	9.65525e-63	Cycling	TMEM160
5.47044e-67	0.382207	0.177	0.059	1.12915e-62	Cycling	PDLIM7
6.52179e-67	0.514974	0.56	0.327	1.34616e-62	Cycling	SRSF9
7.46493e-67	0.396354	0.239	0.093	1.54084e-62	Cycling	HAUS1
7.54083e-67	0.426544	0.196	0.07	1.5565e-62	Cycling	PRPSAP1
7.57487e-67	0.462936	0.269	0.11	1.56353e-62	Cycling	NDFIP2
9.79437e-67	0.578626	0.531	0.308	2.02166e-62	Cycling	C9orf142
1.06768e-66	0.284822	0.111	0.028	2.20379e-62	Cycling	MMS22L
1.14482e-66	0.533832	0.629	0.403	2.36302e-62	Cycling	UBE2L3
1.35754e-66	0.476233	0.325	0.148	2.80209e-62	Cycling	CISD2
1.56949e-66	0.442766	0.264	0.109	3.23959e-62	Cycling	MAZ
2.00365e-66	0.385786	0.174	0.058	4.13574e-62	Cycling	HACD3
4.41732e-66	0.513284	0.493	0.272	9.11778e-62	Cycling	NAP1L4
5.91762e-66	0.548202	0.773	0.594	1.22146e-61	Cycling	CD99
7.07656e-66	0.401989	0.229	0.088	1.46067e-61	Cycling	PAFAH1B3
7.71385e-66	0.344597	0.131	0.037	1.59221e-61	Cycling	TTF2
7.83928e-66	0.487169	0.832	0.659	1.61811e-61	Cycling	TCEB2
2.88096e-65	0.367894	0.159	0.05	5.94659e-61	Cycling	SRGAP3
3.17358e-65	0.608615	0.461	0.255	6.55059e-61	Cycling	RBPJ
7.3511e-65	0.552321	0.499	0.288	1.51734e-60	Cycling	CLTA
9.98808e-65	0.587685	0.497	0.281	2.06164e-60	Cycling	APOBEC3C
1.29657e-64	0.422692	0.228	0.088	2.67626e-60	Cycling	GALNT2
3.38885e-64	0.29893	0.138	0.04	6.99492e-60	Cycling	CSE1L
3.60586e-64	0.547089	0.497	0.288	7.44285e-60	Cycling	POLR2G
3.79296e-64	0.473124	0.345	0.164	7.82904e-60	Cycling	TMUB1
4.15566e-64	0.596613	0.747	0.554	8.57769e-60	Cycling	CD7
5.29153e-64	0.557673	0.581	0.354	1.09222e-59	Cycling	CLEC2B
6.35083e-64	0.55853	0.734	0.527	1.31088e-59	Cycling	POLR2L
9.75183e-64	0.545268	0.443	0.239	2.01288e-59	Cycling	HP1BP3
1.4159e-63	0.520872	0.355	0.175	2.92256e-59	Cycling	NOP56
1.5958e-63	0.582072	0.637	0.419	3.29389e-59	Cycling	NCL
1.83692e-63	0.532116	0.665	0.45	3.79158e-59	Cycling	ATP5B
2.91163e-63	0.533114	0.522	0.314	6.00989e-59	Cycling	NDUFA12
3.16529e-63	0.501081	0.467	0.256	6.53347e-59	Cycling	NONO
3.3298e-63	0.53118	0.706	0.489	6.87305e-59	Cycling	NDUFB11
3.96906e-63	0.460893	0.301	0.133	8.19253e-59	Cycling	OASL
7.85046e-63	0.419666	0.258	0.108	1.62041e-58	Cycling	COPS3
8.89356e-63	0.302784	0.866	0.714	1.83572e-58	Cycling	HSP90AA1
9.08375e-63	0.334365	0.128	0.037	1.87498e-58	Cycling	GOLIM4
9.08436e-63	0.251219	0.1	0.025	1.8751e-58	Cycling	RCC1
9.30861e-63	0.402612	0.253	0.105	1.92139e-58	Cycling	COMMD4
4.37543e-62	0.527519	0.46	0.259	9.03132e-58	Cycling	NUDC
4.97173e-62	0.510206	0.567	0.339	1.02622e-57	Cycling	PTPN7
5.39545e-62	0.617107	0.792	0.642	1.11367e-57	Cycling	MIF
5.96745e-62	0.299204	0.115	0.031	1.23174e-57	Cycling	WEE1
9.17461e-62	0.452727	0.305	0.139	1.89373e-57	Cycling	LUC7L2
9.55662e-62	0.509897	0.744	0.539	1.97258e-57	Cycling	ARF6
1.34161e-61	0.532333	0.531	0.303	2.76922e-57	Cycling	TIGIT
1.41643e-61	0.448508	0.317	0.145	2.92366e-57	Cycling	SNRNP40
1.62956e-61	0.516683	0.562	0.342	3.36358e-57	Cycling	BAX
1.63363e-61	0.374871	0.162	0.054	3.37197e-57	Cycling	CASP2
1.68234e-61	0.514766	0.465	0.261	3.47252e-57	Cycling	MAGOH
1.74204e-61	0.578559	0.521	0.306	3.59575e-57	Cycling	TPM4
2.32835e-61	0.555365	0.629	0.412	4.80595e-57	Cycling	SET
4.43288e-61	0.450082	0.88	0.725	9.14992e-57	Cycling	COX6B1
5.42334e-61	0.713825	0.465	0.274	1.11943e-56	Cycling	HMGA1
6.46539e-61	0.548904	0.552	0.342	1.33452e-56	Cycling	XRCC5
7.7751e-61	0.560396	0.651	0.441	1.60486e-56	Cycling	HNRNPM
8.26772e-61	0.465802	0.371	0.186	1.70654e-56	Cycling	FIBP
1.3716e-60	0.318026	0.13	0.038	2.83112e-56	Cycling	AKAP5
1.44135e-60	0.437143	0.211	0.081	2.97509e-56	Cycling	HERC5
1.77567e-60	0.431407	0.24	0.098	3.66517e-56	Cycling	RAD9A
2.03012e-60	0.483005	0.458	0.251	4.19037e-56	Cycling	ADRM1
2.13197e-60	0.512176	0.345	0.167	4.40059e-56	Cycling	PLSCR1
2.56515e-60	0.40143	0.917	0.819	5.29472e-56	Cycling	SRP14
5.5221e-60	0.505889	0.431	0.233	1.13982e-55	Cycling	ATP1B3
5.95055e-60	0.489772	0.509	0.299	1.22825e-55	Cycling	DNAJC8
6.39744e-60	0.47486	0.407	0.209	1.3205e-55	Cycling	ACTN4
8.87975e-60	0.282026	0.108	0.029	1.83287e-55	Cycling	SLC1A4
3.25589e-59	0.498662	0.557	0.346	6.72048e-55	Cycling	NDUFA2
7.32104e-59	0.361126	0.199	0.075	1.51114e-54	Cycling	HMGXB4
8.91423e-59	0.486424	0.506	0.296	1.83999e-54	Cycling	EWSR1
1.14685e-58	0.335822	0.122	0.036	2.36722e-54	Cycling	ICMT
2.30281e-58	0.374284	0.199	0.074	4.75322e-54	Cycling	CSF1
2.77087e-58	0.462409	0.347	0.172	5.71935e-54	Cycling	UFD1L
2.84955e-58	0.449854	0.33	0.16	5.88175e-54	Cycling	PMVK
2.91691e-58	0.442165	0.324	0.154	6.02079e-54	Cycling	CBFB
4.16798e-58	0.457667	0.336	0.164	8.60313e-54	Cycling	SNRPA1
4.19352e-58	0.38097	0.193	0.072	8.65584e-54	Cycling	PIGX
9.45907e-58	0.509129	0.696	0.494	1.95245e-53	Cycling	PTGES3
1.11855e-57	0.433051	0.252	0.109	2.3088e-53	Cycling	BAZ1B
1.42727e-57	0.377044	0.241	0.101	2.94603e-53	Cycling	DHX15
1.61354e-57	0.43067	0.623	0.409	3.33051e-53	Cycling	CTSD
1.76161e-57	0.471865	0.779	0.589	3.63614e-53	Cycling	TMEM258
1.9204e-57	0.350942	0.129	0.039	3.96389e-53	Cycling	PLPP1
1.95699e-57	0.334447	0.979	0.955	4.03942e-53	Cycling	ATP5E
2.3313e-57	0.359446	0.673	0.457	4.81205e-53	Cycling	ISG15
3.14176e-57	0.512452	0.28	0.13	6.48491e-53	Cycling	RFC1
3.25919e-57	0.431746	0.202	0.079	6.72729e-53	Cycling	CD151
3.30592e-57	0.269032	0.104	0.028	6.82375e-53	Cycling	DDX11
3.5164e-57	0.607578	0.5	0.303	7.25821e-53	Cycling	PARP1
4.55889e-57	0.528993	0.378	0.2	9.41001e-53	Cycling	PDCD5
7.64996e-57	0.537468	0.562	0.359	1.57903e-52	Cycling	PSMD8
9.90475e-57	0.479994	0.397	0.211	2.04444e-52	Cycling	HSD17B10
1.12854e-56	0.455366	0.389	0.203	2.32942e-52	Cycling	TIMM8B
1.63036e-56	0.397207	0.217	0.088	3.36523e-52	Cycling	GUSB
1.99673e-56	0.472152	0.315	0.154	4.12146e-52	Cycling	LAGE3
4.86647e-56	0.5176	0.624	0.414	1.00449e-51	Cycling	PRDX5
5.69021e-56	0.465878	0.421	0.226	1.17452e-51	Cycling	PIM1
6.39046e-56	0.435205	0.164	0.057	1.31905e-51	Cycling	SPRY1
8.9576e-56	0.334948	0.162	0.056	1.84894e-51	Cycling	APOBEC3H
1.54484e-55	0.435032	0.294	0.137	3.18871e-51	Cycling	NUCB2
1.90638e-55	0.505786	0.587	0.374	3.93495e-51	Cycling	SFPQ
2.56995e-55	0.438401	0.257	0.115	5.30464e-51	Cycling	MRPL12
2.77917e-55	0.423615	0.253	0.111	5.73648e-51	Cycling	NFATC2IP
3.24762e-55	0.386561	0.207	0.082	6.70341e-51	Cycling	HDGF
4.66851e-55	0.453682	0.296	0.141	9.63627e-51	Cycling	TOMM5
9.78248e-55	0.513163	0.559	0.356	2.0192e-50	Cycling	ENSA
1.33564e-54	0.312789	0.131	0.042	2.75688e-50	Cycling	BRI3BP
1.58078e-54	0.342587	0.166	0.06	3.26288e-50	Cycling	SPTSSA
1.72698e-54	0.510886	0.441	0.252	3.56465e-50	Cycling	ETFB
1.88697e-54	0.506859	0.714	0.528	3.89489e-50	Cycling	UQCR10
2.0324e-54	0.461081	0.383	0.203	4.19508e-50	Cycling	TMEM109
2.25304e-54	0.424111	0.289	0.135	4.6505e-50	Cycling	GPAA1
2.55525e-54	0.47416	0.521	0.316	5.2743e-50	Cycling	PSMB6
2.68532e-54	0.418736	0.437	0.244	5.54276e-50	Cycling	CACYBP
3.92249e-54	0.313172	0.166	0.059	8.09642e-50	Cycling	OXCT1
6.19582e-54	0.368906	0.212	0.086	1.27888e-49	Cycling	EED
8.12372e-54	0.415418	0.268	0.122	1.67682e-49	Cycling	RTN3
8.71498e-54	0.454822	0.379	0.201	1.79886e-49	Cycling	EIF4E
8.84077e-54	0.449059	0.413	0.227	1.82482e-49	Cycling	C20orf24
1.03238e-53	0.466635	0.684	0.488	2.13093e-49	Cycling	NDUFA11
2.08545e-53	0.469816	0.37	0.195	4.30458e-49	Cycling	PTBP1
2.30785e-53	0.474075	0.742	0.549	4.76363e-49	Cycling	NEDD8
2.92939e-53	0.337561	0.173	0.064	6.04656e-49	Cycling	MRPL17
3.66561e-53	0.28423	0.648	0.395	7.56619e-49	Cycling	HLA-DRB5
9.27857e-53	0.372619	0.239	0.102	1.91519e-48	Cycling	SPATS2L
9.77331e-53	0.271215	0.118	0.036	2.01731e-48	Cycling	HAUS2
9.90367e-53	0.390322	0.214	0.089	2.04422e-48	Cycling	SHMT2
1.02515e-52	0.503069	0.389	0.211	2.11601e-48	Cycling	SDF2L1
1.21501e-52	0.430793	0.35	0.178	2.50791e-48	Cycling	LAP3
1.40248e-52	0.54753	0.627	0.441	2.89486e-48	Cycling	PLP2
1.95272e-52	0.516446	0.448	0.258	4.03062e-48	Cycling	MX1
2.13171e-52	0.322497	0.17	0.063	4.40006e-48	Cycling	HSPA14
3.13987e-52	0.491816	0.673	0.479	6.481e-48	Cycling	SERBP1
6.1213e-52	0.464625	0.699	0.504	1.2635e-47	Cycling	COX7B
6.17642e-52	0.473988	0.589	0.388	1.27487e-47	Cycling	UBE2I
6.46242e-52	0.508773	0.469	0.28	1.33391e-47	Cycling	SLIRP
7.44036e-52	0.437242	0.334	0.17	1.53577e-47	Cycling	CD2BP2
1.09845e-51	0.411745	0.222	0.095	2.26731e-47	Cycling	EIF4EBP1
1.16305e-51	0.411279	0.283	0.134	2.40066e-47	Cycling	MRPS16
1.21514e-51	0.433476	0.364	0.192	2.50816e-47	Cycling	NENF
1.39489e-51	0.451322	0.397	0.219	2.8792e-47	Cycling	SRSF4
1.44059e-51	0.616325	0.108	0.032	2.97352e-47	Cycling	RGS13
1.80628e-51	0.387982	0.207	0.086	3.72833e-47	Cycling	SUZ12
1.86871e-51	0.348559	0.194	0.077	3.85721e-47	Cycling	NFYB
2.19097e-51	0.502704	0.698	0.509	4.52239e-47	Cycling	LCP1
2.20096e-51	0.450941	0.298	0.144	4.543e-47	Cycling	MT1F
2.94461e-51	0.513084	0.737	0.549	6.07798e-47	Cycling	ACTR3
3.31956e-51	0.440622	0.421	0.235	6.85191e-47	Cycling	MT1X
3.36201e-51	0.422247	0.346	0.179	6.93952e-47	Cycling	NUDT5
4.34984e-51	0.451824	0.412	0.231	8.97851e-47	Cycling	PCMT1
4.47539e-51	0.294539	0.132	0.043	9.23765e-47	Cycling	CCDC18
5.98592e-51	0.280395	0.124	0.039	1.23555e-46	Cycling	GNGT2
7.14958e-51	0.319162	0.134	0.045	1.47574e-46	Cycling	REEP4
7.38998e-51	0.474627	0.601	0.401	1.52537e-46	Cycling	PSMA1
1.17483e-50	0.423148	0.322	0.162	2.42497e-46	Cycling	VBP1
1.85822e-50	0.311916	0.16	0.059	3.83555e-46	Cycling	CTNNBIP1
2.26713e-50	0.445045	0.544	0.337	4.67959e-46	Cycling	RNPS1
2.65025e-50	0.413135	0.249	0.113	5.47039e-46	Cycling	MIS18BP1
2.65257e-50	0.41543	0.34	0.175	5.47516e-46	Cycling	ITGB1BP1
3.48899e-50	0.384132	0.225	0.098	7.20163e-46	Cycling	DPM2
4.76567e-50	0.516472	0.276	0.132	9.83682e-46	Cycling	PHLDA1
4.81209e-50	0.477102	0.47	0.285	9.93263e-46	Cycling	TCEB1
6.17364e-50	0.414018	0.833	0.687	1.2743e-45	Cycling	HNRNPK
6.4414e-50	0.38554	0.22	0.094	1.32957e-45	Cycling	MCMBP
6.77421e-50	0.284527	0.149	0.053	1.39827e-45	Cycling	RAD1
7.49755e-50	0.341146	0.19	0.076	1.54757e-45	Cycling	SLF1
7.80119e-50	0.456613	0.554	0.352	1.61024e-45	Cycling	SF3B2
1.02505e-49	0.438468	0.178	0.07	2.1158e-45	Cycling	CD70
1.1037e-49	0.375446	0.214	0.091	2.27814e-45	Cycling	CNP
1.44203e-49	0.434003	0.455	0.263	2.9765e-45	Cycling	BUD31
1.77978e-49	0.296458	0.17	0.064	3.67365e-45	Cycling	PMM1
1.94839e-49	0.443332	0.341	0.175	4.02167e-45	Cycling	PTPN22
3.36199e-49	0.442544	0.435	0.252	6.93949e-45	Cycling	SSNA1
3.45832e-49	0.311873	0.17	0.065	7.13831e-45	Cycling	EXOSC3
4.33141e-49	0.505854	0.672	0.488	8.94047e-45	Cycling	DRAP1
5.11152e-49	0.440507	0.348	0.185	1.05507e-44	Cycling	CCT5
5.37124e-49	0.321733	0.159	0.059	1.10868e-44	Cycling	COMTD1
5.64669e-49	0.461929	0.469	0.281	1.16553e-44	Cycling	MRPL57
7.24383e-49	0.45685	0.546	0.349	1.4952e-44	Cycling	EIF2S2
7.43588e-49	1.00451	0.141	0.049	1.53484e-44	Cycling	IFI27
1.06663e-48	0.461644	0.345	0.179	2.20162e-44	Cycling	SIRPG
1.58869e-48	0.411967	0.325	0.166	3.27921e-44	Cycling	CYB5B
1.59465e-48	0.452511	0.751	0.57	3.29151e-44	Cycling	HNRNPC
1.71197e-48	0.474976	0.525	0.333	3.53368e-44	Cycling	UBE2L6
1.97874e-48	0.467959	0.443	0.264	4.08431e-44	Cycling	MDH1
2.32666e-48	0.392995	0.298	0.147	4.80245e-44	Cycling	MRPL47
3.20645e-48	0.285208	0.154	0.056	6.61843e-44	Cycling	2025-09-11
4.26802e-48	0.282623	0.117	0.037	8.80962e-44	Cycling	AC069363.1
4.54566e-48	0.452629	0.53	0.336	9.38269e-44	Cycling	CSNK2B
8.36894e-48	0.289059	0.111	0.035	1.72743e-43	Cycling	HIST1H1D
8.89846e-48	0.44502	0.472	0.284	1.83673e-43	Cycling	MRPL52
9.66936e-48	0.445572	0.399	0.226	1.99585e-43	Cycling	HDAC1
1.05993e-47	0.448912	0.77	0.607	2.1878e-43	Cycling	ATP5I
1.37129e-47	0.411482	0.373	0.204	2.83047e-43	Cycling	CYC1
1.73007e-47	0.469001	0.57	0.383	3.57104e-43	Cycling	XRCC6
2.53854e-47	0.461625	0.761	0.595	5.23979e-43	Cycling	UQCRH
5.65077e-47	0.412926	0.319	0.163	1.16638e-42	Cycling	TRAPPC4
8.87577e-47	0.473117	0.556	0.368	1.83205e-42	Cycling	NDUFC2
9.88032e-47	0.466364	0.669	0.49	2.0394e-42	Cycling	ATPIF1
1.03837e-46	0.448208	0.42	0.242	2.1433e-42	Cycling	PDAP1
1.16847e-46	0.350426	0.186	0.077	2.41183e-42	Cycling	POLD2
1.39314e-46	0.341177	0.26	0.121	2.87558e-42	Cycling	PPP1R14B
1.89643e-46	0.359302	0.225	0.1	3.91443e-42	Cycling	XPO1
2.00387e-46	0.446012	0.453	0.271	4.13619e-42	Cycling	MRPL41
2.47241e-46	0.364079	0.212	0.092	5.1033e-42	Cycling	CCDC14
3.8783e-46	0.396037	0.235	0.109	8.00519e-42	Cycling	GLRX5
6.24417e-46	0.375225	0.243	0.112	1.28886e-41	Cycling	PLA2G16
7.76286e-46	0.348746	0.198	0.084	1.60233e-41	Cycling	LRRC59
1.14588e-45	0.34532	0.19	0.078	2.3652e-41	Cycling	TNFRSF9
1.31434e-45	0.346833	0.196	0.083	2.71293e-41	Cycling	MRPL37
1.42262e-45	0.467263	0.341	0.184	2.93643e-41	Cycling	TNFSF10
1.44517e-45	0.386275	0.292	0.145	2.98298e-41	Cycling	CISD3
1.44717e-45	0.378627	0.235	0.108	2.98711e-41	Cycling	HIST1H1C
1.64002e-45	0.416994	0.474	0.287	3.38517e-41	Cycling	PSMB7
1.75367e-45	0.379364	0.873	0.744	3.61975e-41	Cycling	ARPC1B
1.8439e-45	0.520748	0.577	0.393	3.806e-41	Cycling	ITM2A
2.68566e-45	0.410955	0.446	0.26	5.54347e-41	Cycling	MRPS6
4.27905e-45	0.43142	0.45	0.271	8.83239e-41	Cycling	THRAP3
5.65077e-45	0.392131	0.306	0.156	1.16638e-40	Cycling	CMC2
6.62987e-45	0.375687	0.275	0.136	1.36847e-40	Cycling	TPRKB
8.19813e-45	0.411631	0.48	0.294	1.69218e-40	Cycling	GSTO1
8.33546e-45	0.289942	0.13	0.046	1.72052e-40	Cycling	PAICS
8.88457e-45	0.494743	0.343	0.186	1.83386e-40	Cycling	CCND2
1.02513e-44	0.441435	0.31	0.163	2.11597e-40	Cycling	AKR1B1
1.06843e-44	0.383175	0.282	0.141	2.20534e-40	Cycling	MRPL22
1.37795e-44	0.369405	0.163	0.065	2.84422e-40	Cycling	AHI1
1.38077e-44	0.364685	0.331	0.173	2.85004e-40	Cycling	RNF187
1.41033e-44	0.2685	0.103	0.032	2.91106e-40	Cycling	SDC4
1.88969e-44	0.414311	0.323	0.172	3.90051e-40	Cycling	NUTF2
2.13915e-44	0.311898	0.148	0.056	4.41542e-40	Cycling	FN3KRP
2.37071e-44	0.357228	0.255	0.121	4.89339e-40	Cycling	RASSF1
2.70404e-44	0.400067	0.376	0.211	5.58142e-40	Cycling	RAB8A
5.23722e-44	0.30294	0.171	0.069	1.08102e-39	Cycling	RUVBL2
8.97038e-44	0.327809	0.205	0.09	1.85158e-39	Cycling	AP1S1
1.18801e-43	0.478233	0.308	0.162	2.45218e-39	Cycling	UBALD2
1.19295e-43	0.287251	0.142	0.053	2.46236e-39	Cycling	PGRMC1
1.5929e-43	0.46638	0.68	0.513	3.2879e-39	Cycling	SLC25A3
1.91961e-43	0.386345	0.282	0.142	3.96226e-39	Cycling	RBM42
1.92528e-43	0.382324	0.257	0.126	3.97398e-39	Cycling	AKR7A2
2.7696e-43	0.428018	0.4	0.232	5.71672e-39	Cycling	PSMA3
3.09176e-43	0.38838	0.543	0.348	6.3817e-39	Cycling	UBE2N
4.39623e-43	0.303482	0.179	0.073	9.07426e-39	Cycling	JAKMIP1
5.49389e-43	0.425568	0.566	0.375	1.13399e-38	Cycling	SEC11A
5.76742e-43	0.422438	0.388	0.224	1.19045e-38	Cycling	MRPL23
6.00784e-43	0.402924	0.378	0.213	1.24008e-38	Cycling	PSMG2
7.65058e-43	0.390296	0.206	0.092	1.57916e-38	Cycling	PRKDC
8.03417e-43	0.420128	0.371	0.212	1.65833e-38	Cycling	TCP1
8.81677e-43	0.421853	0.744	0.585	1.81987e-38	Cycling	TPM3
1.15941e-42	0.441395	0.699	0.522	2.39313e-38	Cycling	NDUFB1
1.18351e-42	0.374707	0.278	0.14	2.44289e-38	Cycling	TAF15
1.29441e-42	0.347168	0.881	0.755	2.67179e-38	Cycling	MYL12B
1.57677e-42	0.382648	0.277	0.14	3.25462e-38	Cycling	SLC25A11
1.78536e-42	0.384211	0.838	0.701	3.68516e-38	Cycling	CALM1
1.82091e-42	0.338444	0.177	0.074	3.75854e-38	Cycling	DCLRE1C
1.9636e-42	0.421926	0.611	0.425	4.05306e-38	Cycling	WDR83OS
1.98092e-42	0.31122	0.237	0.111	4.08881e-38	Cycling	POLR2H
2.58493e-42	0.421476	0.409	0.242	5.33555e-38	Cycling	MRPS34
3.23675e-42	0.40014	0.765	0.587	6.68098e-38	Cycling	CAPZB
3.49621e-42	0.336322	0.238	0.112	7.21653e-38	Cycling	RECQL
3.51765e-42	0.423026	0.677	0.504	7.26079e-38	Cycling	PSMB1
3.74548e-42	0.27611	0.147	0.056	7.73104e-38	Cycling	FAF1
4.05605e-42	0.286192	0.127	0.046	8.37209e-38	Cycling	ING2
4.14678e-42	0.471286	0.38	0.219	8.55936e-38	Cycling	ITM2C
4.94831e-42	0.390014	0.545	0.359	1.02138e-37	Cycling	NDUFB10
6.45473e-42	0.429719	0.361	0.207	1.33232e-37	Cycling	PSMC1
7.71148e-42	0.375835	0.295	0.152	1.59173e-37	Cycling	CARD19
8.32219e-42	0.412133	0.439	0.266	1.71778e-37	Cycling	RAB11A
8.32303e-42	0.289926	0.16	0.063	1.71796e-37	Cycling	CCR5
8.61769e-42	0.41652	0.621	0.432	1.77878e-37	Cycling	RAC1
1.05488e-41	0.301319	0.148	0.057	2.17739e-37	Cycling	GMDS
1.71539e-41	0.28098	0.159	0.063	3.54075e-37	Cycling	CMPK2
1.8577e-41	0.4353	0.347	0.194	3.83447e-37	Cycling	MANF
2.31001e-41	0.309358	0.19	0.082	4.76809e-37	Cycling	THOC6
2.75653e-41	0.325239	0.242	0.115	5.68975e-37	Cycling	VPS26A
2.84543e-41	0.363713	0.333	0.181	5.87324e-37	Cycling	RNASEH2B
3.47904e-41	0.542221	0.155	0.062	7.18109e-37	Cycling	TRDC
4.08908e-41	0.36829	0.277	0.143	8.44026e-37	Cycling	SNRPA
4.36715e-41	0.377226	0.423	0.25	9.01423e-37	Cycling	LSM6
5.00098e-41	0.435824	0.666	0.493	1.03225e-36	Cycling	SPCS2
5.36716e-41	0.382944	0.244	0.119	1.10784e-36	Cycling	CNTRL
5.74352e-41	0.324729	0.216	0.1	1.18552e-36	Cycling	RPL26L1
1.02593e-40	0.417653	0.662	0.49	2.11762e-36	Cycling	TRAPPC1
1.20455e-40	0.428329	0.556	0.374	2.48631e-36	Cycling	SRRM1
1.26368e-40	0.317644	0.196	0.086	2.60835e-36	Cycling	TRNAU1AP
1.81451e-40	0.407762	0.505	0.323	3.74533e-36	Cycling	AURKAIP1
2.14451e-40	0.430806	0.602	0.424	4.42648e-36	Cycling	SUMO1
2.43887e-40	0.362341	0.852	0.716	5.03408e-36	Cycling	RAC2
2.76931e-40	0.347832	0.261	0.13	5.71614e-36	Cycling	HDAC2
2.77313e-40	0.406299	0.422	0.254	5.72402e-36	Cycling	SUMO3
3.1897e-40	0.433824	0.371	0.215	6.58386e-36	Cycling	RBM17
3.40491e-40	0.35585	0.328	0.177	7.02807e-36	Cycling	MRPL55
3.83978e-40	0.405259	0.248	0.121	7.92569e-36	Cycling	TBCD
4.3295e-40	0.41779	0.405	0.245	8.93652e-36	Cycling	NDUFAB1
6.93909e-40	0.268283	0.12	0.043	1.4323e-35	Cycling	NUP85
1.3961e-39	0.309632	0.394	0.224	2.88169e-35	Cycling	MIR4435-2HG
1.90829e-39	0.368956	0.41	0.241	3.93889e-35	Cycling	CHST12
1.91044e-39	0.45829	0.622	0.447	3.94334e-35	Cycling	BST2
2.32947e-39	0.298344	0.173	0.074	4.80827e-35	Cycling	WBP4
2.75646e-39	0.411869	0.342	0.193	5.68961e-35	Cycling	FAM195B
2.77763e-39	0.337791	0.203	0.091	5.73331e-35	Cycling	SLC7A5
3.10114e-39	0.328727	0.566	0.371	6.40107e-35	Cycling	CTSC
3.14092e-39	0.282466	0.197	0.088	6.48317e-35	Cycling	C4orf27
3.42477e-39	0.342283	0.235	0.115	7.06906e-35	Cycling	PPIH
3.4913e-39	0.337143	0.265	0.134	7.20639e-35	Cycling	PFKL
4.47489e-39	0.351992	0.255	0.126	9.23661e-35	Cycling	PLEKHF1
4.52241e-39	0.358053	0.277	0.143	9.3347e-35	Cycling	BCAS4
5.05681e-39	0.377275	0.312	0.169	1.04378e-34	Cycling	PSMD2
5.23568e-39	0.332058	0.28	0.144	1.0807e-34	Cycling	UBE2E3
5.79901e-39	0.350824	0.319	0.173	1.19697e-34	Cycling	UQCRC1
6.50414e-39	0.4086	0.463	0.291	1.34252e-34	Cycling	DNPH1
7.14367e-39	0.31916	0.199	0.091	1.47452e-34	Cycling	DKC1
7.26855e-39	0.413147	0.35	0.2	1.5003e-34	Cycling	IFI35
7.42466e-39	0.336211	0.281	0.146	1.53252e-34	Cycling	RRP7A
7.45388e-39	0.384329	0.302	0.163	1.53855e-34	Cycling	EIF2AK2
8.28976e-39	0.436893	0.465	0.299	1.71109e-34	Cycling	ENY2
8.73539e-39	0.391684	0.675	0.495	1.80307e-34	Cycling	COPE
9.74987e-39	0.364213	0.215	0.102	2.01247e-34	Cycling	NUP107
1.00243e-38	0.440033	0.542	0.377	2.06911e-34	Cycling	TAP1
1.5943e-38	0.368776	0.413	0.249	3.2908e-34	Cycling	ACP5
1.68163e-38	0.41488	0.436	0.269	3.47106e-34	Cycling	RTF1
1.72367e-38	0.427944	0.263	0.135	3.55782e-34	Cycling	IFI44
1.90379e-38	0.304122	0.175	0.076	3.92962e-34	Cycling	RABIF
2.07299e-38	0.328872	0.256	0.129	4.27885e-34	Cycling	MRPS11
2.35128e-38	0.385461	0.716	0.546	4.85328e-34	Cycling	SEC61G
[truncated: 3,499 more rows]
