# Supplementary material for: Subtype-specific NK cell-TAM interactions drive a novel prognostic signature in HNSCC
Source: Front Immunol. 2025 Oct 17;16:1676878. doi: 10.3389/fimmu.2025.1676878 (PMC12575298; doi:10.3389/fimmu.2025.1676878)
Supplement: Supplementary file 11 [file Table4.xlsx]

## Sheet: Sheet1
p_val	avg_log2FC	pct.1	pct.2	p_val_adj	cluster	gene
6.24965e-45	1.73995	0.544	0.244	1.28999e-40	NFKBIA+NK	AREG
4.96858e-44	0.59276	1	0.997	1.02557e-39	NFKBIA+NK	EEF1A1
1.0322e-40	0.76258	0.96	0.898	2.13057e-36	NFKBIA+NK	BTG1
1.01428e-35	1.06828	0.822	0.616	2.09357e-31	NFKBIA+NK	DUSP1
2.10697e-35	1.22959	0.644	0.382	4.349e-31	NFKBIA+NK	XCL1
2.48055e-35	0.329338	1	1	5.1201e-31	NFKBIA+NK	RPS27
9.41295e-35	0.457257	0.996	0.995	1.94293e-30	NFKBIA+NK	RPL3
1.79672e-34	1.10198	0.732	0.54	3.70861e-30	NFKBIA+NK	NFKBIA
1.25846e-33	1.10034	0.831	0.642	2.59759e-29	NFKBIA+NK	FOS
1.39332e-33	1.26829	0.581	0.333	2.87594e-29	NFKBIA+NK	DUSP2
8.24422e-33	0.386226	1	1	1.70169e-28	NFKBIA+NK	RPL34
3.93351e-32	0.908157	0.436	0.182	8.11917e-28	NFKBIA+NK	PLAC8
6.69895e-32	0.3338	1	0.999	1.38273e-27	NFKBIA+NK	RPS14
1.68458e-31	0.304099	1	1	3.47714e-27	NFKBIA+NK	RPL41
1.85715e-31	1.10088	0.739	0.547	3.83334e-27	NFKBIA+NK	TSC22D3
2.78138e-31	1.20277	0.354	0.126	5.74104e-27	NFKBIA+NK	SELL
3.65298e-30	0.32033	0.999	0.998	7.54011e-26	NFKBIA+NK	RPL13A
1.25291e-29	0.331018	1	0.999	2.58613e-25	NFKBIA+NK	RPL13
1.05495e-28	0.288052	1	1	2.17753e-24	NFKBIA+NK	RPL10
1.24562e-28	1.19986	0.652	0.428	2.57109e-24	NFKBIA+NK	XCL2
9.6444e-28	0.453461	0.988	0.972	1.9907e-23	NFKBIA+NK	RPL7
4.12709e-27	0.431865	0.987	0.978	8.51873e-23	NFKBIA+NK	RPL9
8.07232e-27	0.862909	0.748	0.553	1.66621e-22	NFKBIA+NK	CXCR4
1.02337e-26	0.359353	0.999	0.997	2.11233e-22	NFKBIA+NK	RPS6
2.50117e-26	0.381452	0.99	0.991	5.16266e-22	NFKBIA+NK	RPS23
1.62579e-25	0.527521	0.893	0.816	3.3558e-21	NFKBIA+NK	RPS10
2.65293e-25	0.332036	0.997	0.995	5.47591e-21	NFKBIA+NK	RPS3
6.36978e-25	0.338637	0.997	0.997	1.31479e-20	NFKBIA+NK	RPS27A
6.70512e-25	0.306045	0.999	0.997	1.384e-20	NFKBIA+NK	RPS28
2.91324e-24	1.08394	0.281	0.097	6.01321e-20	NFKBIA+NK	IL7R
3.67295e-24	1.14464	0.467	0.258	7.58133e-20	NFKBIA+NK	CMC1
3.70703e-24	0.910836	0.837	0.735	7.65168e-20	NFKBIA+NK	JUNB
9.89717e-24	0.336797	0.999	0.994	2.04288e-19	NFKBIA+NK	RPS18
1.13669e-23	0.981654	0.333	0.138	2.34624e-19	NFKBIA+NK	NR4A2
3.37879e-23	0.391715	0.987	0.983	6.97416e-19	NFKBIA+NK	RPS3A
3.728e-23	0.840608	0.79	0.672	7.69496e-19	NFKBIA+NK	ZFP36
2.35962e-22	0.783504	0.803	0.679	4.87049e-18	NFKBIA+NK	ZFP36L2
5.78135e-22	0.346206	0.991	0.986	1.19333e-17	NFKBIA+NK	RPL30
6.25502e-22	0.269634	0.999	1	1.2911e-17	NFKBIA+NK	RPS29
7.27072e-22	0.663952	0.67	0.485	1.50075e-17	NFKBIA+NK	PNRC1
8.88033e-22	0.328492	0.994	0.986	1.83299e-17	NFKBIA+NK	RPL31
3.06086e-21	0.834562	0.247	0.083	6.31791e-17	NFKBIA+NK	KLF2
4.78502e-21	0.429879	0.991	0.98	9.87676e-17	NFKBIA+NK	TPT1
6.21541e-21	0.763096	0.778	0.659	1.28292e-16	NFKBIA+NK	IER2
1.44406e-20	0.297877	0.997	0.995	2.98068e-16	NFKBIA+NK	RPL26
1.91104e-20	0.274858	0.993	0.998	3.94457e-16	NFKBIA+NK	RPL19
7.04779e-20	0.788793	0.6	0.413	1.45473e-15	NFKBIA+NK	PPP1R15A
7.05036e-20	0.603689	0.114	0.013	1.45527e-15	NFKBIA+NK	SPTSSB
9.51362e-20	0.289974	0.994	0.991	1.96371e-15	NFKBIA+NK	RPL35A
1.99814e-19	0.311857	0.997	0.986	4.12436e-15	NFKBIA+NK	RPS24
2.07755e-18	0.711505	0.462	0.267	4.28826e-14	NFKBIA+NK	KLRF1
2.16155e-18	0.606015	0.113	0.015	4.46165e-14	NFKBIA+NK	SPINK2
8.02213e-18	0.257721	0.996	0.999	1.65585e-13	NFKBIA+NK	RPL21
1.65616e-17	0.783464	0.519	0.336	3.41849e-13	NFKBIA+NK	TNFAIP3
1.13153e-16	0.29346	0.987	0.979	2.33559e-12	NFKBIA+NK	RPL14
1.63958e-16	0.429126	0.951	0.957	3.38426e-12	NFKBIA+NK	MT-CO3
1.73391e-16	0.305682	0.994	0.988	3.57895e-12	NFKBIA+NK	RPS4X
8.54803e-16	0.480821	0.804	0.706	1.7644e-11	NFKBIA+NK	RPL17
9.69515e-16	0.260595	0.999	0.999	2.00118e-11	NFKBIA+NK	RPS2
1.27643e-15	0.434424	0.92	0.868	2.63468e-11	NFKBIA+NK	MT-ND3
2.86359e-15	0.690316	0.338	0.178	5.91073e-11	NFKBIA+NK	MAFF
6.50237e-15	0.372502	0.935	0.919	1.34215e-10	NFKBIA+NK	RPL5
8.22744e-15	0.300389	0.981	0.971	1.69823e-10	NFKBIA+NK	RPL10A
1.04099e-14	0.40876	0.939	0.923	2.14872e-10	NFKBIA+NK	MT-ND2
1.35128e-14	0.296539	0.978	0.971	2.78918e-10	NFKBIA+NK	RPS13
2.71578e-14	0.276506	0.982	0.983	5.60564e-10	NFKBIA+NK	RPS9
3.50822e-14	0.625034	0.281	0.137	7.24132e-10	NFKBIA+NK	CSRNP1
5.6267e-14	0.623037	0.353	0.193	1.16141e-09	NFKBIA+NK	BTG2
1.9149e-13	0.27508	0.993	0.986	3.95255e-09	NFKBIA+NK	RPL37A
3.69305e-13	0.406119	0.873	0.789	7.62283e-09	NFKBIA+NK	RPL36A
4.06257e-13	0.587862	0.286	0.149	8.38555e-09	NFKBIA+NK	MAP3K8
1.16366e-12	0.543292	0.376	0.228	2.40191e-08	NFKBIA+NK	SNHG8
1.45576e-12	0.446155	0.85	0.789	3.00483e-08	NFKBIA+NK	MT-ND1
2.23248e-12	0.275045	0.978	0.986	4.60807e-08	NFKBIA+NK	EIF1
2.37641e-12	0.284578	0.963	0.953	4.90515e-08	NFKBIA+NK	RPL7A
2.58864e-12	0.276279	0.978	0.974	5.34322e-08	NFKBIA+NK	RPL6
4.98402e-12	0.538129	0.751	0.686	1.02875e-07	NFKBIA+NK	FXYD5
6.25237e-12	0.474579	0.176	0.069	1.29055e-07	NFKBIA+NK	GSN
1.12267e-11	0.261276	0.981	0.978	2.31731e-07	NFKBIA+NK	RPL8
1.14122e-11	0.521231	0.138	0.046	2.3556e-07	NFKBIA+NK	NR4A1
1.76442e-11	0.404727	0.224	0.102	3.64195e-07	NFKBIA+NK	TCF7
1.94239e-11	0.293234	0.945	0.912	4.00929e-07	NFKBIA+NK	HNRNPA1
3.08821e-11	0.399008	0.167	0.065	6.37438e-07	NFKBIA+NK	SATB1
1.18279e-10	0.465941	0.536	0.391	2.44139e-06	NFKBIA+NK	ITGB2
1.23578e-10	0.604618	0.6	0.489	2.55077e-06	NFKBIA+NK	TXNIP
1.91971e-10	0.538929	0.241	0.124	3.96247e-06	NFKBIA+NK	CTD-3252C9.4
4.15092e-10	0.551106	0.329	0.205	8.56792e-06	NFKBIA+NK	BHLHE40
4.93167e-10	0.555291	0.243	0.128	1.01795e-05	NFKBIA+NK	GPR183
6.39073e-10	0.311255	0.846	0.778	1.31911e-05	NFKBIA+NK	EEF2
1.97509e-09	0.591077	0.225	0.119	4.07678e-05	NFKBIA+NK	LMNA
2.21221e-09	0.286172	0.921	0.91	4.56623e-05	NFKBIA+NK	RPLP0
4.03542e-09	0.424101	0.249	0.139	8.32951e-05	NFKBIA+NK	SNHG9
1.06579e-08	0.404076	0.699	0.614	0.000219989	NFKBIA+NK	SRSF5
1.29877e-08	0.398288	0.279	0.166	0.000268079	NFKBIA+NK	C1orf162
1.59141e-08	0.337966	0.828	0.794	0.000328483	NFKBIA+NK	PABPC1
3.44197e-08	0.330429	0.114	0.043	0.000710457	NFKBIA+NK	IGFBP7
4.50627e-08	0.31228	0.12	0.048	0.000930139	NFKBIA+NK	CTA-29F11.1
6.5046e-08	0.569082	0.105	0.039	0.00134261	NFKBIA+NK	SOX4
7.35825e-08	0.447488	0.247	0.146	0.00151882	NFKBIA+NK	IFRD1
8.59109e-08	0.351561	0.773	0.705	0.00177329	NFKBIA+NK	AC090498.1
9.69843e-08	0.683432	0.321	0.22	0.00200185	NFKBIA+NK	REL
9.73278e-08	0.544444	0.204	0.115	0.00200894	NFKBIA+NK	ZNF331
1.19281e-07	0.369256	0.185	0.097	0.00246208	NFKBIA+NK	SMAP2
1.27756e-07	0.270469	0.124	0.052	0.00263702	NFKBIA+NK	BEX2
1.31892e-07	0.291925	0.123	0.052	0.00272238	NFKBIA+NK	LINC00861
1.35223e-07	0.370406	0.744	0.688	0.00279114	NFKBIA+NK	EEF1B2
1.37717e-07	0.369062	0.233	0.135	0.00284261	NFKBIA+NK	TLE4
1.94774e-07	0.346307	0.704	0.673	0.00402033	NFKBIA+NK	GLTSCR2
2.9678e-07	0.400232	0.227	0.136	0.00612584	NFKBIA+NK	RNF125
3.50781e-07	0.273697	0.907	0.866	0.00724047	NFKBIA+NK	MT-CYB
5.0158e-07	0.257258	0.911	0.882	0.0103531	NFKBIA+NK	NACA
7.71494e-07	0.354753	0.443	0.328	0.0159244	NFKBIA+NK	C6orf48
1.1404e-06	0.471815	0.393	0.289	0.0235391	NFKBIA+NK	YPEL5
1.15496e-06	0.332565	0.119	0.053	0.0238396	NFKBIA+NK	KDM6B
1.29325e-06	0.353952	0.184	0.103	0.0266939	NFKBIA+NK	CD55
1.3517e-06	0.34241	0.231	0.14	0.0279004	NFKBIA+NK	MYLIP
1.37504e-06	0.353134	0.17	0.092	0.0283822	NFKBIA+NK	MYADM
1.79223e-06	0.523167	0.313	0.22	0.0369934	NFKBIA+NK	FAM177A1
1.83626e-06	0.491941	0.436	0.343	0.0379022	NFKBIA+NK	GADD45B
1.93268e-06	0.299419	0.172	0.094	0.0398924	NFKBIA+NK	ARL4A
1.9903e-06	0.383945	0.286	0.191	0.0410818	NFKBIA+NK	CHMP1B
2.32005e-06	0.311288	0.132	0.065	0.0478882	NFKBIA+NK	SBF2
1.20263e-36	0.696844	0.966	0.836	2.48235e-32	IL32+NK	CCL5
1.11196e-34	0.342684	1	1	2.2952e-30	IL32+NK	TMSB4X
2.31638e-28	0.68252	0.829	0.628	4.78123e-24	IL32+NK	ALOX5AP
3.37673e-25	0.442451	1	0.997	6.96991e-21	IL32+NK	ACTB
1.6476e-24	1.02027	0.608	0.403	3.4008e-20	IL32+NK	TRAC
1.20544e-20	1.22255	0.418	0.233	2.48815e-16	IL32+NK	CD3D
3.19887e-20	1.03975	0.439	0.248	6.60279e-16	IL32+NK	MX1
3.84946e-20	1.06412	0.595	0.409	7.94567e-16	IL32+NK	IFI6
2.87244e-19	0.394661	0.97	0.954	5.92901e-15	IL32+NK	ACTG1
5.13353e-19	0.55737	0.92	0.771	1.05961e-14	IL32+NK	GZMA
2.01758e-18	1.09321	0.706	0.565	4.16449e-14	IL32+NK	ISG15
1.92366e-17	0.812535	0.185	0.051	3.97062e-13	IL32+NK	CD3G
2.96418e-16	0.720083	0.681	0.544	6.11837e-12	IL32+NK	IL32
4.84287e-16	0.682953	0.743	0.584	9.99616e-12	IL32+NK	LGALS1
5.67693e-16	0.729884	0.402	0.216	1.17177e-11	IL32+NK	LAG3
1.8201e-15	0.393882	0.954	0.895	3.75687e-11	IL32+NK	MYL12A
2.11862e-15	0.518905	0.805	0.644	4.37305e-11	IL32+NK	MT2A
2.76912e-15	0.448208	0.822	0.706	5.71575e-11	IL32+NK	PSMB9
3.77069e-15	0.503405	0.753	0.635	7.78307e-11	IL32+NK	S100A11
4.14698e-15	0.962724	0.25	0.107	8.55978e-11	IL32+NK	IFIT3
1.47467e-14	0.569984	0.603	0.446	3.04387e-10	IL32+NK	TYMP
5.7184e-14	0.572551	0.304	0.15	1.18034e-09	IL32+NK	CSF1
1.77642e-13	0.686984	0.175	0.06	3.66672e-09	IL32+NK	RSAD2
2.46029e-13	0.89275	0.333	0.189	5.07829e-09	IL32+NK	NT5C3A
2.9418e-13	0.646832	0.353	0.206	6.07217e-09	IL32+NK	EPSTI1
3.89431e-13	0.506396	0.592	0.445	8.03824e-09	IL32+NK	ANXA2
4.53522e-13	0.520041	0.664	0.545	9.36115e-09	IL32+NK	RARRES3
5.98353e-13	0.376397	0.889	0.858	1.23506e-08	IL32+NK	CD52
9.92382e-13	0.540805	0.544	0.409	2.04838e-08	IL32+NK	UBE2L6
1.90982e-12	0.310561	0.972	0.954	3.94207e-08	IL32+NK	SH3BGRL3
4.14633e-12	0.469315	0.866	0.781	8.55845e-08	IL32+NK	PRF1
5.65985e-12	0.632143	0.17	0.065	1.16825e-07	IL32+NK	HERC5
6.40179e-12	0.649255	0.309	0.174	1.32139e-07	IL32+NK	OAS1
2.31406e-11	0.575647	0.442	0.3	4.77646e-07	IL32+NK	KLRC2
2.62291e-11	0.307046	0.885	0.801	5.41395e-07	IL32+NK	EVL
2.73477e-11	0.378184	0.951	0.903	5.64483e-07	IL32+NK	CD74
5.13139e-11	0.610066	0.389	0.257	1.05917e-06	IL32+NK	IFI35
5.3735e-11	0.646711	0.228	0.112	1.10914e-06	IL32+NK	IFIT1
6.008e-11	0.743221	0.694	0.609	1.24011e-06	IL32+NK	ISG20
7.20844e-11	0.277853	0.947	0.9	1.48789e-06	IL32+NK	HCST
1.63385e-10	0.500961	0.325	0.197	3.37243e-06	IL32+NK	IKZF3
2.02033e-10	0.568709	0.196	0.091	4.17015e-06	IL32+NK	USP18
3.41383e-10	0.455809	0.322	0.189	7.04649e-06	IL32+NK	GPR171
3.55652e-10	0.471848	0.269	0.147	7.34101e-06	IL32+NK	PPM1K
3.71445e-10	0.436043	0.78	0.679	7.667e-06	IL32+NK	HLA-DRB1
4.13791e-10	0.588809	0.28	0.163	8.54105e-06	IL32+NK	SAMD9L
5.62844e-10	0.475984	0.235	0.123	1.16177e-05	IL32+NK	PHF11
7.33698e-10	0.373385	0.788	0.7	1.51443e-05	IL32+NK	CKLF
8.88948e-10	0.46677	0.549	0.417	1.83488e-05	IL32+NK	HLA-DQB1
1.25925e-09	0.47091	0.418	0.291	2.59921e-05	IL32+NK	ITGAE
1.34252e-09	0.443609	0.408	0.276	2.77109e-05	IL32+NK	ABI3
1.40375e-09	0.288482	0.906	0.867	2.89748e-05	IL32+NK	CORO1A
1.51513e-09	0.377684	0.787	0.714	3.12738e-05	IL32+NK	S100A6
1.72431e-09	0.4119	0.615	0.506	3.55916e-05	IL32+NK	LCK
1.75493e-09	0.37542	0.508	0.384	3.62236e-05	IL32+NK	PPP1R18
1.96725e-09	0.451588	0.472	0.335	4.0606e-05	IL32+NK	ZNF683
1.99337e-09	0.462955	0.295	0.175	4.11452e-05	IL32+NK	NDFIP2
3.4192e-09	0.300976	0.815	0.753	7.05758e-05	IL32+NK	RAC2
3.70674e-09	0.372761	0.907	0.812	7.65108e-05	IL32+NK	GZMB
4.36767e-09	0.528892	0.419	0.291	9.01531e-05	IL32+NK	IRF7
4.73822e-09	0.436415	0.208	0.104	9.78015e-05	IL32+NK	CXCR6
4.82848e-09	0.439601	0.397	0.267	9.96646e-05	IL32+NK	CCND2
6.05279e-09	0.421267	0.439	0.313	0.000124936	IL32+NK	HLA-DRB5
9.43616e-09	0.345257	0.798	0.734	0.000194772	IL32+NK	LSP1
1.06585e-08	0.459883	0.29	0.178	0.000220002	IL32+NK	PTMS
1.08806e-08	0.393277	0.123	0.046	0.000224587	IL32+NK	WARS
1.23066e-08	0.300515	0.887	0.832	0.000254021	IL32+NK	ARPC2
1.39488e-08	0.364939	0.751	0.661	0.000287918	IL32+NK	CD247
1.51958e-08	0.547531	0.347	0.231	0.000313656	IL32+NK	PLSCR1
1.68614e-08	0.360619	0.782	0.699	0.000348035	IL32+NK	APOBEC3G
1.86138e-08	0.587895	0.173	0.085	0.000384207	IL32+NK	CMPK2
2.28295e-08	0.402919	0.397	0.272	0.000471224	IL32+NK	TIGIT
2.95667e-08	0.446347	0.324	0.212	0.000610286	IL32+NK	TRIM22
3.01218e-08	0.396648	0.439	0.307	0.000621744	IL32+NK	ACP5
3.02418e-08	0.300163	0.789	0.693	0.00062422	IL32+NK	ARPC1B
3.05209e-08	0.461749	0.532	0.443	0.000629982	IL32+NK	RNF213
3.46012e-08	0.386736	0.752	0.67	0.000714203	IL32+NK	HLA-DRA
3.93799e-08	0.352865	0.582	0.475	0.000812841	IL32+NK	FKBP1A
4.74493e-08	0.531816	0.343	0.238	0.0009794	IL32+NK	OASL
8.21262e-08	0.379269	0.676	0.572	0.00169517	IL32+NK	HLA-DPA1
1.10022e-07	0.455316	0.364	0.254	0.00227096	IL32+NK	HLA-DQA1
1.27065e-07	0.406376	0.696	0.632	0.00262274	IL32+NK	BST2
1.28814e-07	0.524813	0.357	0.245	0.00265885	IL32+NK	IFI44L
1.40333e-07	0.334005	0.348	0.235	0.00289661	IL32+NK	TBCD
1.46266e-07	0.408335	0.15	0.07	0.00301907	IL32+NK	GPR34
1.55092e-07	0.403704	0.134	0.06	0.00320125	IL32+NK	DBN1
1.7702e-07	0.405972	0.491	0.402	0.00365387	IL32+NK	TAP1
1.84027e-07	0.426732	0.502	0.394	0.00379849	IL32+NK	KRT86
2.77992e-07	0.365568	0.267	0.163	0.00573803	IL32+NK	FASLG
3.19166e-07	0.391175	0.497	0.391	0.0065879	IL32+NK	KRT81
4.26008e-07	0.28	0.502	0.38	0.00879322	IL32+NK	LINC00152
4.51612e-07	0.450802	0.419	0.323	0.00932172	IL32+NK	CARD16
5.60695e-07	0.385452	0.447	0.332	0.0115733	IL32+NK	LGALS3
6.56504e-07	0.432275	0.223	0.136	0.0135509	IL32+NK	GBP1
7.27754e-07	0.352904	0.31	0.208	0.0150216	IL32+NK	PCID2
7.52594e-07	0.372521	0.246	0.154	0.0155343	IL32+NK	NMI
1.09914e-06	0.265395	0.75	0.686	0.0226873	IL32+NK	IGKC
1.22178e-06	0.268365	0.853	0.841	0.0252188	IL32+NK	CD63
1.25978e-06	0.301023	0.683	0.581	0.0260031	IL32+NK	LCP1
1.34792e-06	0.452678	0.258	0.169	0.0278225	IL32+NK	IFI44
1.43296e-06	0.289557	0.315	0.211	0.0295777	IL32+NK	TRG-AS1
1.4413e-06	0.299356	0.753	0.67	0.02975	IL32+NK	PSME2
1.53243e-06	0.282062	0.754	0.698	0.0316309	IL32+NK	PTPRC
1.58484e-06	0.365373	0.836	0.788	0.0327127	IL32+NK	LY6E
1.79047e-06	0.404709	0.573	0.471	0.036957	IL32+NK	CAPG
1.94751e-06	0.34894	0.158	0.084	0.0401985	IL32+NK	PDLIM7
5.69903e-119	2.06107	0.705	0.05	1.17634e-114	STMN1+NK	TYMS
1.87596e-85	2.70194	0.902	0.187	3.87217e-81	STMN1+NK	STMN1
7.74498e-81	1.04805	0.357	0.013	1.59864e-76	STMN1+NK	ZWINT
1.13076e-77	1.45918	0.411	0.022	2.334e-73	STMN1+NK	TK1
1.40642e-75	1.76754	0.598	0.065	2.90299e-71	STMN1+NK	KIAA0101
3.20448e-70	0.904104	0.277	0.007	6.61436e-66	STMN1+NK	UHRF1
9.12743e-69	1.57108	0.643	0.086	1.88399e-64	STMN1+NK	MCM7
2.91655e-65	1.1473	0.411	0.03	6.02006e-61	STMN1+NK	MCM2
2.26913e-64	1.77345	0.741	0.137	4.68371e-60	STMN1+NK	PCNA
6.38856e-62	1.15681	0.438	0.037	1.31866e-57	STMN1+NK	FEN1
4.94969e-60	1.13837	0.375	0.027	1.02167e-55	STMN1+NK	GINS2
5.24994e-60	1.14359	0.411	0.034	1.08364e-55	STMN1+NK	CDT1
5.84057e-53	1.48046	0.643	0.117	1.20555e-48	STMN1+NK	MCM5
3.2096e-52	0.576498	0.179	0.003	6.62494e-48	STMN1+NK	CDC45
5.72677e-49	1.82784	0.821	0.252	1.18206e-44	STMN1+NK	DUT
3.94029e-47	0.996884	0.312	0.025	8.13316e-43	STMN1+NK	CENPM
4.54026e-47	0.843958	0.304	0.022	9.37154e-43	STMN1+NK	MCM4
8.23684e-47	0.700868	0.223	0.009	1.70017e-42	STMN1+NK	E2F1
1.23778e-46	0.803652	0.232	0.011	2.55489e-42	STMN1+NK	CDK1
5.18029e-45	0.833969	0.259	0.016	1.06926e-40	STMN1+NK	RMI2
4.2755e-43	1.05813	0.446	0.062	8.82505e-39	STMN1+NK	HELLS
7.45852e-42	0.403609	0.125	0.001	1.53951e-37	STMN1+NK	MCM10
6.30576e-41	0.784474	0.268	0.02	1.30157e-36	STMN1+NK	ASF1B
8.96772e-41	0.938052	0.304	0.028	1.85103e-36	STMN1+NK	DHFR
1.17819e-40	1.0827	0.491	0.082	2.43191e-36	STMN1+NK	NUDT1
1.26879e-39	1.67722	0.946	0.479	2.61891e-35	STMN1+NK	TUBA1B
5.85323e-39	0.400341	0.125	0.001	1.20816e-34	STMN1+NK	MND1
6.94193e-38	0.639992	0.232	0.016	1.43288e-33	STMN1+NK	CHEK1
3.90607e-36	0.694202	0.232	0.017	8.06253e-32	STMN1+NK	CLSPN
4.8838e-36	0.485851	0.143	0.004	1.00807e-31	STMN1+NK	CDC6
9.69654e-36	0.813813	1	0.998	2.00146e-31	STMN1+NK	PTMA
1.20813e-35	0.927589	0.312	0.036	2.4937e-31	STMN1+NK	WDR76
5.26362e-35	0.57538	0.17	0.008	1.08646e-30	STMN1+NK	RAD51AP1
3.22649e-34	0.884403	0.33	0.042	6.65981e-30	STMN1+NK	ATAD2
6.87719e-32	0.839253	0.348	0.051	1.41952e-27	STMN1+NK	UNG
7.19211e-32	1.10523	0.438	0.083	1.48452e-27	STMN1+NK	TMEM106C
1.15939e-31	0.574938	0.214	0.017	2.3931e-27	STMN1+NK	ATAD5
1.52421e-31	1.06842	0.455	0.09	3.14612e-27	STMN1+NK	SNRNP25
2.33961e-31	1.40309	0.839	0.38	4.8292e-27	STMN1+NK	RANBP1
4.30588e-31	1.02218	0.366	0.06	8.88777e-27	STMN1+NK	C19orf48
5.01311e-31	0.559168	0.161	0.008	1.03476e-26	STMN1+NK	ORC6
1.77694e-30	0.395477	0.107	0.002	3.66779e-26	STMN1+NK	MYBL2
9.84262e-30	0.700369	0.179	0.012	2.03161e-25	STMN1+NK	GGH
2.75535e-29	0.806189	0.277	0.035	5.68733e-25	STMN1+NK	LIG1
4.72864e-29	0.966101	0.491	0.111	9.76038e-25	STMN1+NK	DNAJC9
6.56887e-29	0.952365	0.366	0.064	1.35588e-24	STMN1+NK	CKS1B
8.4345e-29	1.12513	0.598	0.17	1.74096e-24	STMN1+NK	SLBP
8.60866e-29	0.553345	0.152	0.008	1.77691e-24	STMN1+NK	FANCI
1.32566e-28	0.742159	0.268	0.033	2.73629e-24	STMN1+NK	CDCA7
6.12272e-28	0.806288	0.321	0.049	1.26379e-23	STMN1+NK	RFC4
8.79396e-27	0.968558	0.482	0.115	1.81516e-22	STMN1+NK	MCM3
1.39518e-26	0.795737	0.321	0.052	2.87979e-22	STMN1+NK	MCM6
3.31212e-26	1.06585	0.545	0.148	6.83655e-22	STMN1+NK	EBP
7.76375e-26	0.430119	0.125	0.006	1.60251e-21	STMN1+NK	TIMELESS
1.67124e-25	1.33966	0.866	0.473	3.44962e-21	STMN1+NK	TUBB
5.39611e-25	0.595285	0.205	0.022	1.11381e-20	STMN1+NK	UBE2T
6.24985e-25	0.595575	0.241	0.03	1.29003e-20	STMN1+NK	PXMP2
1.40912e-24	0.950933	0.616	0.187	2.90856e-20	STMN1+NK	HNRNPAB
1.42407e-24	0.40482	0.116	0.005	2.93942e-20	STMN1+NK	CDCA7L
2.55431e-24	1.11795	0.607	0.205	5.27235e-20	STMN1+NK	RPA3
3.75098e-24	0.728299	0.232	0.03	7.74239e-20	STMN1+NK	GMNN
1.30595e-23	0.755259	1	0.966	2.69561e-19	STMN1+NK	GAPDH
1.6368e-23	0.564381	0.205	0.023	3.37853e-19	STMN1+NK	MKI67
3.69291e-23	1.03081	0.562	0.172	7.62253e-19	STMN1+NK	CCDC167
5.00759e-23	0.655252	0.268	0.042	1.03362e-18	STMN1+NK	RRM1
5.15827e-23	1.25672	0.804	0.386	1.06472e-18	STMN1+NK	HMGB2
1.13326e-22	0.811294	0.348	0.071	2.33917e-18	STMN1+NK	ITGB3BP
1.24269e-22	1.02539	0.661	0.241	2.56503e-18	STMN1+NK	CARHSP1
1.54555e-22	0.595758	0.179	0.018	3.19017e-18	STMN1+NK	TCF19
2.71649e-22	1.07915	0.929	0.609	5.60711e-18	STMN1+NK	HMGN2
8.69673e-22	0.401103	0.134	0.009	1.79509e-17	STMN1+NK	DSCC1
8.77193e-22	1.02199	0.973	0.842	1.81061e-17	STMN1+NK	GZMA
1.71443e-21	1.13764	0.884	0.55	3.53875e-17	STMN1+NK	H2AFZ
2.22379e-21	1.10299	0.67	0.275	4.59012e-17	STMN1+NK	SIVA1
7.40652e-21	0.443765	0.152	0.014	1.52878e-16	STMN1+NK	CENPU
8.29537e-21	0.511387	0.188	0.022	1.71225e-16	STMN1+NK	WDR34
8.89533e-21	0.463801	0.17	0.018	1.83609e-16	STMN1+NK	RBBP8
9.82037e-21	0.767236	0.312	0.063	2.02702e-16	STMN1+NK	CDCA4
1.29416e-20	0.526985	0.125	0.009	2.67127e-16	STMN1+NK	PHGDH
1.31642e-20	0.456078	0.125	0.009	2.71722e-16	STMN1+NK	RAD51
1.51624e-20	0.571294	0.188	0.023	3.12968e-16	STMN1+NK	ARHGAP11B
1.52983e-20	0.895852	0.911	0.529	3.15772e-16	STMN1+NK	SNRPB
4.00578e-19	0.776488	0.268	0.051	8.26833e-15	STMN1+NK	MAD2L1
4.83533e-19	0.638383	0.321	0.069	9.98061e-15	STMN1+NK	FN3KRP
8.69438e-19	0.752666	0.446	0.128	1.79461e-14	STMN1+NK	TFDP1
1.49429e-18	0.5743	0.188	0.026	3.08436e-14	STMN1+NK	CHAF1A
1.59413e-18	0.54478	0.232	0.039	3.29045e-14	STMN1+NK	CENPH
2.0751e-18	0.67524	0.375	0.094	4.28321e-14	STMN1+NK	ACOT7
2.74242e-18	0.519126	0.232	0.039	5.66063e-14	STMN1+NK	PAQR4
4.51915e-18	0.863183	0.938	0.678	9.32798e-14	STMN1+NK	GSTP1
5.70415e-18	0.806695	0.384	0.103	1.17739e-13	STMN1+NK	CDK4
1.42054e-17	0.451917	0.143	0.015	2.93213e-13	STMN1+NK	CCDC34
3.30501e-17	0.822522	0.446	0.141	6.82187e-13	STMN1+NK	DCTPP1
6.79006e-17	0.822701	0.92	0.753	1.40154e-12	STMN1+NK	CHCHD2
6.95141e-17	0.695913	0.25	0.051	1.43484e-12	STMN1+NK	CENPK
7.89936e-17	0.413697	0.152	0.018	1.63051e-12	STMN1+NK	CENPQ
1.42956e-16	0.444668	0.179	0.026	2.95075e-12	STMN1+NK	PRIM2
4.62929e-16	0.320479	0.116	0.011	9.55531e-12	STMN1+NK	CTNNAL1
5.48916e-16	0.75778	0.446	0.146	1.13302e-11	STMN1+NK	SSRP1
6.16141e-16	0.490068	0.179	0.027	1.27178e-11	STMN1+NK	SAC3D1
6.26591e-16	0.813814	0.75	0.369	1.29335e-11	STMN1+NK	RALY
7.07771e-16	0.545008	0.214	0.039	1.46091e-11	STMN1+NK	EZH2
8.34146e-16	0.515881	0.205	0.036	1.72176e-11	STMN1+NK	RUSC1
8.6945e-16	0.715877	0.938	0.714	1.79463e-11	STMN1+NK	ENO1
1.13216e-15	0.80841	0.741	0.361	2.3369e-11	STMN1+NK	ANAPC11
1.3113e-15	0.44794	0.143	0.018	2.70666e-11	STMN1+NK	C4orf46
1.47823e-15	0.774194	0.464	0.156	3.05121e-11	STMN1+NK	STRA13
1.87423e-15	0.536978	1	0.976	3.8686e-11	STMN1+NK	PFN1
2.41112e-15	0.77977	0.955	0.714	4.97679e-11	STMN1+NK	MT2A
2.47048e-15	0.8388	0.473	0.168	5.09932e-11	STMN1+NK	DNMT1
3.04193e-15	0.626689	0.232	0.047	6.27885e-11	STMN1+NK	HIRIP3
3.28563e-15	0.558293	0.188	0.032	6.78187e-11	STMN1+NK	MMS22L
3.33505e-15	0.62926	0.357	0.101	6.88387e-11	STMN1+NK	EEF1E1
5.41571e-15	0.546761	0.232	0.048	1.11786e-10	STMN1+NK	SMC2
5.42902e-15	0.524357	0.179	0.029	1.1206e-10	STMN1+NK	MSH6
9.12259e-15	0.698043	0.438	0.142	1.88299e-10	STMN1+NK	PRDX3
2.04861e-14	0.761552	0.696	0.324	4.22853e-10	STMN1+NK	NDUFA6
2.4301e-14	0.63999	0.241	0.054	5.01598e-10	STMN1+NK	RNASEH2A
4.03207e-14	0.323338	0.107	0.011	8.3226e-10	STMN1+NK	TMEM97
5.56231e-14	0.825002	0.705	0.348	1.14812e-09	STMN1+NK	IDH2
7.08573e-14	0.700084	0.339	0.098	1.46257e-09	STMN1+NK	TMPO
9.02676e-14	0.924087	0.571	0.251	1.86321e-09	STMN1+NK	NASP
1.42766e-13	0.793045	0.357	0.114	2.94683e-09	STMN1+NK	WDR54
1.47298e-13	0.636068	0.304	0.084	3.04037e-09	STMN1+NK	YEATS4
1.78799e-13	0.591564	0.304	0.083	3.69059e-09	STMN1+NK	RFC2
1.9475e-13	0.821322	0.741	0.387	4.01985e-09	STMN1+NK	DEK
2.92861e-13	0.649637	0.536	0.21	6.04494e-09	STMN1+NK	RNASEH2C
3.51795e-13	0.453862	0.125	0.016	7.2614e-09	STMN1+NK	PSMC3IP
3.74593e-13	0.556453	0.295	0.08	7.73197e-09	STMN1+NK	MAGOHB
3.915e-13	0.410595	0.125	0.016	8.08096e-09	STMN1+NK	CENPW
4.87048e-13	0.349741	0.134	0.019	1.00532e-08	STMN1+NK	DSN1
5.20621e-13	0.773962	0.562	0.243	1.07461e-08	STMN1+NK	NDUFB6
8.69554e-13	0.452352	1	0.999	1.79485e-08	STMN1+NK	ACTB
8.70917e-13	0.381573	0.134	0.02	1.79766e-08	STMN1+NK	WEE1
9.19471e-13	0.382048	0.214	0.046	1.89788e-08	STMN1+NK	BCL2L12
9.34578e-13	0.727944	0.875	0.573	1.92906e-08	STMN1+NK	COX8A
1.08755e-12	0.407694	0.134	0.02	2.24481e-08	STMN1+NK	BRCA1
1.14722e-12	0.422241	0.196	0.041	2.36798e-08	STMN1+NK	MSH2
1.36108e-12	0.534265	0.241	0.059	2.80939e-08	STMN1+NK	CCDC28B
1.5124e-12	0.698088	0.848	0.509	3.12175e-08	STMN1+NK	RBX1
1.69925e-12	0.724637	0.473	0.189	3.50743e-08	STMN1+NK	PSIP1
2.25256e-12	0.451268	0.196	0.042	4.64952e-08	STMN1+NK	PAICS
3.50802e-12	0.422715	0.196	0.042	7.2409e-08	STMN1+NK	KIF22
4.50796e-12	0.708954	0.911	0.743	9.30488e-08	STMN1+NK	TPI1
5.0667e-12	0.385324	0.161	0.03	1.04582e-07	STMN1+NK	SHMT1
7.32153e-12	0.334497	1	1	1.51124e-07	STMN1+NK	RPLP1
8.96356e-12	0.632113	0.652	0.308	1.85017e-07	STMN1+NK	C12orf75
9.57666e-12	0.676283	0.295	0.091	1.97672e-07	STMN1+NK	LMNB1
1.03353e-11	0.418344	0.179	0.037	2.13331e-07	STMN1+NK	BARD1
1.12606e-11	0.36591	0.179	0.036	2.3243e-07	STMN1+NK	SLC43A3
1.12662e-11	0.43064	0.143	0.025	2.32546e-07	STMN1+NK	WHSC1
1.29377e-11	0.717999	0.67	0.344	2.67048e-07	STMN1+NK	SNRPD1
2.72028e-11	0.601602	0.955	0.79	5.61493e-07	STMN1+NK	PPIA
3.12478e-11	0.808682	0.473	0.207	6.44986e-07	STMN1+NK	FABP5
3.32197e-11	0.622336	0.384	0.136	6.85688e-07	STMN1+NK	PMVK
3.55507e-11	0.632291	0.536	0.24	7.33802e-07	STMN1+NK	PARP1
4.20592e-11	0.310142	0.116	0.017	8.68144e-07	STMN1+NK	CENPF
4.94005e-11	0.694815	0.571	0.272	1.01968e-06	STMN1+NK	YWHAH
5.20336e-11	0.625028	0.429	0.168	1.07403e-06	STMN1+NK	POLE4
5.23604e-11	0.659189	0.607	0.31	1.08077e-06	STMN1+NK	PSMB2
5.79219e-11	0.349195	0.125	0.02	1.19557e-06	STMN1+NK	DDX11
5.80243e-11	0.39033	0.17	0.035	1.19768e-06	STMN1+NK	LRRC45
6.21216e-11	0.452246	0.196	0.046	1.28225e-06	STMN1+NK	CLN6
6.96829e-11	0.32878	0.188	0.042	1.43832e-06	STMN1+NK	IFI27L1
8.96097e-11	0.454627	0.179	0.04	1.84963e-06	STMN1+NK	CDK2
9.26671e-11	0.404844	1	0.996	1.91274e-06	STMN1+NK	TMSB10
9.68132e-11	0.454721	0.402	0.146	1.99832e-06	STMN1+NK	SMS
1.09131e-10	0.69037	0.982	0.937	2.25257e-06	STMN1+NK	GNLY
1.12203e-10	0.684279	0.821	0.566	2.31597e-06	STMN1+NK	RAN
1.41282e-10	0.59149	0.571	0.264	2.91619e-06	STMN1+NK	HSPB11
1.58917e-10	0.675855	0.58	0.282	3.28022e-06	STMN1+NK	LSM5
1.60602e-10	0.408653	0.134	0.024	3.31499e-06	STMN1+NK	ZWILCH
1.61314e-10	0.639527	0.482	0.21	3.32968e-06	STMN1+NK	CCT6A
1.68325e-10	0.552807	0.33	0.115	3.4744e-06	STMN1+NK	IMMT
1.70757e-10	0.524484	0.616	0.287	3.52459e-06	STMN1+NK	MRPL41
1.76422e-10	0.388383	0.161	0.034	3.64154e-06	STMN1+NK	FDXR
2.48352e-10	0.575046	0.277	0.088	5.12624e-06	STMN1+NK	SUZ12
2.65311e-10	0.476265	0.429	0.165	5.47629e-06	STMN1+NK	LAGE3
2.78514e-10	0.635693	0.348	0.129	5.74881e-06	STMN1+NK	SMC4
2.80398e-10	0.387046	0.179	0.041	5.7877e-06	STMN1+NK	NUDT8
2.92076e-10	0.513781	0.268	0.082	6.02875e-06	STMN1+NK	EXOSC8
3.07334e-10	0.614268	0.429	0.174	6.34367e-06	STMN1+NK	SNRNP40
3.09913e-10	0.318921	0.17	0.037	6.39691e-06	STMN1+NK	CASP8AP2
3.17532e-10	0.531085	0.277	0.089	6.55418e-06	STMN1+NK	MCMBP
3.20801e-10	0.426298	0.161	0.035	6.62164e-06	STMN1+NK	APOO
3.29378e-10	0.467518	0.223	0.061	6.79868e-06	STMN1+NK	GART
3.37792e-10	0.624644	0.821	0.536	6.97236e-06	STMN1+NK	PKM
3.69651e-10	0.431388	0.991	0.954	7.62996e-06	STMN1+NK	CFL1
3.72171e-10	0.480059	0.259	0.077	7.68198e-06	STMN1+NK	COPRS
4.25045e-10	0.37427	0.223	0.06	8.77335e-06	STMN1+NK	KIF20B
4.29877e-10	0.618014	0.786	0.498	8.87309e-06	STMN1+NK	SNRPG
4.30554e-10	0.578603	0.223	0.063	8.88707e-06	STMN1+NK	DTYMK
4.52567e-10	0.631593	0.92	0.735	9.34144e-06	STMN1+NK	CKLF
5.51674e-10	0.706333	0.679	0.359	1.13871e-05	STMN1+NK	HLA-DRB5
7.49697e-10	0.399323	0.991	0.952	1.54745e-05	STMN1+NK	ATP5E
8.07472e-10	0.299362	0.143	0.028	1.6667e-05	STMN1+NK	RFC5
9.45824e-10	0.631085	0.446	0.2	1.95228e-05	STMN1+NK	AKR1B1
1.05644e-09	0.54135	0.446	0.187	2.18059e-05	STMN1+NK	PTBP1
1.11391e-09	0.634462	0.795	0.519	2.29922e-05	STMN1+NK	HNRNPF
1.21874e-09	0.585437	0.366	0.14	2.5156e-05	STMN1+NK	DDB2
1.30382e-09	0.533833	0.277	0.091	2.69122e-05	STMN1+NK	SKA2
1.42802e-09	0.660905	0.643	0.353	2.94758e-05	STMN1+NK	XRCC5
1.4344e-09	0.416687	0.223	0.064	2.96074e-05	STMN1+NK	ACYP1
1.66971e-09	0.641105	0.5	0.234	3.44644e-05	STMN1+NK	HMGA1
1.98381e-09	0.610488	0.759	0.49	4.09479e-05	STMN1+NK	NDUFB2
2.0383e-09	0.624054	0.509	0.233	4.20725e-05	STMN1+NK	PLEKHF1
2.32852e-09	0.476157	0.946	0.697	4.8063e-05	STMN1+NK	HLA-DRA
2.42647e-09	0.586243	0.411	0.174	5.00848e-05	STMN1+NK	UFD1L
2.65272e-09	0.500591	0.384	0.149	5.47547e-05	STMN1+NK	TMEM14A
2.79907e-09	0.760138	0.661	0.354	5.77756e-05	STMN1+NK	GZMH
2.84036e-09	0.664602	0.589	0.317	5.86279e-05	STMN1+NK	H2AFY
2.86004e-09	0.680002	0.768	0.526	5.90341e-05	STMN1+NK	EIF5A
2.92126e-09	0.682946	0.705	0.423	6.02977e-05	STMN1+NK	PA2G4
3.01924e-09	0.513918	0.411	0.174	6.23201e-05	STMN1+NK	NME1
3.33219e-09	0.57634	0.25	0.08	6.87797e-05	STMN1+NK	MT1E
3.72862e-09	0.308165	0.134	0.027	7.69625e-05	STMN1+NK	UCK2
3.87917e-09	0.457355	0.134	0.028	8.007e-05	STMN1+NK	NUSAP1
4.12062e-09	0.551414	0.438	0.189	8.50537e-05	STMN1+NK	RBBP7
4.20996e-09	0.586686	0.634	0.342	8.68978e-05	STMN1+NK	ANP32B
4.42552e-09	0.469712	0.152	0.035	9.13472e-05	STMN1+NK	SPATA33
4.57552e-09	0.398465	1	0.959	9.44432e-05	STMN1+NK	MYL6
5.20345e-09	0.490415	0.321	0.117	0.000107404	STMN1+NK	POLR3K
5.36239e-09	0.559678	0.768	0.448	0.000110685	STMN1+NK	BLOC1S1
5.5483e-09	0.490398	0.429	0.179	0.000114522	STMN1+NK	VDAC3
5.88775e-09	0.509465	0.348	0.136	0.000121529	STMN1+NK	POLE3
6.091e-09	0.36058	0.161	0.039	0.000125724	STMN1+NK	LRR1
6.13101e-09	0.373824	0.161	0.039	0.00012655	STMN1+NK	NOM1
7.08786e-09	0.636585	0.571	0.293	0.000146301	STMN1+NK	HLA-DMA
7.33654e-09	0.468492	0.946	0.785	0.000151434	STMN1+NK	LDHA
7.46001e-09	0.54634	0.411	0.174	0.000153982	STMN1+NK	NOP56
7.70081e-09	0.632038	0.482	0.233	0.000158952	STMN1+NK	PPM1G
7.72697e-09	0.374717	0.17	0.043	0.000159492	STMN1+NK	NRM
8.42141e-09	0.38176	1	0.951	0.000173826	STMN1+NK	SERF2
9.00238e-09	0.401007	0.25	0.08	0.000185818	STMN1+NK	NAGK
9.32549e-09	0.456526	0.232	0.073	0.000192487	STMN1+NK	POLD2
9.86769e-09	0.379959	0.17	0.044	0.000203679	STMN1+NK	MRPL35
1.10087e-08	0.369033	0.232	0.072	0.000227231	STMN1+NK	TEX30
1.10354e-08	0.331181	0.196	0.054	0.000227782	STMN1+NK	MCUR1
1.22629e-08	0.438802	0.286	0.099	0.000253118	STMN1+NK	HPGD
1.24338e-08	0.534163	0.366	0.148	0.000256646	STMN1+NK	NENF
1.25436e-08	0.529546	0.848	0.584	0.000258913	STMN1+NK	POMP
1.33002e-08	0.482436	0.545	0.256	0.000274529	STMN1+NK	COX14
1.50055e-08	0.267156	1	1	0.000309729	STMN1+NK	TMSB4X
1.52096e-08	0.515594	0.92	0.785	0.000313942	STMN1+NK	HNRNPA2B1
1.57927e-08	0.717033	0.67	0.381	0.000325978	STMN1+NK	CCL4L2
1.71284e-08	0.540062	0.321	0.124	0.000353546	STMN1+NK	SNRPA
1.76164e-08	0.570136	0.491	0.237	0.00036362	STMN1+NK	SRSF10
2.10863e-08	0.394953	0.17	0.045	0.000435243	STMN1+NK	QPCT
2.19743e-08	0.502176	0.598	0.305	0.000453571	STMN1+NK	SNRPD3
2.19908e-08	0.473524	0.321	0.124	0.000453913	STMN1+NK	MRPL12
2.30884e-08	0.42917	0.223	0.07	0.000476567	STMN1+NK	HADH
2.33221e-08	0.46175	0.205	0.063	0.000481392	STMN1+NK	BRAT1
2.62981e-08	0.397205	0.188	0.054	0.00054282	STMN1+NK	PGD
2.69057e-08	0.563775	0.821	0.613	0.00055536	STMN1+NK	SRSF3
2.74487e-08	0.500232	0.92	0.758	0.00056657	STMN1+NK	PPDPF
2.76786e-08	0.401281	0.286	0.103	0.000571315	STMN1+NK	AP1S1
2.80044e-08	0.525112	0.625	0.338	0.000578038	STMN1+NK	LSM2
3.087e-08	0.511429	0.277	0.1	0.000637188	STMN1+NK	USP1
3.18258e-08	0.405141	0.143	0.034	0.000656917	STMN1+NK	POLD3
3.4859e-08	0.627974	0.723	0.465	0.000719525	STMN1+NK	SLC25A5
3.5448e-08	0.54129	0.384	0.167	0.000731683	STMN1+NK	MEA1
4.04542e-08	0.370827	0.991	0.925	0.000835015	STMN1+NK	CD74
4.17062e-08	0.497709	0.339	0.136	0.000860857	STMN1+NK	EIF4EBP1
4.28323e-08	0.493406	0.5	0.234	0.000884102	STMN1+NK	ANXA5
4.41324e-08	0.285219	0.125	0.027	0.000910936	STMN1+NK	COLGALT1
4.52993e-08	0.537238	0.402	0.182	0.000935024	STMN1+NK	TMEM109
4.70657e-08	0.482694	0.696	0.407	0.000971483	STMN1+NK	NDUFS8
4.7664e-08	0.601003	0.491	0.254	0.000983833	STMN1+NK	PSMC3
4.88608e-08	0.623799	0.366	0.156	0.00100854	STMN1+NK	UQCC2
5.38925e-08	0.560429	0.455	0.217	0.00111239	STMN1+NK	HPRT1
5.46856e-08	0.624869	0.795	0.569	0.00112877	STMN1+NK	ATP5G3
5.50689e-08	0.504349	0.509	0.262	0.00113668	STMN1+NK	NONO
5.51274e-08	0.347286	0.205	0.062	0.00113788	STMN1+NK	HACD3
6.40948e-08	0.527098	0.384	0.165	0.00132298	STMN1+NK	MRPL55
6.55512e-08	0.504169	0.304	0.119	0.00135304	STMN1+NK	SF3B4
6.78972e-08	0.360893	0.152	0.039	0.00140147	STMN1+NK	AHCY
7.06134e-08	0.451435	0.482	0.227	0.00145753	STMN1+NK	C17orf89
7.14923e-08	0.547443	0.741	0.465	0.00147567	STMN1+NK	NCL
7.16449e-08	0.45814	0.277	0.102	0.00147882	STMN1+NK	SUPT16H
7.51905e-08	0.427728	0.348	0.142	0.00155201	STMN1+NK	NUDT21
7.62875e-08	0.486378	0.929	0.817	0.00157465	STMN1+NK	HMGB1
8.00018e-08	0.643947	0.536	0.282	0.00165132	STMN1+NK	TALDO1
8.15604e-08	0.386052	1	0.961	0.00168349	STMN1+NK	SH3BGRL3
8.35456e-08	0.614006	0.848	0.662	0.00172447	STMN1+NK	COTL1
8.63749e-08	0.499379	0.42	0.192	0.00178286	STMN1+NK	MRPL23
8.7474e-08	0.399439	0.205	0.065	0.00180555	STMN1+NK	MYL6B
9.08903e-08	0.480327	0.804	0.49	0.00187607	STMN1+NK	PSMB3
9.14058e-08	0.301113	0.107	0.022	0.00188671	STMN1+NK	POLD1
9.36098e-08	0.455196	0.652	0.358	0.0019322	STMN1+NK	ACP5
9.57279e-08	0.452759	0.268	0.098	0.00197592	STMN1+NK	FUOM
9.75082e-08	0.278629	0.116	0.025	0.00201267	STMN1+NK	MIS18A
9.96407e-08	0.523132	0.732	0.427	0.00205668	STMN1+NK	TRA2B
1.15341e-07	0.45333	0.92	0.719	0.00238075	STMN1+NK	HLA-DRB1
1.2102e-07	0.567859	0.482	0.253	0.00249797	STMN1+NK	RBBP4
1.32239e-07	0.307296	0.116	0.025	0.00272954	STMN1+NK	BRI3BP
1.48399e-07	0.511532	0.509	0.261	0.00306311	STMN1+NK	C4orf48
1.50905e-07	0.415549	0.179	0.053	0.00311483	STMN1+NK	TRIM26
1.61332e-07	0.495421	0.304	0.122	0.00333005	STMN1+NK	P2RY11
1.64334e-07	0.527573	0.411	0.194	0.00339203	STMN1+NK	SMC3
1.65676e-07	0.423618	0.259	0.096	0.00341971	STMN1+NK	CBX5
1.74996e-07	0.415768	0.188	0.058	0.00361209	STMN1+NK	PHF19
1.83275e-07	0.553042	0.598	0.324	0.00378297	STMN1+NK	NAA38
1.83479e-07	0.34401	0.143	0.037	0.00378719	STMN1+NK	SMPD3
1.9586e-07	0.479069	0.795	0.514	0.00404274	STMN1+NK	FKBP1A
1.99256e-07	0.510033	0.589	0.323	0.00411285	STMN1+NK	PHPT1
2.00824e-07	0.479008	0.518	0.26	0.00414521	STMN1+NK	MAD2L2
2.01174e-07	0.511483	0.875	0.699	0.00415244	STMN1+NK	MIF
2.06822e-07	0.589071	0.688	0.456	0.00426901	STMN1+NK	ERH
2.07631e-07	0.315383	0.152	0.041	0.00428571	STMN1+NK	MLLT11
2.16907e-07	0.34052	0.107	0.023	0.00447718	STMN1+NK	CENPN
2.54803e-07	0.502818	0.589	0.319	0.00525938	STMN1+NK	NDUFA12
3.03236e-07	0.482482	0.804	0.523	0.00625909	STMN1+NK	PSMB8
3.07408e-07	0.418316	0.268	0.101	0.00634521	STMN1+NK	ADGRG1
3.15307e-07	0.313551	0.152	0.042	0.00650826	STMN1+NK	HRAS
3.16401e-07	0.399592	0.902	0.778	0.00653084	STMN1+NK	SUMO2
3.17207e-07	0.317335	0.116	0.027	0.00654747	STMN1+NK	C1orf109
3.37615e-07	0.510024	0.554	0.301	0.00696871	STMN1+NK	HNRNPR
3.63968e-07	0.419265	0.25	0.093	0.00751265	STMN1+NK	TMA16
3.7045e-07	0.313831	0.134	0.034	0.00764645	STMN1+NK	PRIM1
3.70793e-07	0.563454	0.42	0.203	0.00765354	STMN1+NK	SSBP4
3.7499e-07	0.51268	0.357	0.16	0.00774017	STMN1+NK	ARL6IP6
4.04509e-07	0.306786	0.179	0.054	0.00834947	STMN1+NK	ALDH3A2
4.06454e-07	0.466291	0.768	0.506	0.00838961	STMN1+NK	MZT2B
4.13039e-07	0.282475	0.125	0.03	0.00852553	STMN1+NK	CHAMP1
4.2197e-07	0.423025	0.375	0.168	0.00870988	STMN1+NK	DGCR6L
4.26723e-07	0.45056	0.795	0.527	0.00880798	STMN1+NK	ITGB1
4.3882e-07	0.43523	0.277	0.111	0.00905769	STMN1+NK	BAD
4.6937e-07	0.527989	0.536	0.286	0.00968826	STMN1+NK	NUCKS1
4.95348e-07	0.510245	0.893	0.731	0.0102245	STMN1+NK	YBX1
5.00791e-07	0.466111	0.786	0.542	0.0103368	STMN1+NK	ATP5J2
5.03538e-07	0.405382	0.25	0.093	0.0103935	STMN1+NK	BAZ1B
5.23702e-07	0.409717	0.768	0.486	0.0108097	STMN1+NK	GNG5
5.59866e-07	0.498363	0.777	0.509	0.0115562	STMN1+NK	COX5A
5.89859e-07	0.311784	0.241	0.087	0.0121753	STMN1+NK	GNL2
6.05953e-07	0.327496	0.518	0.267	0.0125075	STMN1+NK	MT1X
6.36698e-07	0.447559	0.277	0.111	0.0131421	STMN1+NK	RECQL
6.3805e-07	0.468822	0.429	0.21	0.01317	STMN1+NK	CYC1
6.51423e-07	0.353096	0.241	0.088	0.013446	STMN1+NK	SLC27A2
6.5255e-07	0.432779	0.429	0.201	0.0134693	STMN1+NK	FAM50A
6.54751e-07	0.282837	0.161	0.047	0.0135147	STMN1+NK	PRADC1
6.67548e-07	0.547001	0.625	0.386	0.0137789	STMN1+NK	SNRPE
6.76467e-07	0.39885	0.232	0.084	0.013963	STMN1+NK	SMC1A
7.52366e-07	0.324157	0.152	0.044	0.0155296	STMN1+NK	GCA
8.32117e-07	0.39869	0.161	0.049	0.0171757	STMN1+NK	CKAP2
8.42395e-07	0.451215	0.804	0.59	0.0173879	STMN1+NK	HNRNPA3
8.59188e-07	0.395397	0.125	0.032	0.0177345	STMN1+NK	C3orf14
8.60426e-07	0.399027	0.223	0.08	0.0177601	STMN1+NK	PPAN
8.80017e-07	0.495993	0.741	0.482	0.0181644	STMN1+NK	PTGES3
8.97933e-07	0.42457	0.554	0.297	0.0185342	STMN1+NK	THRAP3
9.31284e-07	0.346616	0.25	0.093	0.0192226	STMN1+NK	CCDC14
9.39587e-07	0.515232	0.723	0.461	0.019394	STMN1+NK	NDUFB11
9.49995e-07	0.430625	0.75	0.45	0.0196088	STMN1+NK	NDUFB8
9.55884e-07	0.424733	0.768	0.509	0.0197304	STMN1+NK	PSMA4
1.03254e-06	0.400575	0.259	0.101	0.0213127	STMN1+NK	SPTSSA
1.04613e-06	0.362325	0.973	0.882	0.0215932	STMN1+NK	CORO1A
1.05813e-06	0.433176	0.857	0.693	0.0218409	STMN1+NK	PSMA7
1.06079e-06	0.462233	0.339	0.153	0.0218958	STMN1+NK	HAT1
1.12634e-06	0.371767	0.946	0.704	0.0232488	STMN1+NK	IGKC
1.21404e-06	0.279282	0.134	0.036	0.025059	STMN1+NK	RPL39L
1.2291e-06	0.447845	0.241	0.094	0.0253698	STMN1+NK	SAE1
1.332e-06	0.297009	0.188	0.061	0.0274939	STMN1+NK	EXOSC4
1.34115e-06	0.423293	0.42	0.201	0.0276827	STMN1+NK	CD151
1.34197e-06	0.424761	0.286	0.12	0.0276997	STMN1+NK	SCCPDH
1.36466e-06	0.440073	0.509	0.263	0.0281679	STMN1+NK	ITGA1
1.47656e-06	0.434181	0.714	0.433	0.0304777	STMN1+NK	UBE2L3
1.49244e-06	0.428569	0.411	0.201	0.0308055	STMN1+NK	ATP1B3
1.51093e-06	0.467692	0.786	0.541	0.0311872	STMN1+NK	UQCRQ
1.52881e-06	0.452864	0.661	0.423	0.0315562	STMN1+NK	CSTB
1.68952e-06	0.502479	0.67	0.421	0.0348734	STMN1+NK	ITM2C
1.72535e-06	0.349403	0.205	0.073	0.0356129	STMN1+NK	ACTL6A
1.80609e-06	0.369744	0.455	0.222	0.0372794	STMN1+NK	RHEB
1.86954e-06	0.457835	0.518	0.271	0.0385892	STMN1+NK	ANP32A
1.89042e-06	0.330505	0.116	0.03	0.0390202	STMN1+NK	TDP1
2.02648e-06	0.357817	0.125	0.034	0.0418286	STMN1+NK	AIFM2
2.12386e-06	0.466018	0.205	0.075	0.0438386	STMN1+NK	CDKN2A
2.13735e-06	0.278795	0.107	0.026	0.0441171	STMN1+NK	ANKRD35
2.18953e-06	0.502319	0.714	0.455	0.0451941	STMN1+NK	MYEOV2
2.25263e-06	0.417858	0.268	0.112	0.0464965	STMN1+NK	GGCT
2.26002e-06	0.360074	0.42	0.199	0.046649	STMN1+NK	DNAJB11
