# Supplementary material for: Subtype-specific NK cell-TAM interactions drive a novel prognostic signature in HNSCC
Source: Front Immunol. 2025 Oct 17;16:1676878. doi: 10.3389/fimmu.2025.1676878 (PMC12575298; doi:10.3389/fimmu.2025.1676878)
Supplement: Supplementary file 12 [file Table5.xlsx]

## Sheet: SupplementaryTable_NFKBIA+NK_KE
ID	Description	GeneRatio	BgRatio	pvalue	p.adjust	qvalue	geneID	Count
hsa03010	Ribosome	40/84	167/8388	4.89806556789683e-47	4.89806556789683e-47	7.01196754983125e-45	6232/6122/6164/6208/6171/23521/6137/6134/6129/6133/6194/6228/6204/6188/6233/6234/6222/6189/6156/6235/6160/6154/6143/6165/6229/6144/9045/6191/6139/6187/6125/4736/6207/6203/6168/6173/6130/6128/6132/6175	40
hsa05171	Coronavirus disease - COVID-19	42/84	232/8388	4.98836405973863e-44	4.98836405973863e-44	3.57061848486555e-42	6232/6122/4792/2353/6164/6208/6171/23521/6137/6134/6129/6133/6194/6228/6204/6188/6233/6234/6222/6189/6156/6235/6160/6154/6143/6165/6229/6144/9045/6191/6139/6187/6125/4736/6207/6203/6168/6173/6130/6128/6132/6175	42

## Sheet: STable_NFKBIA+NK-GOMF
ID	Description	GeneRatio	BgRatio	pvalue	p.adjust	qvalue	geneID	Count
GO:0003735	structural constituent of ribosome	40/106	176/18432	2.15024120871722e-54	2.15024120871722e-54	4.25521418146145e-52	RPS27/RPL3/RPL34/RPS14/RPL41/RPL13A/RPL13/RPL10/RPL7/RPL9/RPS6/RPS23/RPS10/RPS3/RPS27A/RPS28/RPS18/RPS3A/RPL30/RPS29/RPL31/RPL26/RPL19/RPL35A/RPS24/RPL21/RPL14/RPS4X/RPL17/RPS2/RPL5/RPL10A/RPS13/RPS9/RPL37A/RPL36A/RPL7A/RPL6/RPL8/RPLP0	40
GO:0019843	rRNA binding	11/106	67/18432	1.31467309798254e-13	1.31467309798254e-13	1.30083443379325e-11	RPL3/RPS14/RPL9/RPS3/RPS18/RPS4X/RPL5/RPS13/RPS9/RPL8/RPLP0	11
GO:0048027	mRNA 5'-UTR binding	6/106	26/18432	6.57488221742708e-09	6.57488221742708e-09	4.33711528728523e-07	RPS14/RPL41/RPS3A/RPL26/RPL5/RPS13	6
GO:0003746	translation elongation factor activity	3/106	19/18432	0.000167521	0.000167521	0.00828788	EEF1A1/EEF2/EEF1B2	3
GO:0090079	translation regulator activity	nucleic acid binding	5/106	108/18432	0.000398701	0.000398701	0.0157802	EEF1A1/EIF1/EEF2/PABPC1/EEF1B2	5
GO:0008135	translation factor activity	RNA binding	4/106	84/18432	0.00140076	0.00140076	0.0353879	EEF1A1/EIF1/EEF2/EEF1B2	4
GO:0008097	5S rRNA binding	2/106	10/18432	0.00143058	0.00143058	0.0353879	RPL3/RPL5	2
GO:0008330	protein tyrosine/threonine phosphatase activity	2/106	10/18432	0.00143058	0.00143058	0.0353879	DUSP1/DUSP2	2
GO:0045182	translation regulator activity	8/106	407/18432	0.0024211	0.0024211	0.0418204	EEF1A1/RPS14/RPL10/RPS9/EIF1/EEF2/PABPC1/EEF1B2	8
GO:0017017	MAP kinase tyrosine/serine/threonine phosphatase activity	2/106	13/18432	0.00245189	0.00245189	0.0418204	DUSP1/DUSP2	2
GO:0035259	nuclear glucocorticoid receptor binding	2/106	13/18432	0.00245189	0.00245189	0.0418204	NR4A2/NR4A1	2
GO:0003730	mRNA 3'-UTR binding	6/106	238/18432	0.00253592	0.00253592	0.0418204	RPL41/ZFP36/ZFP36L2/RPL5/HNRNPA1/PABPC1	6
GO:0045296	cadherin binding	7/106	333/18432	0.00312291	0.00312291	0.0475391	RPL34/RPL14/RPS2/RPL7A/RPL6/FXYD5/EEF2	7
GO:0033549	MAP kinase phosphatase activity	2/106	18/18432	0.0047202	0.0047202	0.0667216	DUSP1/DUSP2	2
GO:0001228	DNA-binding transcription activator activity	RNA polymerase II-specific	8/106	468/18432	0.00560973	0.00560973	0.0721091	FOS/JUNB/NR4A2/MAFF/CSRNP1/NR4A1/SOX4/REL	8
GO:0001216	DNA-binding transcription activator activity	8/106	472/18432	0.00589657	0.00589657	0.0721091	FOS/JUNB/NR4A2/MAFF/CSRNP1/NR4A1/SOX4/REL	8
GO:0140297	DNA-binding transcription factor binding	8/106	476/18432	0.00619448	0.00619448	0.0721091	NFKBIA/FOS/RPS3/NR4A2/TPT1/NR4A1/BHLHE40/TLE4	8
GO:0019957	C-C chemokine binding	2/106	24/18432	0.00832599	0.00832599	0.0915372	CXCR4/ZFP36	2
GO:0035925	mRNA 3'-UTR AU-rich region binding	2/106	26/18432	0.00973125	0.00973125	0.101356	ZFP36/ZFP36L2	2
GO:0051019	mitogen-activated protein kinase binding	2/106	28/18432	0.0112341	0.0112341	0.111158	DUSP1/DUSP2	2
GO:0008013	beta-catenin binding	3/106	87/18432	0.0138196	0.0138196	0.13023	NR4A2/TCF7/KDM6B	3
GO:0019956	chemokine binding	2/106	33/18432	0.0154027	0.0154027	0.13855	CXCR4/ZFP36	2
GO:0035198	miRNA binding	2/106	37/18432	0.0191418	0.0191418	0.157836	HNRNPA1/SOX4	2
GO:0044390	ubiquitin-like protein conjugating enzyme binding	2/106	37/18432	0.0191418	0.0191418	0.157836	RPS3/RNF125	2

## Sheet: STable_NFKBIA+NK-GOCC
ID	Description	GeneRatio	BgRatio	pvalue	p.adjust	qvalue	geneID	Count
GO:0022626	cytosolic ribosome	40/108	105/19869	8.49029762019861e-66	8.49029762019861e-66	1.04564718059288e-63	RPS27/RPL3/RPL34/RPS14/RPL41/RPL13A/RPL13/RPL10/RPL7/RPL9/RPS6/RPS23/RPS10/RPS3/RPS27A/RPS28/RPS18/RPS3A/RPL30/RPS29/RPL31/RPL26/RPL19/RPL35A/RPS24/RPL21/RPL14/RPS4X/RPL17/RPS2/RPL5/RPL10A/RPS13/RPS9/RPL37A/RPL36A/RPL7A/RPL6/RPL8/RPLP0	40
GO:0044391	ribosomal subunit	40/108	188/19869	5.16316512193258e-54	5.16316512193258e-54	3.17942273297953e-52	RPS27/RPL3/RPL34/RPS14/RPL41/RPL13A/RPL13/RPL10/RPL7/RPL9/RPS6/RPS23/RPS10/RPS3/RPS27A/RPS28/RPS18/RPS3A/RPL30/RPS29/RPL31/RPL26/RPL19/RPL35A/RPS24/RPL21/RPL14/RPS4X/RPL17/RPS2/RPL5/RPL10A/RPS13/RPS9/RPL37A/RPL36A/RPL7A/RPL6/RPL8/RPLP0	40
GO:0005840	ribosome	40/108	232/19869	4.94263821580743e-50	4.94263821580743e-50	2.02908305701568e-48	RPS27/RPL3/RPL34/RPS14/RPL41/RPL13A/RPL13/RPL10/RPL7/RPL9/RPS6/RPS23/RPS10/RPS3/RPS27A/RPS28/RPS18/RPS3A/RPL30/RPS29/RPL31/RPL26/RPL19/RPL35A/RPS24/RPL21/RPL14/RPS4X/RPL17/RPS2/RPL5/RPL10A/RPS13/RPS9/RPL37A/RPL36A/RPL7A/RPL6/RPL8/RPLP0	40
GO:0022625	cytosolic large ribosomal subunit	24/108	59/19869	5.30486501916938e-40	5.30486501916938e-40	1.63334001906005e-38	RPL3/RPL34/RPL41/RPL13A/RPL13/RPL10/RPL7/RPL9/RPL30/RPL31/RPL26/RPL19/RPL35A/RPL21/RPL14/RPL17/RPL5/RPL10A/RPL37A/RPL36A/RPL7A/RPL6/RPL8/RPLP0	24
GO:0015934	large ribosomal subunit	24/108	115/19869	6.80390796729527e-32	6.80390796729527e-32	1.67590996247062e-30	RPL3/RPL34/RPL41/RPL13A/RPL13/RPL10/RPL7/RPL9/RPL30/RPL31/RPL26/RPL19/RPL35A/RPL21/RPL14/RPL17/RPL5/RPL10A/RPL37A/RPL36A/RPL7A/RPL6/RPL8/RPLP0	24
GO:0022627	cytosolic small ribosomal subunit	16/108	45/19869	1.03447166387704e-25	1.03447166387704e-25	2.12338920480024e-24	RPS27/RPS14/RPS6/RPS23/RPS10/RPS3/RPS27A/RPS28/RPS18/RPS3A/RPS29/RPS24/RPS4X/RPS2/RPS13/RPS9	16
GO:0005844	polysome	16/108	66/19869	1.24833246505795e-22	1.24833246505795e-22	2.19631426183128e-21	RPL41/RPS6/RPS23/RPS3/RPS28/RPL30/RPS29/RPL31/RPL19/RPS4X/RPL10A/RPL36A/RPL7A/RPL6/RPL8/EEF2	16
GO:0005925	focal adhesion	27/108	422/19869	1.29048594425245e-21	1.29048594425245e-21	1.98666915102022e-20	RPL3/RPS14/RPL13A/RPL7/RPL9/RPS10/RPS3/RPS18/RPS3A/RPL30/RPS29/RPL31/RPL19/RPS4X/RPS2/RPL5/RPL10A/RPS13/RPS9/RPL37A/RPL7A/RPL6/GSN/RPL8/ITGB2/RPLP0/PABPC1	27
GO:0015935	small ribosomal subunit	16/108	77/19869	1.90118297772254e-21	1.90118297772254e-21	2.60161881162032e-20	RPS27/RPS14/RPS6/RPS23/RPS10/RPS3/RPS27A/RPS28/RPS18/RPS3A/RPS29/RPS24/RPS4X/RPS2/RPS13/RPS9	16
GO:0030055	cell-substrate junction	27/108	432/19869	2.38051959108518e-21	2.38051959108518e-21	2.93179781217859e-20	RPL3/RPS14/RPL13A/RPL7/RPL9/RPS10/RPS3/RPS18/RPS3A/RPL30/RPS29/RPL31/RPL19/RPS4X/RPS2/RPL5/RPL10A/RPS13/RPS9/RPL37A/RPL7A/RPL6/GSN/RPL8/ITGB2/RPLP0/PABPC1	27
GO:0042788	polysomal ribosome	12/108	31/19869	4.58918442038999e-20	4.58918442038999e-20	5.13812992522133e-19	RPL41/RPS23/RPS28/RPL30/RPS29/RPL31/RPL19/RPL10A/RPL36A/RPL7A/RPL6/RPL8	12
GO:0014069	postsynaptic density	12/108	321/19869	1.7968114163681e-07	1.7968114163681e-07	1.84409592732515e-06	RPS27/RPS14/RPL7/RPS3/RPS18/RPL30/RPL14/RPL10A/RPS13/RPL6/RPL8/RPLP0	12
GO:0032279	asymmetric synapse	12/108	327/19869	2.19268659545497e-07	2.19268659545497e-07	2.07728203779945e-06	RPS27/RPS14/RPL7/RPS3/RPS18/RPL30/RPL14/RPL10A/RPS13/RPL6/RPL8/RPLP0	12
GO:0099572	postsynaptic specialization	12/108	342/19869	3.54287304100124e-07	3.54287304100124e-07	3.11666275035448e-06	RPS27/RPS14/RPL7/RPS3/RPS18/RPL30/RPL14/RPL10A/RPS13/RPL6/RPL8/RPLP0	12
GO:0098984	neuron to neuron synapse	12/108	351/19869	4.67030164448884e-07	4.67030164448884e-07	3.83456345547505e-06	RPS27/RPS14/RPL7/RPS3/RPS18/RPL30/RPL14/RPL10A/RPS13/RPL6/RPL8/RPLP0	12
GO:0101002	ficolin-1-rich granule	6/108	185/19869	0.000523955	0.000523955	0.00403307	EEF1A1/GSN/ITGB2/EEF2/YPEL5/CD55	6
GO:0005791	rough endoplasmic reticulum	4/108	80/19869	0.000950627	0.000950627	0.0068869	RPS23/RPS28/RPS29/RPL6	4
GO:1990907	beta-catenin-TCF complex	2/108	13/19869	0.00219576	0.00219576	0.0150236	TCF7/TLE4	2
GO:0036464	cytoplasmic ribonucleoprotein granule	6/108	248/19869	0.00235977	0.00235977	0.015296	RPS6/ZFP36/RPS4X/RPL6/RPLP0/PABPC1	6
GO:0098554	cytoplasmic side of endoplasmic reticulum membrane	2/108	14/19869	0.00255264	0.00255264	0.0157189	RPS28/RPS29	2
GO:0035770	ribonucleoprotein granule	6/108	265/19869	0.00327546	0.00327546	0.0192094	RPS6/ZFP36/RPS4X/RPL6/RPLP0/PABPC1	6
GO:1904813	ficolin-1-rich granule lumen	4/108	124/19869	0.00470001	0.00470001	0.0263111	EEF1A1/GSN/EEF2/YPEL5	4
GO:0030867	rough endoplasmic reticulum membrane	2/108	24/19869	0.00747288	0.00747288	0.040015	RPS28/RPS29	2
GO:0030864	cortical actin cytoskeleton	3/108	80/19869	0.0094768	0.0094768	0.0486309	EEF1A1/GSN/MYADM	3
GO:0090575	RNA polymerase II transcription regulator complex	5/108	249/19869	0.0116468	0.0116468	0.0573757	FOS/JUNB/MAFF/TCF7/TLE4	5
GO:0030863	cortical cytoskeleton	3/108	108/19869	0.0211206	0.0211206	0.100045	EEF1A1/GSN/MYADM	3
GO:0031252	cell leading edge	6/108	421/19869	0.0274464	0.0274464	0.125194	EEF1A1/CXCR4/RPS3/GSN/PABPC1/MYADM	6
GO:0101003	ficolin-1-rich granule membrane	2/108	61/19869	0.0435238	0.0435238	0.191439	ITGB2/CD55	2
GO:0005771	multivesicular body	2/108	63/19869	0.0461276	0.0461276	0.195896	TPT1/CHMP1B	2

## Sheet: STable_NFKBIA+NK_GOBP
ID	Description	GeneRatio	BgRatio	pvalue	p.adjust	qvalue	geneID	Count
GO:0002181	cytoplasmic translation	41/105	161/18903	9.30459007494649e-59	9.30459007494649e-59	1.53868536923589e-55	RPS27/RPL3/RPL34/RPS14/RPL41/RPL13A/RPL13/RPL10/RPL7/RPL9/RPS6/RPS23/RPS10/RPS3/RPS27A/RPS28/RPS18/RPS3A/RPL30/RPS29/RPL31/RPL26/RPL19/RPL35A/RPS24/RPL21/RPL14/RPS4X/RPL17/RPS2/RPL5/RPL10A/RPS13/RPS9/RPL37A/RPL36A/RPL7A/RPL6/RPL8/RPLP0/PABPC1	41
GO:0042273	ribosomal large subunit biogenesis	10/105	76/18903	1.27067016090266e-11	1.27067016090266e-11	1.05064359093583e-08	RPL10/RPL7/RPL26/RPL35A/RPL14/RPL5/RPL10A/RPL7A/RPL6/RPLP0	10
GO:0042254	ribosome biogenesis	15/105	310/18903	1.75684703829023e-10	1.75684703829023e-10	9.68423402510158e-08	RPS27/RPS14/RPL10/RPL7/RPS6/RPS28/RPL26/RPL35A/RPS24/RPL14/RPL5/RPL10A/RPL7A/RPL6/RPLP0	15
GO:0022613	ribonucleoprotein complex biogenesis	17/105	489/18903	1.58901434354775e-09	1.58901434354775e-09	6.56931982556189e-07	RPS27/RPS14/RPL13A/RPL10/RPL7/RPS6/RPS28/RPL26/RPL35A/RPS24/RPL14/RPL5/RPL10A/RPL7A/RPL6/RPLP0/SRSF5	17
GO:0006364	rRNA processing	12/105	229/18903	5.42076391069843e-09	5.42076391069843e-09	1.79284633762258e-06	RPS27/RPS14/RPL7/RPS6/RPS28/RPL26/RPL35A/RPS24/RPL14/RPL5/RPL10A/RPL7A	12
GO:0006417	regulation of translation	16/105	486/18903	1.08972615156085e-08	1.08972615156085e-08	3.00343821772298e-06	RPS14/RPL13A/RPL10/RPS3/ZFP36/ZFP36L2/RPL26/PPP1R15A/RPS4X/RPL5/RPS9/BTG2/EIF1/EEF2/PABPC1/SOX4	16
GO:0016072	rRNA metabolic process	12/105	268/18903	3.12571702912622e-08	3.12571702912622e-08	7.38421271091323e-06	RPS27/RPS14/RPL7/RPS6/RPS28/RPL26/RPL35A/RPS24/RPL14/RPL5/RPL10A/RPL7A	12
GO:0042255	ribosome assembly	7/105	61/18903	4.54515349786962e-08	4.54515349786962e-08	9.3953107173068e-06	RPS27/RPS14/RPL10/RPS28/RPL5/RPL6/RPLP0	7
GO:0045727	positive regulation of translation	8/105	143/18903	1.3240639642451e-06	1.3240639642451e-06	0.000243287	RPL26/PPP1R15A/RPS4X/RPL5/RPS9/EEF2/PABPC1/SOX4	8
GO:0034250	positive regulation of cellular amide metabolic process	8/105	170/18903	4.82222708543189e-06	4.82222708543189e-06	0.000740853	RPL26/PPP1R15A/RPS4X/RPL5/RPS9/EEF2/PABPC1/SOX4	8
GO:0034470	ncRNA processing	12/105	439/18903	5.87724775767236e-06	5.87724775767236e-06	0.000740853	RPS27/RPS14/RPL7/RPS6/RPS28/RPL26/RPL35A/RPS24/RPL14/RPL5/RPL10A/RPL7A	12
GO:0048872	homeostasis of number of cells	10/105	296/18903	5.92051428002223e-06	5.92051428002223e-06	0.000740853	RPS14/TSC22D3/RPS6/IL7R/ZFP36/KLF2/RPS24/TNFAIP3/GPR183/SOX4	10
GO:0022618	ribonucleoprotein complex assembly	9/105	234/18903	6.27202136526624e-06	6.27202136526624e-06	0.000740853	RPS27/RPS14/RPL13A/RPL10/RPS28/RPL5/RPL6/RPLP0/SRSF5	9
GO:0071356	cellular response to tumor necrosis factor	9/105	234/18903	6.27202136526624e-06	6.27202136526624e-06	0.000740853	XCL1/NFKBIA/FOS/XCL2/RPS3/ZFP36/ZFP36L2/KLF2/TNFAIP3	9
GO:0071826	ribonucleoprotein complex subunit organization	9/105	242/18903	8.22532716067885e-06	8.22532716067885e-06	0.000906806	RPS27/RPS14/RPL13A/RPL10/RPS28/RPL5/RPL6/RPLP0/SRSF5	9
GO:0140694	non-membrane-bounded organelle assembly	11/105	386/18903	9.98804378958589e-06	9.98804378958589e-06	0.00103232	RPS27/RPS14/RPL10/RPS23/RPS3/RPS28/RPL5/RPL6/GSN/RPLP0/CHMP1B	11
GO:0034612	response to tumor necrosis factor	9/105	254/18903	1.21220259184819e-05	1.21220259184819e-05	0.00112362	XCL1/NFKBIA/FOS/XCL2/RPS3/ZFP36/ZFP36L2/KLF2/TNFAIP3	9
GO:0000027	ribosomal large subunit assembly	4/105	26/18903	1.22303370147595e-05	1.22303370147595e-05	0.00112362	RPL10/RPL5/RPL6/RPLP0	4
GO:0071353	cellular response to interleukin-4	4/105	33/18903	3.24902045441972e-05	3.24902045441972e-05	0.00282782	XCL1/RPL3/TCF7/RPLP0	4
GO:0060213	positive regulation of nuclear-transcribed mRNA poly(A) tail shortening	3/105	13/18903	4.57410982188832e-05	4.57410982188832e-05	0.00363616	ZFP36/BTG2/PABPC1	3
GO:0070670	response to interleukin-4	4/105	36/18903	4.61753154285107e-05	4.61753154285107e-05	0.00363616	XCL1/RPL3/TCF7/RPLP0	4
GO:0060211	regulation of nuclear-transcribed mRNA poly(A) tail shortening	3/105	15/18903	7.21834487121536e-05	7.21834487121536e-05	0.00506555	ZFP36/BTG2/PABPC1	3
GO:1900153	positive regulation of nuclear-transcribed mRNA catabolic process	deadenylation-dependent decay	3/105	15/18903	7.21834487121536e-05	7.21834487121536e-05	0.00506555	ZFP36/ZFP36L2/PABPC1	3
GO:0042274	ribosomal small subunit biogenesis	5/105	78/18903	7.35166137960129e-05	7.35166137960129e-05	0.00506555	RPS27/RPS14/RPS6/RPS28/RPS24	5
GO:0042542	response to hydrogen peroxide	6/105	130/18903	8.69041284470891e-05	8.69041284470891e-05	0.00574848	AREG/RPS3/KLF2/TNFAIP3/TXNIP/KDM6B	6
GO:0071364	cellular response to epidermal growth factor stimulus	4/105	43/18903	9.38957720430703e-05	9.38957720430703e-05	0.00597208	EEF1A1/FOS/ZFP36/ZFP36L2	4
GO:0070849	response to epidermal growth factor	4/105	47/18903	0.000133415	0.000133415	0.00817134	EEF1A1/FOS/ZFP36/ZFP36L2	4
GO:0000302	response to reactive oxygen species	7/105	204/18903	0.000143282	0.000143282	0.00846227	AREG/FOS/RPS3/KLF2/TNFAIP3/TXNIP/KDM6B	7
GO:0000028	ribosomal small subunit assembly	3/105	19/18903	0.000151261	0.000151261	0.00862543	RPS27/RPS14/RPS28	3
GO:0001776	leukocyte homeostasis	5/105	100/18903	0.000238057	0.000238057	0.0131224	TSC22D3/RPS6/IL7R/TNFAIP3/GPR183	5
GO:0035994	response to muscle stretch	3/105	26/18903	0.000394548	0.000394548	0.0202446	NFKBIA/FOS/GSN	3
GO:1900151	regulation of nuclear-transcribed mRNA catabolic process	deadenylation-dependent decay	3/105	26/18903	0.000394548	0.000394548	0.0202446	ZFP36/ZFP36L2/PABPC1	3
GO:0032623	interleukin-2 production	4/105	63/18903	0.000416232	0.000416232	0.0202446	XCL1/RPS3/ZFP36/TNFAIP3	4
GO:0032663	regulation of interleukin-2 production	4/105	63/18903	0.000416232	0.000416232	0.0202446	XCL1/RPS3/ZFP36/TNFAIP3	4
GO:0000470	maturation of LSU-rRNA	3/105	28/18903	0.000493136	0.000493136	0.0220403	RPL7/RPL10A/RPL7A	3
GO:0010818	T cell chemotaxis	3/105	28/18903	0.000493136	0.000493136	0.0220403	XCL1/XCL2/GPR183	3
GO:0032703	negative regulation of interleukin-2 production	3/105	28/18903	0.000493136	0.000493136	0.0220403	XCL1/ZFP36/TNFAIP3	3
GO:0000288	nuclear-transcribed mRNA catabolic process	deadenylation-dependent decay	4/105	68/18903	0.000557109	0.000557109	0.0242443	ZFP36/ZFP36L2/BTG2/PABPC1	4
GO:0002260	lymphocyte homeostasis	4/105	69/18903	0.000588887	0.000588887	0.0249701	TSC22D3/RPS6/IL7R/TNFAIP3	4
GO:0006413	translational initiation	5/105	123/18903	0.00061777	0.00061777	0.0255399	RPL13A/RPS3/RPS3A/PPP1R15A/EIF1	5
GO:0035914	skeletal muscle cell differentiation	4/105	72/18903	0.000691931	0.000691931	0.0279082	FOS/MAFF/BTG2/NR4A1	4
GO:0070661	leukocyte proliferation	8/105	348/18903	0.000720543	0.000720543	0.0283702	XCL1/RPS6/RPS3/IL7R/JUNB/TNFAIP3/GPR183/CD55	8
GO:0007369	gastrulation	6/105	196/18903	0.000791268	0.000791268	0.0304304	DUSP1/DUSP2/RPS6/ITGB2/KDM6B/MYADM	6
GO:1903039	positive regulation of leukocyte cell-cell adhesion	7/105	275/18903	0.000864452	0.000864452	0.0323113	XCL1/RPS3/IL7R/MAP3K8/ITGB2/SOX4/CD55	7
GO:0000289	nuclear-transcribed mRNA poly(A) tail shortening	3/105	34/18903	0.000879253	0.000879253	0.0323113	ZFP36/BTG2/PABPC1	3
GO:0034101	erythrocyte homeostasis	5/105	137/18903	0.00100468	0.00100468	0.0361181	RPS14/RPS6/ZFP36/KLF2/RPS24	5
GO:0009612	response to mechanical stimulus	6/105	211/18903	0.00115852	0.00115852	0.0399916	NFKBIA/FOS/CXCR4/BTG2/GSN/TXNIP	6
GO:0051384	response to glucocorticoid	5/105	142/18903	0.00117904	0.00117904	0.0399916	AREG/FOS/ZFP36/ZFP36L2/IGFBP7	5
GO:0050863	regulation of T cell activation	8/105	376/18903	0.00118563	0.00118563	0.0399916	XCL1/RPS3/IL7R/JUNB/MAP3K8/TCF7/SOX4/CD55	8
GO:1902229	regulation of intrinsic apoptotic signaling pathway in response to DNA damage	3/105	38/18903	0.00121974	0.00121974	0.0399916	RPS3/TPT1/RPL26	3
GO:0031397	negative regulation of protein ubiquitination	4/105	84/18903	0.00123335	0.00123335	0.0399916	RPS3/TNFAIP3/RPL5/SOX4	4
GO:0030217	T cell differentiation	7/105	296/18903	0.00132367	0.00132367	0.0416818	RPS6/IL7R/JUNB/ZFP36L2/TCF7/GPR183/SOX4	7
GO:2000563	positive regulation of CD4-positive	alpha-beta T cell proliferation	2/105	10/18903	0.00133589	0.00133589	0.0416818	XCL1/CD55	2
GO:0140467	integrated stress response signaling	3/105	40/18903	0.00141708	0.00141708	0.0433963	FOS/JUNB/PPP1R15A	3
GO:0034614	cellular response to reactive oxygen species	5/105	150/18903	0.00150332	0.00150332	0.0452004	FOS/RPS3/KLF2/TNFAIP3/KDM6B	5
GO:0002158	osteoclast proliferation	2/105	11/18903	0.00162684	0.00162684	0.045813	JUNB/TNFAIP3	2
GO:0046643	regulation of gamma-delta T cell activation	2/105	11/18903	0.00162684	0.00162684	0.045813	TCF7/SOX4	2
GO:0043029	T cell homeostasis	3/105	42/18903	0.00163338	0.00163338	0.045813	TSC22D3/RPS6/IL7R	3
GO:0022407	regulation of cell-cell adhesion	9/105	490/18903	0.00163451	0.00163451	0.045813	XCL1/RPS3/IL7R/MAP3K8/FXYD5/ITGB2/SOX4/CD55/MYADM	9
GO:0070301	cellular response to hydrogen peroxide	4/105	93/18903	0.00179655	0.00179655	0.0495155	RPS3/KLF2/TNFAIP3/KDM6B	4
GO:0030099	myeloid cell differentiation	8/105	407/18903	0.00195263	0.00195263	0.0529225	NFKBIA/FOS/RPS14/RPS6/JUNB/ZFP36/KLF2/GPR183	8
GO:1903321	negative regulation of protein modification by small protein conjugation or removal	4/105	96/18903	0.00201828	0.00201828	0.0529225	RPS3/TNFAIP3/RPL5/SOX4	4
GO:0060326	cell chemotaxis	7/105	319/18903	0.00202582	0.00202582	0.0529225	DUSP1/XCL1/XCL2/CXCR4/NR4A1/ITGB2/GPR183	7
GO:0022409	positive regulation of cell-cell adhesion	7/105	322/18903	0.00213536	0.00213536	0.0529225	XCL1/RPS3/IL7R/MAP3K8/ITGB2/SOX4/CD55	7
GO:1903706	regulation of hemopoiesis	8/105	413/18903	0.00213841	0.00213841	0.0529225	NFKBIA/FOS/IL7R/JUNB/ZFP36/ZFP36L2/TCF7/SOX4	8
GO:0007159	leukocyte cell-cell adhesion	8/105	414/18903	0.00217069	0.00217069	0.0529225	XCL1/SELL/RPS3/IL7R/MAP3K8/ITGB2/SOX4/CD55	8
GO:1990868	response to chemokine	4/105	98/18903	0.00217619	0.00217619	0.0529225	DUSP1/XCL1/XCL2/CXCR4	4
GO:1990869	cellular response to chemokine	4/105	98/18903	0.00217619	0.00217619	0.0529225	DUSP1/XCL1/XCL2/CXCR4	4
GO:0030595	leukocyte chemotaxis	6/105	240/18903	0.00222496	0.00222496	0.0533245	DUSP1/XCL1/XCL2/CXCR4/ITGB2/GPR183	6
GO:0031960	response to corticosteroid	5/105	165/18903	0.00228199	0.00228199	0.0533485	AREG/FOS/ZFP36/ZFP36L2/IGFBP7	5
GO:0042492	gamma-delta T cell differentiation	2/105	13/18903	0.00229049	0.00229049	0.0533485	TCF7/SOX4	2
GO:0045444	fat cell differentiation	6/105	244/18903	0.00241623	0.00241623	0.0554957	PLAC8/NR4A2/ZFP36/ZFP36L2/NR4A1/ARL4A	6
GO:0002262	myeloid cell homeostasis	5/105	169/18903	0.00253163	0.00253163	0.0573496	RPS14/RPS6/ZFP36/KLF2/RPS24	5
GO:0061157	mRNA destabilization	4/105	103/18903	0.00260789	0.00260789	0.0582786	ZFP36/ZFP36L2/BTG2/PABPC1	4
GO:0061043	regulation of vascular wound healing	2/105	14/18903	0.00266257	0.00266257	0.0587074	CXCR4/TNFAIP3	2
GO:0050870	positive regulation of T cell activation	6/105	251/18903	0.00278045	0.00278045	0.0604999	XCL1/RPS3/IL7R/MAP3K8/SOX4/CD55	6
GO:0097305	response to alcohol	6/105	253/18903	0.0028917	0.0028917	0.061501	FOS/KLF2/RPS4X/RPL10A/RPLP0/IGFBP7	6
GO:0006979	response to oxidative stress	8/105	434/18903	0.00290084	0.00290084	0.061501	AREG/FOS/RPS3/NR4A2/KLF2/TNFAIP3/TXNIP/KDM6B	8
GO:0050779	RNA destabilization	4/105	107/18903	0.00299301	0.00299301	0.0618686	ZFP36/ZFP36L2/BTG2/PABPC1	4
GO:0061014	positive regulation of mRNA catabolic process	4/105	107/18903	0.00299301	0.00299301	0.0618686	ZFP36/ZFP36L2/BTG2/PABPC1	4
GO:0070262	peptidyl-serine dephosphorylation	2/105	15/18903	0.00306109	0.00306109	0.0624948	DUSP1/PPP1R15A	2
GO:0017148	negative regulation of translation	6/105	258/18903	0.00318442	0.00318442	0.0635393	RPL13A/RPS3/ZFP36/ZFP36L2/BTG2/PABPC1	6
GO:0009409	response to cold	3/105	53/18903	0.0031891	0.0031891	0.0635393	NFKBIA/FOS/PLAC8	3
GO:0002822	regulation of adaptive immune response based on somatic recombination of immune receptors built from immunoglobulin superfamily domains	5/105	182/18903	0.00348047	0.00348047	0.0670271	XCL1/IL7R/JUNB/TNFAIP3/CD55	5
GO:0010820	positive regulation of T cell chemotaxis	2/105	16/18903	0.00348575	0.00348575	0.0670271	XCL1/XCL2	2
GO:0070431	nucleotide-binding oligomerization domain containing 2 signaling pathway	2/105	16/18903	0.00348575	0.00348575	0.0670271	NFKBIA/TNFAIP3	2
GO:0006414	translational elongation	3/105	55/18903	0.00354299	0.00354299	0.0671064	EEF1A1/EEF2/EEF1B2	3
GO:0002696	positive regulation of leukocyte activation	8/105	450/18903	0.00361285	0.00361285	0.0671064	XCL1/RPS3/IL7R/MAP3K8/ITGB2/GPR183/SOX4/CD55	8
GO:0030522	intracellular receptor signaling pathway	6/105	266/18903	0.00369812	0.00369812	0.0671064	NFKBIA/NR4A2/KLF2/TNFAIP3/NR4A1/RNF125	6
GO:0002707	negative regulation of lymphocyte mediated immunity	3/105	56/18903	0.00372857	0.00372857	0.0671064	XCL1/IL7R/CD55	3
GO:0009266	response to temperature stimulus	5/105	186/18903	0.00381786	0.00381786	0.0671064	NFKBIA/FOS/PLAC8/CXCR4/IGFBP7	5
GO:0035710	CD4-positive	alpha-beta T cell activation	4/105	115/18903	0.0038765	0.0038765	0.0671064	XCL1/JUNB/GPR183/CD55	4
GO:0002823	negative regulation of adaptive immune response based on somatic recombination of immune receptors built from immunoglobulin superfamily domains	3/105	57/18903	0.00391999	0.00391999	0.0671064	XCL1/IL7R/CD55	3
GO:0038066	p38MAPK cascade	3/105	57/18903	0.00391999	0.00391999	0.0671064	DUSP1/ZFP36/GADD45B	3
GO:0070231	T cell apoptotic process	3/105	57/18903	0.00391999	0.00391999	0.0671064	TSC22D3/RPS6/IL7R	3
GO:0010819	regulation of T cell chemotaxis	2/105	17/18903	0.00393625	0.00393625	0.0671064	XCL1/XCL2	2
GO:0061158	3'-UTR-mediated mRNA destabilization	2/105	17/18903	0.00393625	0.00393625	0.0671064	ZFP36/ZFP36L2	2
GO:0001706	endoderm formation	3/105	58/18903	0.00411729	0.00411729	0.0694764	DUSP1/DUSP2/ITGB2	3
GO:0071346	cellular response to interferon-gamma	4/105	118/18903	0.00424888	0.00424888	0.0709728	XCL1/RPL13A/XCL2/GSN	4
GO:0071774	response to fibroblast growth factor	4/105	120/18903	0.00451012	0.00451012	0.0734391	ZFP36/ZFP36L2/IER2/NR4A1	4
GO:0050867	positive regulation of cell activation	8/105	467/18903	0.00451097	0.00451097	0.0734391	XCL1/RPS3/IL7R/MAP3K8/ITGB2/GPR183/SOX4/CD55	8
GO:0002753	cytoplasmic pattern recognition receptor signaling pathway	3/105	60/18903	0.00452976	0.00452976	0.0734391	NFKBIA/TNFAIP3/RNF125	3
GO:0045446	endothelial cell differentiation	4/105	121/18903	0.00464471	0.00464471	0.0745716	BTG1/CXCR4/KDM6B/MYADM	4
GO:1903131	mononuclear cell differentiation	8/105	473/18903	0.004866	0.004866	0.0771427	FOS/RPS6/IL7R/JUNB/ZFP36L2/TCF7/GPR183/SOX4	8
GO:0002820	negative regulation of adaptive immune response	3/105	62/18903	0.0049664	0.0049664	0.0771427	XCL1/IL7R/CD55	3
GO:0002819	regulation of adaptive immune response	5/105	198/18903	0.00497044	0.00497044	0.0771427	XCL1/IL7R/JUNB/TNFAIP3/CD55	5
GO:2000113	negative regulation of cellular macromolecule biosynthetic process	6/105	283/18903	0.00499144	0.00499144	0.0771427	RPL13A/RPS3/ZFP36/ZFP36L2/BTG2/PABPC1	6
GO:1903037	regulation of leukocyte cell-cell adhesion	7/105	377/18903	0.00507999	0.00507999	0.0776204	XCL1/RPS3/IL7R/MAP3K8/ITGB2/SOX4/CD55	7
GO:0034249	negative regulation of cellular amide metabolic process	6/105	285/18903	0.00516296	0.00516296	0.0776204	RPL13A/RPS3/ZFP36/ZFP36L2/BTG2/PABPC1	6
GO:0031663	lipopolysaccharide-mediated signaling pathway	3/105	63/18903	0.00519391	0.00519391	0.0776204	NFKBIA/TNFAIP3/CD55	3
GO:0000956	nuclear-transcribed mRNA catabolic process	4/105	125/18903	0.0052101	0.0052101	0.0776204	ZFP36/ZFP36L2/BTG2/PABPC1	4
GO:0034599	cellular response to oxidative stress	6/105	288/18903	0.00542832	0.00542832	0.0782244	FOS/RPS3/NR4A2/KLF2/TNFAIP3/KDM6B	6
GO:0032495	response to muramyl dipeptide	2/105	20/18903	0.00543986	0.00543986	0.0782244	NFKBIA/TNFAIP3	2
GO:0042053	regulation of dopamine metabolic process	2/105	20/18903	0.00543986	0.00543986	0.0782244	NR4A2/ITGB2	2
GO:0042069	regulation of catecholamine metabolic process	2/105	20/18903	0.00543986	0.00543986	0.0782244	NR4A2/ITGB2	2
GO:0001704	formation of primary germ layer	4/105	127/18903	0.00550936	0.00550936	0.0785408	DUSP1/DUSP2/ITGB2/KDM6B	4
GO:0045785	positive regulation of cell adhesion	8/105	484/18903	0.00557232	0.00557232	0.0787589	XCL1/RPS3/IL7R/MAP3K8/ITGB2/SOX4/CD55/MYADM	8
GO:0030218	erythrocyte differentiation	4/105	128/18903	0.00566321	0.00566321	0.0787589	RPS14/RPS6/ZFP36/KLF2	4
GO:0048247	lymphocyte chemotaxis	3/105	65/18903	0.00566753	0.00566753	0.0787589	XCL1/XCL2/GPR183	3
GO:1901654	response to ketone	5/105	205/18903	0.00574666	0.00574666	0.079193	FOS/KLF2/TXNIP/RPLP0/IGFBP7	5
GO:0071674	mononuclear cell migration	5/105	206/18903	0.00586414	0.00586414	0.0801441	DUSP1/XCL1/XCL2/CXCR4/GPR183	5
GO:0140131	positive regulation of lymphocyte chemotaxis	2/105	21/18903	0.00599079	0.00599079	0.081204	XCL1/XCL2	2
GO:0031396	regulation of protein ubiquitination	5/105	210/18903	0.00635103	0.00635103	0.0846984	RPS3/TNFAIP3/RPS2/RPL5/SOX4	5
GO:0045619	regulation of lymphocyte differentiation	5/105	210/18903	0.00635103	0.00635103	0.0846984	IL7R/JUNB/ZFP36L2/TCF7/SOX4	5
GO:0002704	negative regulation of leukocyte mediated immunity	3/105	68/18903	0.00642514	0.00642514	0.0850013	XCL1/IL7R/CD55	3
GO:0061042	vascular wound healing	2/105	22/18903	0.00656612	0.00656612	0.086177	CXCR4/TNFAIP3	2
GO:0050900	leukocyte migration	7/105	398/18903	0.00677809	0.00677809	0.0882584	DUSP1/XCL1/SELL/XCL2/CXCR4/ITGB2/GPR183	7
GO:0051251	positive regulation of lymphocyte activation	7/105	400/18903	0.00695945	0.00695945	0.0899119	XCL1/RPS3/IL7R/MAP3K8/GPR183/SOX4/CD55	7
GO:0046651	lymphocyte proliferation	6/105	305/18903	0.00712473	0.00712473	0.0904548	XCL1/RPS6/RPS3/IL7R/GPR183/CD55	6
GO:0035739	CD4-positive	alpha-beta T cell proliferation	2/105	23/18903	0.00716556	0.00716556	0.0904548	XCL1/CD55	2
GO:2000561	regulation of CD4-positive	alpha-beta T cell proliferation	2/105	23/18903	0.00716556	0.00716556	0.0904548	XCL1/CD55	2
GO:0002548	monocyte chemotaxis	3/105	71/18903	0.00724035	0.00724035	0.0907065	DUSP1/XCL1/XCL2	3
GO:0045786	negative regulation of cell cycle	7/105	405/18903	0.00742865	0.00742865	0.0923657	BTG1/DUSP1/ZFP36L2/RPL26/TNFAIP3/BTG2/NR4A1	7
GO:0003158	endothelium development	4/105	139/18903	0.00754823	0.00754823	0.0931522	BTG1/CXCR4/KDM6B/MYADM	4
GO:0034341	response to interferon-gamma	4/105	140/18903	0.00773769	0.00773769	0.0936648	XCL1/RPL13A/XCL2/GSN	4
GO:1903313	positive regulation of mRNA metabolic process	4/105	140/18903	0.00773769	0.00773769	0.0936648	ZFP36/ZFP36L2/BTG2/PABPC1	4
GO:0070233	negative regulation of T cell apoptotic process	2/105	24/18903	0.00778883	0.00778883	0.0936648	TSC22D3/IL7R	2
GO:0072678	T cell migration	3/105	73/18903	0.00781633	0.00781633	0.0936648	XCL1/XCL2/GPR183	3
GO:0032943	mononuclear cell proliferation	6/105	312/18903	0.00792437	0.00792437	0.0942763	XCL1/RPS6/RPS3/IL7R/GPR183/CD55	6
GO:0031579	membrane raft organization	2/105	25/18903	0.00843565	0.00843565	0.0982387	GSN/MYADM	2
GO:0046641	positive regulation of alpha-beta T cell proliferation	2/105	25/18903	0.00843565	0.00843565	0.0982387	XCL1/CD55	2
GO:0070423	nucleotide-binding oligomerization domain containing signaling pathway	2/105	25/18903	0.00843565	0.00843565	0.0982387	NFKBIA/TNFAIP3	2
GO:1902105	regulation of leukocyte differentiation	6/105	317/18903	0.00853389	0.00853389	0.0986879	FOS/IL7R/JUNB/ZFP36L2/TCF7/SOX4	6
GO:0019058	viral life cycle	6/105	319/18903	0.0087869	0.0087869	0.100284	EEF1A1/CXCR4/GSN/PABPC1/CD55/CHMP1B	6
GO:0030098	lymphocyte differentiation	7/105	419/18903	0.00886742	0.00886742	0.100284	RPS6/IL7R/JUNB/ZFP36L2/TCF7/GPR183/SOX4	7
GO:0050671	positive regulation of lymphocyte proliferation	4/105	146/18903	0.00894035	0.00894035	0.100284	XCL1/RPS3/GPR183/CD55	4
GO:0016032	viral process	7/105	421/18903	0.0090886	0.0090886	0.100284	EEF1A1/CXCR4/ZFP36/GSN/PABPC1/CD55/CHMP1B	7
GO:0002726	positive regulation of T cell cytokine production	2/105	26/18903	0.00910574	0.00910574	0.100284	XCL1/CD55	2
GO:0035872	nucleotide-binding domain	leucine rich repeat containing receptor signaling pathway	2/105	26/18903	0.00910574	0.00910574	0.100284	NFKBIA/TNFAIP3	2
GO:0046629	gamma-delta T cell activation	2/105	26/18903	0.00910574	0.00910574	0.100284	TCF7/SOX4	2
GO:0060537	muscle tissue development	7/105	422/18903	0.00920069	0.00920069	0.100284	FOS/MAFF/BTG2/NR4A1/LMNA/IFRD1/KDM6B	7
GO:0050920	regulation of chemotaxis	5/105	230/18903	0.00921774	0.00921774	0.100284	DUSP1/XCL1/XCL2/CXCR4/GPR183	5
GO:0032946	positive regulation of mononuclear cell proliferation	4/105	149/18903	0.00958497	0.00958497	0.102558	XCL1/RPS3/GPR183/CD55	4
GO:2000514	regulation of CD4-positive	alpha-beta T cell activation	3/105	79/18903	0.00970324	0.00970324	0.102558	XCL1/JUNB/CD55	3
GO:0002407	dendritic cell chemotaxis	2/105	27/18903	0.00979883	0.00979883	0.102558	CXCR4/GPR183	2
GO:0002710	negative regulation of T cell mediated immunity	2/105	27/18903	0.00979883	0.00979883	0.102558	XCL1/IL7R	2
GO:1901623	regulation of lymphocyte chemotaxis	2/105	27/18903	0.00979883	0.00979883	0.102558	XCL1/XCL2	2
GO:2000737	negative regulation of stem cell differentiation	2/105	27/18903	0.00979883	0.00979883	0.102558	ZFP36/ZFP36L2	2
GO:0070227	lymphocyte apoptotic process	3/105	80/18903	0.0100412	0.0100412	0.104434	TSC22D3/RPS6/IL7R	3
GO:0031664	regulation of lipopolysaccharide-mediated signaling pathway	2/105	28/18903	0.0105147	0.0105147	0.107999	TNFAIP3/CD55	2
GO:1903319	positive regulation of protein maturation	2/105	28/18903	0.0105147	0.0105147	0.107999	GSN/SOX4	2
GO:0006446	regulation of translational initiation	3/105	82/18903	0.0107376	0.0107376	0.109609	RPL13A/PPP1R15A/EIF1	3
GO:0007492	endoderm development	3/105	83/18903	0.011096	0.011096	0.112572	DUSP1/DUSP2/ITGB2	3
GO:2000765	regulation of cytoplasmic translation	2/105	29/18903	0.0112529	0.0112529	0.113468	RPL13A/PABPC1	2
GO:0032496	response to lipopolysaccharide	6/105	339/18903	0.0116209	0.0116209	0.115767	NFKBIA/FOS/ZFP36/TNFAIP3/NR4A1/CD55	6
GO:0048545	response to steroid hormone	6/105	339/18903	0.0116209	0.0116209	0.115767	AREG/FOS/ZFP36/ZFP36L2/TXNIP/IGFBP7	6
GO:0001975	response to amphetamine	2/105	30/18903	0.0120134	0.0120134	0.118862	NR4A2/NR4A1	2
GO:0045930	negative regulation of mitotic cell cycle	5/105	246/18903	0.0120754	0.0120754	0.118862	BTG1/DUSP1/ZFP36L2/RPL26/BTG2	5
GO:0033077	T cell differentiation in thymus	3/105	86/18903	0.0122125	0.0122125	0.119501	RPS6/IL7R/ZFP36L2	3
GO:0062197	cellular response to chemical stress	6/105	345/18903	0.0125842	0.0125842	0.122414	FOS/RPS3/NR4A2/KLF2/TNFAIP3/KDM6B	6
GO:0050792	regulation of viral process	4/105	162/18903	0.012726	0.012726	0.123025	CXCR4/ZFP36/GSN/PABPC1	4
GO:0060055	angiogenesis involved in wound healing	2/105	31/18903	0.0127958	0.0127958	0.123025	CXCR4/TNFAIP3	2
GO:0007519	skeletal muscle tissue development	4/105	164/18903	0.0132609	0.0132609	0.126276	FOS/MAFF/BTG2/NR4A1	4
GO:1903320	regulation of protein modification by small protein conjugation or removal	5/105	252/18903	0.0132867	0.0132867	0.126276	RPS3/TNFAIP3/RPS2/RPL5/SOX4	5
GO:0002709	regulation of T cell mediated immunity	3/105	89/18903	0.0133913	0.0133913	0.126543	XCL1/IL7R/CD55	3
GO:0051591	response to cAMP	3/105	90/18903	0.0137982	0.0137982	0.128914	AREG/FOS/RPLP0	3
GO:0070098	chemokine-mediated signaling pathway	3/105	90/18903	0.0137982	0.0137982	0.128914	XCL1/XCL2/CXCR4	3
GO:0070665	positive regulation of leukocyte proliferation	4/105	167/18903	0.0140899	0.0140899	0.1309	XCL1/RPS3/GPR183/CD55	4
GO:0001782	B cell homeostasis	2/105	33/18903	0.0144254	0.0144254	0.133268	IL7R/TNFAIP3	2
GO:0051170	import into nucleus	4/105	169/18903	0.0146605	0.0146605	0.134688	NFKBIA/HNRNPA1/TXNIP/LMNA	4
GO:0002237	response to molecule of bacterial origin	6/105	360/18903	0.0152364	0.0152364	0.136514	NFKBIA/FOS/ZFP36/TNFAIP3/NR4A1/CD55	6
GO:0071216	cellular response to biotic stimulus	5/105	261/18903	0.0152538	0.0152538	0.136514	NFKBIA/ZFP36/TNFAIP3/TXNIP/CD55	5
GO:0032480	negative regulation of type I interferon production	2/105	34/18903	0.015272	0.015272	0.136514	REL/RNF125	2
GO:0033238	regulation of cellular amine metabolic process	2/105	34/18903	0.015272	0.015272	0.136514	NR4A2/ITGB2	2
GO:0036336	dendritic cell migration	2/105	34/18903	0.015272	0.015272	0.136514	CXCR4/GPR183	2
GO:2000406	positive regulation of T cell migration	2/105	35/18903	0.0161395	0.0161395	0.142821	XCL1/XCL2	2
GO:0046631	alpha-beta T cell activation	4/105	174/18903	0.0161503	0.0161503	0.142821	XCL1/JUNB/GPR183/CD55	4
GO:0043488	regulation of mRNA stability	4/105	175/18903	0.0164593	0.0164593	0.144779	ZFP36/ZFP36L2/BTG2/PABPC1	4
GO:0060538	skeletal muscle organ development	4/105	176/18903	0.0167719	0.0167719	0.146748	FOS/MAFF/BTG2/NR4A1	4
GO:0070663	regulation of leukocyte proliferation	5/105	269/18903	0.0171587	0.0171587	0.149342	XCL1/RPS3/TNFAIP3/GPR183/CD55	5
GO:0120162	positive regulation of cold-induced thermogenesis	3/105	98/18903	0.0173059	0.0173059	0.149835	PLAC8/CXCR4/KDM6B	3
GO:0001818	negative regulation of cytokine production	6/105	371/18903	0.017413	0.017413	0.149977	XCL1/ZFP36/KLF2/TNFAIP3/REL/RNF125	6
GO:0045580	regulation of T cell differentiation	4/105	179/18903	0.0177321	0.0177321	0.151934	IL7R/JUNB/TCF7/SOX4	4
GO:0070229	negative regulation of lymphocyte apoptotic process	2/105	37/18903	0.0179363	0.0179363	0.152891	TSC22D3/IL7R	2
GO:2001233	regulation of apoptotic signaling pathway	6/105	374/18903	0.0180419	0.0180419	0.153003	RPS3/NR4A2/TPT1/RPL26/TNFAIP3/LMNA	6
GO:0030316	osteoclast differentiation	3/105	100/18903	0.0182535	0.0182535	0.153226	FOS/JUNB/GPR183	3
GO:0097306	cellular response to alcohol	3/105	100/18903	0.0182535	0.0182535	0.153226	FOS/KLF2/RPLP0	3
GO:0002369	T cell cytokine production	2/105	38/18903	0.018865	0.018865	0.155119	XCL1/CD55	2
GO:0002724	regulation of T cell cytokine production	2/105	38/18903	0.018865	0.018865	0.155119	XCL1/CD55	2
GO:0043516	regulation of DNA damage response	signal transduction by p53 class mediator	2/105	38/18903	0.018865	0.018865	0.155119	RPL26/SOX4	2
GO:0048821	erythrocyte development	2/105	38/18903	0.018865	0.018865	0.155119	RPS6/KLF2	2
GO:0051348	negative regulation of transferase activity	5/105	276/18903	0.01895	0.01895	0.155119	DUSP1/ZFP36/TNFAIP3/RPL5/GADD45B	5
GO:0044000	movement in host	4/105	183/18903	0.0190649	0.0190649	0.155119	CXCR4/GSN/CD55/CHMP1B	4
GO:0008630	intrinsic apoptotic signaling pathway in response to DNA damage	3/105	102/18903	0.0192294	0.0192294	0.155119	RPS3/TPT1/RPL26	3
GO:0031341	regulation of cell killing	3/105	102/18903	0.0192294	0.0192294	0.155119	XCL1/IL7R/CD55	3
GO:0032570	response to progesterone	2/105	39/18903	0.0198135	0.0198135	0.159055	FOS/TXNIP	2
GO:0043487	regulation of RNA stability	4/105	187/18903	0.0204583	0.0204583	0.163437	ZFP36/ZFP36L2/BTG2/PABPC1	4
GO:1901655	cellular response to ketone	3/105	105/18903	0.0207467	0.0207467	0.16365	FOS/KLF2/RPLP0	3
GO:1901796	regulation of signal transduction by p53 class mediator	3/105	105/18903	0.0207467	0.0207467	0.16365	RPL26/RPL5/SOX4	3
GO:1990000	amyloid fibril formation	2/105	40/18903	0.0207818	0.0207818	0.16365	GSN/HNRNPA1	2
GO:0001906	cell killing	4/105	189/18903	0.0211779	0.0211779	0.164382	XCL1/IL7R/RPL30/CD55	4
GO:0030593	neutrophil chemotaxis	3/105	106/18903	0.0212667	0.0212667	0.164382	XCL1/XCL2/ITGB2	3
GO:0042102	positive regulation of T cell proliferation	3/105	106/18903	0.0212667	0.0212667	0.164382	XCL1/RPS3/CD55	3
GO:0043433	negative regulation of DNA-binding transcription factor activity	4/105	190/18903	0.0215435	0.0215435	0.164382	XCL1/NFKBIA/TNFAIP3/BHLHE40	4
GO:0050777	negative regulation of immune response	4/105	190/18903	0.0215435	0.0215435	0.164382	XCL1/IL7R/TNFAIP3/CD55	4
GO:0061013	regulation of mRNA catabolic process	4/105	190/18903	0.0215435	0.0215435	0.164382	ZFP36/ZFP36L2/BTG2/PABPC1	4
GO:0001914	regulation of T cell mediated cytotoxicity	2/105	41/18903	0.0217694	0.0217694	0.164382	XCL1/IL7R	2
GO:0042417	dopamine metabolic process	2/105	41/18903	0.0217694	0.0217694	0.164382	NR4A2/ITGB2	2
GO:0070232	regulation of T cell apoptotic process	2/105	41/18903	0.0217694	0.0217694	0.164382	TSC22D3/IL7R	2
GO:0034142	toll-like receptor 4 signaling pathway	2/105	42/18903	0.0227762	0.0227762	0.170428	NFKBIA/TNFAIP3	2
GO:2000403	positive regulation of lymphocyte migration	2/105	42/18903	0.0227762	0.0227762	0.170428	XCL1/XCL2	2
GO:1904035	regulation of epithelial cell apoptotic process	3/105	110/18903	0.023418	0.023418	0.174441	ZFP36/TNFAIP3/GSN	3
GO:0016339	calcium-dependent cell-cell adhesion via plasma membrane cell adhesion molecules	2/105	43/18903	0.023802	0.023802	0.175718	SELL/FXYD5	2
GO:0051602	response to electrical stimulus	2/105	43/18903	0.023802	0.023802	0.175718	BTG2/NR4A1	2
GO:0071347	cellular response to interleukin-1	3/105	111/18903	0.0239736	0.0239736	0.176199	XCL1/XCL2/KLF2	3
GO:0045445	myoblast differentiation	3/105	112/18903	0.0245364	0.0245364	0.179424	BTG1/SOX4/IFRD1	3
GO:0014075	response to amine	2/105	44/18903	0.0248464	0.0248464	0.179424	NR4A2/NR4A1	2
GO:0045663	positive regulation of myoblast differentiation	2/105	44/18903	0.0248464	0.0248464	0.179424	BTG1/SOX4	2
GO:0046640	regulation of alpha-beta T cell proliferation	2/105	44/18903	0.0248464	0.0248464	0.179424	XCL1/CD55	2
GO:0002456	T cell mediated immunity	3/105	113/18903	0.0251063	0.0251063	0.180512	XCL1/IL7R/CD55	3
GO:0044344	cellular response to fibroblast growth factor stimulus	3/105	114/18903	0.0256832	0.0256832	0.183861	ZFP36/ZFP36L2/NR4A1	3
GO:1900744	regulation of p38MAPK cascade	2/105	45/18903	0.0259092	0.0259092	0.183887	DUSP1/GADD45B	2
GO:2000516	positive regulation of CD4-positive	alpha-beta T cell activation	2/105	45/18903	0.0259092	0.0259092	0.183887	XCL1/CD55	2
GO:0046634	regulation of alpha-beta T cell activation	3/105	115/18903	0.0262674	0.0262674	0.185632	XCL1/JUNB/CD55	3
GO:0051701	biological process involved in interaction with host	4/105	203/18903	0.0266506	0.0266506	0.187539	CXCR4/GSN/CD55/CHMP1B	4
GO:0010837	regulation of keratinocyte proliferation	2/105	46/18903	0.0269903	0.0269903	0.189125	AREG/ZFP36	2
GO:0071887	leukocyte apoptotic process	3/105	117/18903	0.0274569	0.0274569	0.191582	TSC22D3/RPS6/IL7R	3
GO:0002286	T cell activation involved in immune response	3/105	118/18903	0.0280623	0.0280623	0.194356	RPS6/JUNB/GPR183	3
GO:0046633	alpha-beta T cell proliferation	2/105	47/18903	0.0280894	0.0280894	0.194356	XCL1/CD55	2
GO:0044403	biological process involved in symbiotic interaction	5/105	307/18903	0.0283541	0.0283541	0.19537	EEF1A1/CXCR4/GSN/CD55/CHMP1B	5
GO:1903311	regulation of mRNA metabolic process	5/105	309/18903	0.0290463	0.0290463	0.198936	ZFP36/ZFP36L2/BTG2/HNRNPA1/PABPC1	5
GO:0031648	protein destabilization	2/105	48/18903	0.0292062	0.0292062	0.198936	GSN/MYLIP	2
GO:0044703	multi-organism reproductive process	4/105	209/18903	0.0292326	0.0292326	0.198936	FOS/JUNB/MAFF/IGFBP7	4

## Sheet: SupplementaryTable_STMN1+NK_KEG
ID	Description	GeneRatio	BgRatio	pvalue	p.adjust	qvalue	geneID	Count
hsa03030	DNA replication	22/203	36/8388	2.48839906949603e-27	2.48839906949603e-27	5.18634753431804e-25	4176/4171/5111/2237/4174/4173/3978/5984/4172/4175/6119/5558/10535/5982/84153/56655/5985/54107/5425/10714/5424/5557	22
hsa04110	Cell cycle	27/203	157/8388	4.49870950384853e-16	4.49870950384853e-16	4.68812885137899e-14	4176/4171/5111/81620/4174/8318/4173/1869/983/1111/990/23594/4172/4175/4085/7027/1019/51529/7465/9978/7533/1663/1017/9126/10459/8243/1029	27
hsa03410	Base excision repair	15/203	44/8388	4.23000483198691e-14	4.23000483198691e-14	2.93874019906459e-12	5111/2237/7374/3978/5984/5982/142/56655/5985/54107/5425/10714/3146/5424/55775	15
hsa03430	Mismatch repair	11/203	23/8388	1.33561367012015e-12	1.33561367012015e-12	6.95925017588918e-11	5111/3978/5984/6119/2956/5982/4436/5985/5425/10714/5424	11
hsa03420	Nucleotide excision repair	13/203	63/8388	2.40505011825496e-09	2.40505011825496e-09	1.00252615455681e-07	5111/3978/5984/6119/5982/9978/56655/5985/1643/54107/5425/10714/5424	13
hsa05012	Parkinson disease	21/203	266/8388	1.65453979545121e-06	1.65453979545121e-06	5.74734876314632e-05	10376/203068/4700/4712/1351/5690/4708/7419/292/4728/5702/5691/55967/9377/1537/54539/4714/5685/5688/7332/27089	21
hsa05020	Prion disease	21/203	273/8388	2.51269128294114e-06	2.51269128294114e-06	7.48139660183979e-05	10376/203068/4700/4712/1351/5690/4708/7419/292/4728/5702/5691/55967/572/9377/1537/54539/4714/5685/5688/27089	21
hsa03440	Homologous recombination	8/203	41/8388	4.93155063422892e-06	4.93155063422892e-06	0.000127691	6119/5932/5888/672/580/5425/10714/5424	8
hsa03040	Spliceosome	15/203	157/8388	5.51392582570011e-06	5.51392582570011e-06	0.000127691	6628/55110/6632/23658/9410/6637/6626/10772/6634/6428/57819/10262/6434/6635/220988	15
hsa05014	Amyotrophic lateral sclerosis	24/203	364/8388	6.99342262865727e-06	6.99342262865727e-06	0.000145758	10376/203068/5216/4700/4712/60/1351/5690/4708/3181/6428/4728/5702/5691/55967/572/9377/1537/220988/54539/4714/5685/5688/27089	24
hsa05016	Huntington disease	20/203	306/8388	4.83514384579086e-05	4.83514384579086e-05	0.000883515	10376/203068/4700/4712/1351/5690/4708/7419/292/4728/5702/5691/55967/9377/1537/54539/4714/5685/5688/27089	20
hsa05010	Alzheimer disease	23/203	384/8388	5.08690314386811e-05	5.08690314386811e-05	0.000883515	10376/203068/2597/4700/4712/1351/5690/4708/7419/292/4728/5702/5691/55967/3265/572/9377/1537/54539/4714/5685/5688/27089	23
hsa00240	Pyrimidine metabolism	8/203	58/8388	6.95291559678528e-05	6.95291559678528e-05	0.00111472	7298/7083/1854/6240/79077/1841/4830/7371	8
hsa05166	Human T-cell leukemia virus 1 infection	16/203	222/8388	9.10607446174167e-05	9.10607446174167e-05	0.00135564	1869/1111/5902/4085/1019/51529/1017/5901/3127/3122/7419/3108/292/3123/3265/1029	16
hsa04218	Cellular senescence	13/203	156/8388	9.90723309063765e-05	9.90723309063765e-05	0.00137202	1869/983/1111/4605/1019/1017/7419/292/1978/5928/3265/6009/1029	13
hsa03050	Proteasome	7/203	46/8388	0.000105327	0.000105327	0.00137202	5690/51371/5702/5691/5696/5685/5688	7
hsa05415	Diabetic cardiomyopathy	15/203	203/8388	0.000114718	0.000114718	0.00140644	2597/4700/4712/1351/142/4708/7419/292/4728/55967/9377/1537/54539/4714/27089	15
hsa04714	Thermogenesis	16/203	232/8388	0.000152603	0.000152603	0.00176698	4700/4712/60/1351/4708/84987/4728/55967/3265/9377/1537/54539/4714/27089/86/6009	16
hsa01232	Nucleotide metabolism	9/203	85/8388	0.000200085	0.000200085	0.00219484	7298/7083/1854/6240/79077/1841/4830/7371/3251	9
hsa03460	Fanconi anemia pathway	7/203	54/8388	0.000295911	0.000295911	0.0030837	116028/55215/29089/6119/5888/672/7398	7
hsa05208	Chemical carcinogenesis - reactive oxygen species	15/203	223/8388	0.000322161	0.000322161	0.00319739	4700/4712/1351/4708/7419/292/4728/55967/3265/572/9377/1537/54539/4714/27089	15
hsa04115	p53 signaling pathway	8/203	73/8388	0.000357581	0.000357581	0.00338761	983/1111/10572/1019/1017/1643/84883/1029	8
hsa00190	Oxidative phosphorylation	11/203	134/8388	0.000388416	0.000388416	0.00351974	4700/4712/1351/4708/4728/55967/9377/1537/54539/4714/27089	11
hsa01230	Biosynthesis of amino acids	8/203	75/8388	0.000430651	0.000430651	0.00373986	2597/26227/2023/3418/7167/6470/5315/6888	8
hsa01523	Antifolate resistance	5/203	30/8388	0.000687764	0.000687764	0.00573378	7298/1719/8836/6470/2618	5
hsa05022	Pathways of neurodegeneration - multiple diseases	23/203	476/8388	0.00113884	0.00113884	0.00912917	10376/203068/4700/4712/1351/5690/4708/7419/292/4728/5702/5691/55967/3265/572/9377/1537/54539/4714/5685/5688/7332/27089	23
hsa00670	One carbon pool by folate	4/203	20/8388	0.00119004	0.00119004	0.00918626	7298/1719/6470/2618	4
hsa04932	Non-alcoholic fatty liver disease	11/203	155/8388	0.00131396	0.00131396	0.00978059	4700/4712/1351/4708/4728/55967/9377/1537/54539/4714/27089	11
hsa01200	Carbon metabolism	9/203	115/8388	0.00183236	0.00183236	0.013169	2597/26227/2023/3418/7167/6470/5315/5226/6888	9
hsa00480	Glutathione metabolism	6/203	57/8388	0.00242372	0.00242372	0.0168385	6240/2950/3418/6611/5226/79017	6
hsa00983	Drug metabolism - other enzymes	7/203	80/8388	0.00312784	0.00312784	0.0210293	7083/1854/6240/2950/4830/7371/3251	7
hsa04114	Oocyte meiosis	9/203	131/8388	0.00442507	0.00442507	0.0288212	983/4085/51529/9978/7533/1017/9126/10459/8243	9
hsa00010	Glycolysis / Gluconeogenesis	6/203	67/8388	0.00546162	0.00546162	0.0344944	2597/2023/7167/5315/3939/224	6
hsa05310	Asthma	4/203	31/8388	0.00627999	0.00627999	0.0384965	3127/3122/3108/3123	4
hsa05218	Melanoma	6/203	72/8388	0.00774272	0.00774272	0.0448263	1869/1019/1643/3265/572/1029	6
hsa05223	Non-small cell lung cancer	6/203	72/8388	0.00774272	0.00774272	0.0448263	1869/1019/1643/3265/572/1029	6
hsa00270	Cysteine and methionine metabolism	5/203	52/8388	0.00816605	0.00816605	0.0453619	26227/1786/6611/3939/191	5
hsa01524	Platinum drug resistance	6/203	73/8388	0.00827052	0.00827052	0.0453619	2950/2956/672/4436/572/1029	6
hsa05212	Pancreatic cancer	6/203	76/8388	0.0100088	0.0100088	0.0521511	1869/5888/1019/1643/572/1029	6
hsa05220	Chronic myeloid leukemia	6/203	76/8388	0.0100088	0.0100088	0.0521511	1869/1019/1643/3265/572/1029	6
hsa05203	Viral carcinogenesis	11/203	204/8388	0.010583	0.010583	0.0537981	983/1111/5902/1019/7533/1017/5315/7419/3265/572/1029	11
hsa04145	Phagosome	9/203	152/8388	0.0113899	0.0113899	0.0565215	10376/203068/60/3127/3122/3108/3123/3688/11151	9
hsa05330	Allograft rejection	4/203	38/8388	0.0129223	0.0129223	0.0626346	3127/3122/3108/3123	4
hsa05416	Viral myocarditis	5/203	60/8388	0.0147014	0.0147014	0.0696384	60/3127/3122/3108/3123	5
hsa05219	Bladder cancer	4/203	41/8388	0.0167641	0.0167641	0.0776445	1869/1019/3265/1029	4
hsa05332	Graft-versus-host disease	4/203	42/8388	0.0181871	0.0181871	0.0824037	3127/3122/3108/3123	4
hsa04940	Type I diabetes mellitus	4/203	43/8388	0.0196829	0.0196829	0.0872837	3127/3122/3108/3123	4
hsa05225	Hepatocellular carcinoma	9/203	168/8388	0.0206791	0.0206791	0.089791	1869/2950/1019/60/1643/3265/572/86/1029	9
hsa05017	Spinocerebellar ataxia	8/203	143/8388	0.0225947	0.0225947	0.0961065	5690/7419/10528/292/5702/5691/5685/5688	8
hsa05222	Small cell lung cancer	6/203	92/8388	0.0238161	0.0238161	0.098532	1869/1163/1019/1017/1643/3688	6
hsa00790	Folate biosynthesis	3/203	26/8388	0.0241105	0.0241105	0.098532	1719/8836/231	3
hsa00620	Pyruvate metabolism	4/203	47/8388	0.0264126	0.0264126	0.104487	5315/97/3939/224	4
hsa00062	Fatty acid elongation	3/203	27/8388	0.0266522	0.0266522	0.104487	11332/3033/51495	3
hsa04723	Retrograde endocannabinoid signaling	8/203	148/8388	0.0270717	0.0270717	0.104487	4700/4712/4708/4728/55967/2787/54539/4714	8
hsa04672	Intestinal immune network for IgA production	4/203	49/8388	0.030235	0.030235	0.114575	3127/3122/3108/3123	4
hsa05214	Glioma	5/203	75/8388	0.0348407	0.0348407	0.12967	1869/1019/1643/3265/1029	5
hsa04914	Progesterone-mediated oocyte maturation	6/203	102/8388	0.0369784	0.0369784	0.134824	983/4085/51529/3835/1017/10459	6
hsa03450	Non-homologous end-joining	2/203	13/8388	0.0381493	0.0381493	0.134824	2237/7520	2
hsa05140	Leishmaniasis	5/203	77/8388	0.0383913	0.0383913	0.134824	3127/3122/3108/3123/3688	5
hsa05320	Autoimmune thyroid disease	4/203	53/8388	0.0388129	0.0388129	0.134824	3127/3122/3108/3123	4
hsa04612	Antigen processing and presentation	5/203	78/8388	0.0402467	0.0402467	0.137512	3127/3122/3108/972/3123	5
hsa03018	RNA degradation	5/203	79/8388	0.0421558	0.0421558	0.141712	2023/23658/11340/57819/54512	5
hsa05322	Systemic lupus erythematosus	7/203	136/8388	0.0467983	0.0467983	0.154821	6628/6632/3127/3122/3108/6634/3123	7

## Sheet: SupplementaryTable_STMN1+NK_GOM
ID	Description	GeneRatio	BgRatio	pvalue	p.adjust	qvalue	geneID	Count
GO:0140097	catalytic activity	acting on DNA	33/354	241/18432	6.59033608317773e-19	6.59033608317773e-19	2.20632399173847e-16	MCM7/MCM2/PCNA/FEN1/MCM5/MCM4/HELLS/UNG/ATAD5/LIG1/RFC4/MCM3/MCM6/DSCC1/RBBP8/RAD51/DNMT1/MSH6/RFC2/MSH2/POLE4/DDX11/RFC5/XRCC5/NME1/POLE3/POLD3/POLD1/RBBP4/SMC3/RECQL/PTGES3/TDP1	33
GO:0003697	single-stranded DNA binding	25/354	124/18432	9.70373977847937e-19	9.70373977847937e-19	2.20632399173847e-16	MCM7/MCM2/MCM5/CDC45/MCM4/MCM10/RAD51AP1/MCM3/MCM6/RPA3/HMGB2/RBBP8/RAD51/MMS22L/SMC2/MSH2/DDX11/SMC4/HNRNPA2B1/HMGB1/SSBP4/NUCKS1/YBX1/RECQL/TDP1	25
GO:0017116	single-stranded DNA helicase activity	11/354	23/18432	1.2365170282169e-13	1.2365170282169e-13	1.87429949540246e-11	MCM7/MCM2/MCM5/MCM4/RFC4/MCM3/MCM6/DSCC1/RAD51/RFC2/RFC5	11
GO:0008094	ATP-dependent activity	acting on DNA	20/354	121/18432	1.65394587109078e-13	1.65394587109078e-13	1.88027530608215e-11	MCM7/MCM2/MCM5/MCM4/HELLS/ATAD5/RFC4/MCM3/MCM6/DSCC1/RAD51/MSH6/RFC2/MSH2/DDX11/RFC5/XRCC5/RBBP4/SMC3/RECQL	20
GO:0003684	damaged DNA binding	14/354	71/18432	6.43786073260157e-11	6.43786073260157e-11	5.85506491891343e-09	PCNA/FEN1/UNG/RPA3/HMGB2/RBBP8/MSH6/BRCA1/MSH2/PARP1/DDB2/XRCC5/HMGB1/POLD1	14
GO:0003678	DNA helicase activity	14/354	72/18432	7.85438568105503e-11	7.85438568105503e-11	5.9527975687996e-09	MCM7/MCM2/MCM5/MCM4/RFC4/MCM3/MCM6/DSCC1/RAD51/RFC2/DDX11/RFC5/XRCC5/RECQL	14
GO:0042393	histone binding	22/354	258/18432	5.88733427668351e-09	5.88733427668351e-09	3.82455399628162e-07	UHRF1/MCM2/ASF1B/PTMA/ATAD2/DNAJC9/CKS1B/SSRP1/MSH6/NASP/YEATS4/DEK/SUZ12/COPRS/RBBP7/ANP32B/RBBP4/CBX5/PHF19/BAZ1B/HAT1/ANP32A	22
GO:0004386	helicase activity	15/354	155/18432	3.17283167462324e-07	3.17283167462324e-07	1.48915499717438e-05	MCM7/MCM2/MCM5/MCM4/HELLS/RFC4/MCM3/MCM6/DSCC1/RAD51/RFC2/DDX11/RFC5/XRCC5/RECQL	15
GO:0000217	DNA secondary structure binding	8/354	36/18432	3.23703915548142e-07	3.23703915548142e-07	1.48915499717438e-05	CLSPN/RAD51AP1/HMGB2/RBBP8/MSH6/MSH2/HMGA1/HMGB1	8
GO:0003688	DNA replication origin binding	6/354	16/18432	3.27476214656403e-07	3.27476214656403e-07	1.48915499717438e-05	MCM2/MCM5/CDC45/MCM10/CDC6/DDX11	6
GO:0070182	DNA polymerase binding	6/354	22/18432	2.76760433373972e-06	2.76760433373972e-06	0.000114412	PCNA/CDT1/FANCI/RAD51/HMGB1/PTGES3	6
GO:0016887	ATP hydrolysis activity	21/354	347/18432	3.9414444479574e-06	3.9414444479574e-06	0.000142882	MCM7/MCM5/MCM4/ATAD2/ATAD5/RFC4/MCM3/MCM6/SMC2/RFC2/MSH2/KIF22/DDX11/CCT6A/SMC4/KIF20B/RFC5/PSMC3/SMC3/RECQL/SMC1A	21
GO:0009055	electron transfer activity	12/354	122/18432	4.08471365975097e-06	4.08471365975097e-06	0.000142882	PHGDH/NDUFA6/NDUFB6/COX8A/AKR1B1/NDUFB2/NDUFS8/NDUFA12/COX5A/CYC1/NDUFB8/AIFM2	12
GO:0000287	magnesium ion binding	16/354	225/18432	7.70977087886828e-06	7.70977087886828e-06	0.000250423	FEN1/DUT/DCTPP1/ENO1/MSH6/IDH2/WEE1/MSH2/CDK2/RAN/NUDT8/PKM/NME1/HPRT1/PRIM1/RHEB	16
GO:0015453	oxidoreduction-driven active transmembrane transporter activity	9/354	71/18432	8.38323282682431e-06	8.38323282682431e-06	0.000254144	NDUFA6/NDUFB6/COX8A/NDUFB2/NDUFS8/NDUFA12/COX5A/CYC1/NDUFB8	9
GO:0023026	MHC class II protein complex binding	6/354	27/18432	1.01239988266624e-05	1.01239988266624e-05	0.000287735	PKM/HLA-DRB5/HLA-DRA/HLA-DMA/CD74/HLA-DRB1	6
GO:0008022	protein C-terminus binding	14/354	181/18432	1.10580611338464e-05	1.10580611338464e-05	0.000295795	PCNA/MKI67/ITGB3BP/RAD51/MAD2L1/PRDX3/YEATS4/MSH2/CENPF/XRCC5/NCL/HRAS/CORO1A/SAE1	14
GO:0023023	MHC protein complex binding	6/354	36/18432	5.75829082754318e-05	5.75829082754318e-05	0.00145473	PKM/HLA-DRB5/HLA-DRA/HLA-DMA/CD74/HLA-DRB1	6
GO:0051287	NAD binding	7/354	53/18432	6.55081063060435e-05	6.55081063060435e-05	0.00156784	GAPDH/PHGDH/IDH2/PARP1/HPGD/HADH/AHCY	7
GO:0016655	oxidoreductase activity	acting on NAD(P)H	quinone or similar compound as acceptor	7/354	57/18432	0.000105214	0.000105214	0.00239223	NDUFA6/NDUFB6/NDUFB2/NDUFS8/NDUFA12/NDUFB8/AIFM2	7
GO:0043138	3'-5' DNA helicase activity	4/354	14/18432	0.000114974	0.000114974	0.00248967	MCM2/MCM5/MCM6/RECQL	4
GO:0008137	NADH dehydrogenase (ubiquinone) activity	6/354	41/18432	0.000122612	0.000122612	0.00253437	NDUFA6/NDUFB6/NDUFB2/NDUFS8/NDUFA12/NDUFB8	6
GO:0050136	NADH dehydrogenase (quinone) activity	6/354	42/18432	0.000140757	0.000140757	0.00278293	NDUFA6/NDUFB6/NDUFB2/NDUFS8/NDUFA12/NDUFB8	6
GO:0003954	NADH dehydrogenase activity	6/354	44/18432	0.000183398	0.000183398	0.00347492	NDUFA6/NDUFB6/NDUFB2/NDUFS8/NDUFA12/NDUFB8	6
GO:0003955	NAD(P)H dehydrogenase (quinone) activity	6/354	45/18432	0.000208229	0.000208229	0.00378758	NDUFA6/NDUFB6/NDUFB2/NDUFS8/NDUFA12/NDUFB8	6
GO:0043021	ribonucleoprotein complex binding	11/354	159/18432	0.000258288	0.000258288	0.00439872	UNG/SNRPB/EZH2/RPLP1/SNRPD1/SNRPG/EIF5A/NME1/SNRPA/CBX5/TMA16	11
GO:0000400	four-way junction DNA binding	4/354	17/18432	0.000261174	0.000261174	0.00439872	HMGB2/MSH6/MSH2/HMGB1	4
GO:0140297	DNA-binding transcription factor binding	21/354	476/18432	0.000377121	0.000377121	0.00604511	PCNA/E2F1/PTMA/GMNN/HMGB2/RBBP8/TFDP1/CHCHD2/ACTB/RBX1/PARP1/CENPF/YWHAH/HMGA1/NCL/HMGB1/CBX5/MAD2L2/NUCKS1/THRAP3/CDKN2A	21
GO:0031491	nucleosome binding	7/354	70/18432	0.000385515	0.000385515	0.00604511	HMGN2/SSRP1/ACTB/PARP1/SUPT16H/RBBP4/ACTL6A	7
GO:0035173	histone kinase activity	4/354	20/18432	0.000508009	0.000508009	0.00770035	CDK1/CHEK1/CDK2/BAZ1B	4
GO:0034061	DNA polymerase activity	5/354	36/18432	0.000586951	0.000586951	0.00860994	POLE4/POLE3/POLD3/POLD1/PTGES3	5
GO:0032404	mismatch repair complex binding	3/354	11/18432	0.00103356	0.00103356	0.0140256	PCNA/MSH6/MSH2	3
GO:0047429	nucleoside triphosphate diphosphatase activity	3/354	11/18432	0.00103356	0.00103356	0.0140256	DUT/NUDT1/DCTPP1	3
GO:0003887	DNA-directed DNA polymerase activity	4/354	24/18432	0.00104867	0.00104867	0.0140256	POLE4/POLE3/POLD3/POLD1	4
GO:0016651	oxidoreductase activity	acting on NAD(P)H	7/354	87/18432	0.00142389	0.00142389	0.0184999	NDUFA6/NDUFB6/NDUFB2/NDUFS8/NDUFA12/NDUFB8/AIFM2	7
GO:0003785	actin monomer binding	4/354	29/18432	0.00217351	0.00217351	0.0268487	PFN1/TMSB10/TMSB4X/CORO1A	4
GO:0030983	mismatched DNA binding	3/354	14/18432	0.00218457	0.00218457	0.0268487	PCNA/MSH6/MSH2	3
GO:0000900	mRNA regulatory element binding translation repressor activity	3/354	16/18432	0.00326656	0.00326656	0.0390902	TYMS/DHFR/SHMT1	3
GO:0016614	oxidoreductase activity	acting on CH-OH group of donors	8/354	138/18432	0.00523321	0.00523321	0.0606232	PHGDH/IDH2/AKR1B1/LDHA/HPGD/HADH/PGD/ALDH3A2	8
GO:0008301	DNA binding	bending	3/354	19/18432	0.00541666	0.00541666	0.0606232	HMGB2/HMGA1/HMGB1	3
GO:0015399	primary active transmembrane transporter activity	9/354	169/18432	0.00546591	0.00546591	0.0606232	NDUFA6/NDUFB6/COX8A/NDUFB2/NDUFS8/NDUFA12/COX5A/CYC1/NDUFB8	9
GO:0031492	nucleosomal DNA binding	4/354	40/18432	0.00708976	0.00708976	0.0764277	HMGN2/ACTB/RBBP4/ACTL6A	4
GO:0140664	ATP-dependent DNA damage sensor activity	3/354	21/18432	0.00722702	0.00722702	0.0764277	RAD51/MSH6/MSH2	3
GO:0031490	chromatin DNA binding	7/354	118/18432	0.00777498	0.00777498	0.0803538	HMGN2/EZH2/ACTB/SUZ12/POLE3/RBBP4/ACTL6A	7
GO:0019205	nucleobase-containing compound kinase activity	4/354	43/18432	0.00915399	0.00915399	0.0904926	TK1/DTYMK/NME1/UCK2	4
GO:0051539	4 iron	4 sulfur cluster binding	4/354	43/18432	0.00915399	0.00915399	0.0904926	PRIM2/DDX11/NDUFS8/POLD1	4
GO:0140612	DNA damage sensor activity	3/354	24/18432	0.0105418	0.0105418	0.101589	RAD51/MSH6/MSH2	3
GO:0016616	oxidoreductase activity	acting on the CH-OH group of donors	NAD or NADP as acceptor	7/354	126/18432	0.0109467	0.0109467	0.101589	PHGDH/IDH2/AKR1B1/LDHA/HPGD/HADH/PGD	7
GO:0016779	nucleotidyltransferase activity	7/354	126/18432	0.0109467	0.0109467	0.101589	POLE4/POLR3K/POLE3/POLD3/POLD1/PRIM1/PTGES3	7
GO:0008327	methyl-CpG binding	3/354	25/18432	0.0118116	0.0118116	0.107424	UHRF1/DNMT1/ERH	3
GO:0035925	mRNA 3'-UTR AU-rich region binding	3/354	26/18432	0.0131656	0.0131656	0.1172	EXOSC8/NUDT21/EXOSC4	3
GO:0015245	fatty acid transmembrane transporter activity	2/354	10/18432	0.0149484	0.0149484	0.1172	SLC43A3/SLC27A2	2
GO:0016742	hydroxymethyl-	formyl- and related transferase activity	2/354	10/18432	0.0149484	0.0149484	0.1172	SHMT1/GART	2
GO:0032356	oxidized DNA binding	2/354	10/18432	0.0149484	0.0149484	0.1172	MSH6/MSH2	2
GO:0032395	MHC class II receptor activity	2/354	10/18432	0.0149484	0.0149484	0.1172	HLA-DRA/HLA-DRB1	2
GO:0042608	T cell receptor binding	2/354	10/18432	0.0149484	0.0149484	0.1172	HLA-DRA/HLA-DRB1	2
GO:0050786	RAGE receptor binding	2/354	10/18432	0.0149484	0.0149484	0.1172	HMGB2/HMGB1	2
GO:0070878	primary miRNA binding	2/354	10/18432	0.0149484	0.0149484	0.1172	EZH2/SRSF3	2
GO:0016860	intramolecular oxidoreductase activity	4/354	51/18432	0.0164552	0.0164552	0.126827	EBP/TPI1/MIF/PTGES3	4
GO:0005200	structural constituent of cytoskeleton	6/354	107/18432	0.0172056	0.0172056	0.130105	TUBA1B/TUBB/YEATS4/ACTB/LMNB1/HLA-DRB1	6
GO:0004693	cyclin-dependent protein serine/threonine kinase activity	3/354	29/18432	0.0177388	0.0177388	0.130105	CDK1/CDK4/CDK2	3
GO:0097472	cyclin-dependent protein kinase activity	3/354	29/18432	0.0177388	0.0177388	0.130105	CDK1/CDK4/CDK2	3
GO:0004523	RNA-DNA hybrid ribonuclease activity	2/354	11/18432	0.0180406	0.0180406	0.130218	FEN1/RNASEH2A	2
GO:0017069	snRNA binding	4/354	53/18432	0.0187181	0.0187181	0.130247	EIF5A/SNRPA/SNRPD3/LSM2	4
GO:0035064	methylated histone binding	5/354	80/18432	0.0189039	0.0189039	0.130247	UHRF1/MSH6/SUZ12/CBX5/PHF19	5
GO:0140034	methylation-dependent protein binding	5/354	80/18432	0.0189039	0.0189039	0.130247	UHRF1/MSH6/SUZ12/CBX5/PHF19	5
GO:0106222	lncRNA binding	2/354	12/18432	0.021377	0.021377	0.145088	EZH2/SUZ12	2
GO:0030515	snoRNA binding	3/354	32/18432	0.0230879	0.0230879	0.153303	NUDT1/XRCC5/NOP56	3
GO:0036002	pre-mRNA binding	4/354	57/18432	0.0237985	0.0237985	0.153303	SLBP/PTBP1/HNRNPA2B1/TRA2B	4
GO:0005542	folic acid binding	2/354	13/18432	0.0249471	0.0249471	0.153303	TYMS/DHFR	2
GO:0008353	RNA polymerase II CTD heptapeptide repeat kinase activity	2/354	13/18432	0.0249471	0.0249471	0.153303	CDK1/CDK4	2
GO:0019104	DNA N-glycosylase activity	2/354	13/18432	0.0249471	0.0249471	0.153303	PCNA/UNG	2
GO:0034450	ubiquitin-ubiquitin ligase activity	2/354	13/18432	0.0249471	0.0249471	0.153303	ANAPC11/RBX1	2
GO:0050998	nitric-oxide synthase binding	2/354	13/18432	0.0249471	0.0249471	0.153303	ACTB/CD74	2
GO:0004536	deoxyribonuclease activity	4/354	59/18432	0.0266224	0.0266224	0.161416	FEN1/RBBP8/NME1/POLD1	4
GO:0030332	cyclin binding	3/354	34/18432	0.0270868	0.0270868	0.162071	CDK1/CDK4/CDK2	3
GO:1990825	sequence-specific mRNA binding	2/354	14/18432	0.0287409	0.0287409	0.169734	TYMS/DHFR	2
GO:0031625	ubiquitin protein ligase binding	11/354	299/18432	0.0303041	0.0303041	0.176672	TUBA1B/TUBB/UBE2T/BRCA1/RBX1/TPI1/XRCC5/PA2G4/SLC25A5/SUMO2/UBE2L3	11
GO:0016853	isomerase activity	7/354	156/18432	0.0312341	0.0312341	0.178358	EBP/TPI1/PPIA/FUOM/FKBP1A/MIF/PTGES3	7
GO:0042056	chemoattractant activity	3/354	36/18432	0.0314307	0.0314307	0.178358	HMGB2/HMGB1/MIF	3
GO:0051082	unfolded protein binding	6/354	124/18432	0.0325712	0.0325712	0.178358	CHAF1A/PPIA/CCT6A/SRSF10/PTGES3/DNAJB11	6
GO:0046982	protein heterodimerization activity	12/354	341/18432	0.0326929	0.0326929	0.178358	CENPW/BARD1/YWHAH/POLE4/RAN/LSM5/POLE3/SMC3/ITGB1/SMC1A/GCA/SAE1	12
GO:0016863	intramolecular oxidoreductase activity	transposing C=C bonds	2/354	15/18432	0.0327484	0.0327484	0.178358	EBP/MIF	2
GO:0042162	telomeric DNA binding	3/354	37/18432	0.0337311	0.0337311	0.178358	XRCC5/HNRNPA2B1/NCL	3
GO:0042605	peptide antigen binding	3/354	37/18432	0.0337311	0.0337311	0.178358	HLA-DRB5/HLA-DRA/HLA-DRB1	3
GO:0140299	small molecule sensor activity	3/354	37/18432	0.0337311	0.0337311	0.178358	RAD51/MSH6/MSH2	3
GO:0017070	U6 snRNA binding	2/354	16/18432	0.0369601	0.0369601	0.19099	EIF5A/LSM2	2
GO:0070403	NAD+ binding	2/354	16/18432	0.0369601	0.0369601	0.19099	HPGD/HADH	2
GO:0016620	oxidoreductase activity	acting on the aldehyde or oxo group of donors	NAD or NADP as acceptor	3/354	39/18432	0.0385865	0.0385865	0.194964	GAPDH/AKR1B1/ALDH3A2	3
GO:0016776	phosphotransferase activity	phosphate group as acceptor	3/354	39/18432	0.0385865	0.0385865	0.194964	PMVK/DTYMK/NME1	3

## Sheet: SupplementaryTable_STMN1+NK_GOC
ID	Description	GeneRatio	BgRatio	pvalue	p.adjust	qvalue	geneID	Count
GO:0098687	chromosomal region	51/358	388/19869	3.41173937119313e-29	3.41173937119313e-29	1.04147833436422e-26	ZWINT/MCM7/MCM2/PCNA/FEN1/CDT1/MCM5/CENPM/MCM4/CDK1/HELLS/CHEK1/RAD51AP1/MCM3/MCM6/ITGB3BP/DSCC1/CENPU/RAD51/MAD2L1/CENPH/CENPK/CENPQ/EZH2/DNMT1/CENPW/DSN1/ACTB/MSH2/KIF22/PARP1/CENPF/CDK2/ZWILCH/SMC4/SKA2/XRCC5/RBBP7/HNRNPA2B1/POLD1/MIS18A/RBBP4/SMC3/CBX5/CENPN/CHAMP1/BAZ1B/SMC1A/PTGES3/HAT1/ACTL6A	51
GO:0000228	nuclear chromosome	35/358	249/19869	3.09761568805433e-21	3.09761568805433e-21	4.72793973439872e-19	MCM7/MCM2/PCNA/GINS2/MCM5/CDC45/MCM4/E2F1/MCM10/CHEK1/ORC6/MCM3/MCM6/TIMELESS/RPA3/RAD51/PRIM2/MMS22L/SMC2/PSMC3IP/BRCA1/PARP1/POLE4/SMC4/RBBP7/POLE3/POLD2/POLD3/POLD1/RBBP4/SMC3/PRIM1/BAZ1B/SMC1A/ACTL6A	35
GO:0005657	replication fork	19/358	65/19869	2.59961011728041e-18	2.59961011728041e-18	2.64521731232042e-16	UHRF1/PCNA/MCM10/CHEK1/RFC4/MCM3/TIMELESS/RPA3/PRIM2/DNMT1/MMS22L/RFC2/PARP1/RFC5/POLD2/POLD3/POLD1/PRIM1/BAZ1B	19
GO:0000793	condensed chromosome	33/358	273/19869	4.90482869666846e-18	4.90482869666846e-18	3.74315874219435e-16	ZWINT/CDT1/CENPM/CHEK1/MKI67/HMGB2/ITGB3BP/CENPU/RAD51/MAD2L1/CENPH/CENPK/CENPQ/SMC2/PSMC3IP/CENPW/DSN1/ACTB/BRCA1/KIF22/CENPF/CDK2/ZWILCH/SMC4/SKA2/HMGB1/SMC3/CBX5/CENPN/CHAMP1/BAZ1B/SMC1A/ACTL6A	33
GO:0000775	chromosome	centromeric region	29/358	250/19869	1.66806969426023e-15	1.66806969426023e-15	1.01840044491677e-13	ZWINT/CDT1/CENPM/HELLS/ITGB3BP/DSCC1/CENPU/MAD2L1/CENPH/CENPK/CENPQ/EZH2/DNMT1/CENPW/DSN1/ACTB/KIF22/CENPF/ZWILCH/SMC4/SKA2/MIS18A/SMC3/CBX5/CENPN/CHAMP1/BAZ1B/SMC1A/ACTL6A	29
GO:0000781	chromosome	telomeric region	24/358	168/19869	4.42421060635228e-15	4.42421060635228e-15	2.25091416814414e-13	MCM7/MCM2/PCNA/FEN1/MCM5/MCM4/CDK1/CHEK1/RAD51AP1/MCM3/MCM6/RAD51/EZH2/MSH2/PARP1/CDK2/XRCC5/RBBP7/HNRNPA2B1/POLD1/RBBP4/CBX5/PTGES3/HAT1	24
GO:0043596	nuclear replication fork	13/358	33/19869	7.03402822337752e-15	7.03402822337752e-15	3.06747095455561e-13	PCNA/MCM10/MCM3/TIMELESS/RPA3/PRIM2/MMS22L/PARP1/POLD2/POLD3/POLD1/PRIM1/BAZ1B	13
GO:0071162	CMG complex	8/358	11/19869	1.61799822852949e-12	1.61799822852949e-12	6.17394060886254e-11	MCM7/MCM2/GINS2/MCM5/CDC45/MCM4/MCM3/MCM6	8
GO:0000776	kinetochore	21/358	164/19869	2.09694920331750e-12	2.09694920331750e-12	7.11245928610616e-11	ZWINT/CDT1/CENPM/ITGB3BP/CENPU/MAD2L1/CENPH/CENPK/CENPQ/CENPW/DSN1/ACTB/KIF22/CENPF/ZWILCH/SKA2/CBX5/CENPN/CHAMP1/SMC1A/ACTL6A	21
GO:0031261	DNA replication preinitiation complex	8/358	12/19869	4.7779948416781e-12	4.7779948416781e-12	1.45854579377542e-10	MCM7/MCM2/GINS2/MCM5/CDC45/MCM4/MCM3/MCM6	8
GO:0000779	condensed chromosome	centromeric region	21/358	174/19869	6.68559001863649e-12	6.68559001863649e-12	1.8553312013441e-10	ZWINT/CDT1/CENPM/ITGB3BP/CENPU/MAD2L1/CENPH/CENPK/CENPQ/CENPW/DSN1/ACTB/KIF22/CENPF/ZWILCH/SKA2/CBX5/CENPN/CHAMP1/SMC1A/ACTL6A	21
GO:0042575	DNA polymerase complex	9/358	19/19869	1.42724363872026e-11	1.42724363872026e-11	3.63070750200767e-10	MCM3/PRIM2/POLE4/POLE3/POLD2/POLD3/POLD1/MAD2L2/PRIM1	9
GO:0030894	replisome	8/358	15/19869	5.92426703309023e-11	5.92426703309023e-11	1.3021114480138e-09	PCNA/MCM3/RPA3/PRIM2/POLD2/POLD3/POLD1/PRIM1	8
GO:0005681	spliceosomal complex	21/358	195/19869	5.97175250295984e-11	5.97175250295984e-11	1.3021114480138e-09	SNRNP25/SNRPB/RALY/MAGOHB/SNRPD1/LSM5/SNRNP40/SNRPG/HNRNPF/HNRNPA2B1/SNRPA/SNRPD3/LSM2/SF3B4/NCL/TRA2B/HNRNPR/YBX1/SNRPE/HNRNPA3/RHEB	21
GO:0032993	protein-DNA complex	21/358	225/19869	8.6045750171418e-10	8.6045750171418e-10	1.73485168543228e-08	MCM7/MCM2/PCNA/GINS2/MCM5/CDC45/MCM4/MCM3/MCM6/RPA3/PRIM2/YEATS4/ACTB/PARP1/SUZ12/XRCC5/POLD2/POLD3/POLD1/PRIM1/ACTL6A	21
GO:0043601	nuclear replisome	7/358	13/19869	9.0930157305416e-10	9.0930157305416e-10	1.73485168543228e-08	MCM3/RPA3/PRIM2/POLD2/POLD3/POLD1/PRIM1	7
GO:0071013	catalytic step 2 spliceosome	13/358	90/19869	7.99522619676456e-09	7.99522619676456e-09	1.43567529229828e-07	SNRPB/RALY/MAGOHB/SNRPD1/SNRNP40/SNRPG/HNRNPF/HNRNPA2B1/SNRPD3/LSM2/HNRNPR/SNRPE/HNRNPA3	13
GO:0034709	methylosome	6/358	12/19869	2.7675450573135e-08	2.7675450573135e-08	4.69349746561939e-07	SNRPB/SNRPD1/SNRPG/SNRPD3/ERH/SNRPE	6
GO:0005689	U12-type spliceosomal complex	8/358	29/19869	3.16935389438979e-08	3.16935389438979e-08	5.09203672782847e-07	SNRNP25/SNRPB/SNRPD1/SNRPG/SNRPD3/SF3B4/YBX1/SNRPE	8
GO:0046540	U4/U6 x U5 tri-snRNP complex	9/358	45/19869	9.05581939556525e-08	9.05581939556525e-08	1.38220401300733e-06	SNRPB/SNRPD1/LSM5/SNRNP40/SNRPG/SNRPA/SNRPD3/LSM2/SNRPE	9
GO:0097526	spliceosomal tri-snRNP complex	9/358	46/19869	1.10813203943476e-07	1.10813203943476e-07	1.610818503439e-06	SNRPB/SNRPD1/LSM5/SNRNP40/SNRPG/SNRPA/SNRPD3/LSM2/SNRPE	9
GO:0071005	U2-type precatalytic spliceosome	9/358	50/19869	2.36507292720027e-07	2.36507292720027e-07	3.28168013822047e-06	SNRPB/MAGOHB/SNRPD1/LSM5/SNRPG/SNRPD3/LSM2/SF3B4/SNRPE	9
GO:0034399	nuclear periphery	14/358	145/19869	3.81853874729792e-07	3.81853874729792e-07	5.06808346323294e-06	UHRF1/PCNA/YEATS4/CENPW/ACTB/LMNB1/CENPF/CFL1/HNRNPA2B1/NONO/SMC3/SMC1A/HAT1/ACTL6A	14
GO:0071011	precatalytic spliceosome	9/358	53/19869	3.98899299623673e-07	3.98899299623673e-07	5.07371916188005e-06	SNRPB/MAGOHB/SNRPD1/LSM5/SNRPG/SNRPD3/LSM2/SF3B4/SNRPE	9
GO:0016363	nuclear matrix	13/358	126/19869	4.63697974837199e-07	4.63697974837199e-07	5.66199632432791e-06	UHRF1/YEATS4/CENPW/ACTB/LMNB1/CENPF/CFL1/HNRNPA2B1/NONO/SMC3/SMC1A/HAT1/ACTL6A	13
GO:0098803	respiratory chain complex	11/358	91/19869	7.28341955759833e-07	7.28341955759833e-07	8.55138328624905e-06	NDUFA6/NDUFB6/COX8A/NDUFB2/NDUFS8/NDUFA12/COX5A/CYC1/NDUFB11/NDUFB8/UQCRQ	11
GO:0034708	methyltransferase complex	11/358	92/19869	8.14085201901996e-07	8.14085201901996e-07	9.20408220473992e-06	SNRPB/EZH2/SNRPD1/SUZ12/SNRPG/RBBP7/SNRPD3/RBBP4/CBX5/ERH/SNRPE	11
GO:0005746	mitochondrial respirasome	11/358	94/19869	1.01263772467185e-06	1.01263772467185e-06	1.10400353441668e-05	NDUFA6/NDUFB6/COX8A/NDUFB2/NDUFS8/NDUFA12/COX5A/CYC1/NDUFB11/NDUFB8/UQCRQ	11
GO:0000792	heterochromatin	10/358	78/19869	1.34915583143895e-06	1.34915583143895e-06	1.42016403309363e-05	UHRF1/HELLS/WDR76/EZH2/DNMT1/SUZ12/HMGA1/CBX5/BAZ1B/CDKN2A	10
GO:0098798	mitochondrial protein-containing complex	19/358	295/19869	1.88303409176513e-06	1.88303409176513e-06	1.91606977758557e-05	NDUFA6/NDUFB6/COX8A/IMMT/MRPL41/APOO/NDUFB2/MRPL35/MRPL12/SLC25A5/NDUFS8/MRPL55/MRPL23/NDUFA12/COX5A/CYC1/NDUFB11/NDUFB8/UQCRQ	19
GO:0070469	respirasome	11/358	101/19869	2.08363501312748e-06	2.08363501312748e-06	2.01330175178908e-05	NDUFA6/NDUFB6/COX8A/NDUFB2/NDUFS8/NDUFA12/COX5A/CYC1/NDUFB11/NDUFB8/UQCRQ	11
GO:0005687	U4 snRNP	5/358	13/19869	2.11049562946166e-06	2.11049562946166e-06	2.01330175178908e-05	SNRPB/SNRPD1/SNRPG/SNRPD3/SNRPE	5
GO:0005682	U5 snRNP	6/358	24/19869	3.35696851513125e-06	3.35696851513125e-06	3.02007340838863e-05	SNRPB/SNRPD1/SNRNP40/SNRPG/SNRPD3/SNRPE	6
GO:0090734	site of DNA damage	11/358	106/19869	3.36373693417079e-06	3.36373693417079e-06	3.02007340838863e-05	WDR76/TIMELESS/RPA3/RBBP8/RAD51/MMS22L/PARP1/DDB2/XRCC5/CBX5/MAD2L2	11
GO:0098800	inner mitochondrial membrane protein complex	13/358	158/19869	5.98813998396765e-06	5.98813998396765e-06	5.22273863263344e-05	NDUFA6/NDUFB6/COX8A/IMMT/APOO/NDUFB2/NDUFS8/NDUFA12/COX5A/CYC1/NDUFB11/NDUFB8/UQCRQ	13
GO:0005684	U2-type spliceosomal complex	10/358	92/19869	6.18523732812453e-06	6.18523732812453e-06	5.24479188642139e-05	SNRPB/MAGOHB/SNRPD1/LSM5/SNRNP40/SNRPG/SNRPD3/LSM2/SF3B4/SNRPE	10
GO:0097525	spliceosomal snRNP complex	10/358	95/19869	8.2636725533405e-06	8.2636725533405e-06	6.81782372821834e-05	SNRPB/SNRPD1/LSM5/SNRNP40/SNRPG/SNRPA/SNRPD3/LSM2/SF3B4/SNRPE	10
GO:0042613	MHC class II protein complex	5/358	17/19869	9.56170299177788e-06	9.56170299177788e-06	7.6811464476886e-05	HLA-DRB5/HLA-DRA/HLA-DMA/CD74/HLA-DRB1	5
GO:0005686	U2 snRNP	6/358	29/19869	1.09794860976432e-05	1.09794860976432e-05	8.59392973904597e-05	SNRPB/SNRPD1/SNRPG/SNRPD3/SF3B4/SNRPE	6
GO:0034719	SMN-Sm protein complex	5/358	18/19869	1.3044147329728e-05	1.3044147329728e-05	9.9547440147924e-05	SNRPB/SNRPD1/SNRPG/SNRPD3/SNRPE	5
GO:0071007	U2-type catalytic step 2 spliceosome	6/358	30/19869	1.35172710581634e-05	1.35172710581634e-05	0.000100642	SNRPB/SNRPD1/SNRNP40/SNRPG/SNRPD3/SNRPE	6
GO:1990204	oxidoreductase complex	11/358	125/19869	1.65529162727893e-05	1.65529162727893e-05	0.000120309	RRM1/NDUFA6/NDUFB6/NDUFB2/LDHA/NDUFS8/NDUFA12/CYC1/NDUFB11/NDUFB8/UQCRQ	11
GO:0030532	small nuclear ribonucleoprotein complex	10/358	105/19869	2.01223996525085e-05	2.01223996525085e-05	0.000142852	SNRPB/SNRPD1/LSM5/SNRNP40/SNRPG/SNRPA/SNRPD3/LSM2/SF3B4/SNRPE	10
GO:0005839	proteasome core complex	5/358	20/19869	2.29134502979883e-05	2.29134502979883e-05	0.000158969	PSMB2/PSMB3/PSMB8/PSMA4/PSMA7	5
GO:0005685	U1 snRNP	6/358	33/19869	2.40902119894629e-05	2.40902119894629e-05	0.000160946	SNRPB/SNRPD1/SNRPG/SNRPA/SNRPD3/SNRPE	6
GO:0034774	secretory granule lumen	18/358	322/19869	2.42529388593135e-05	2.42529388593135e-05	0.000160946	GGH/TUBB/GSTP1/DSN1/PPIA/FABP5/PKM/XRCC5/PA2G4/TMSB4X/QPCT/PSMC3/HMGB1/COTL1/MIF/GCA/SCCPDH/CSTB	18
GO:0005747	mitochondrial respiratory chain complex I	7/358	49/19869	2.60483657411897e-05	2.60483657411897e-05	0.000162278	NDUFA6/NDUFB6/NDUFB2/NDUFS8/NDUFA12/NDUFB11/NDUFB8	7
GO:0030964	NADH dehydrogenase complex	7/358	49/19869	2.60483657411897e-05	2.60483657411897e-05	0.000162278	NDUFA6/NDUFB6/NDUFB2/NDUFS8/NDUFA12/NDUFB11/NDUFB8	7
GO:0045271	respiratory chain complex I	7/358	49/19869	2.60483657411897e-05	2.60483657411897e-05	0.000162278	NDUFA6/NDUFB6/NDUFB2/NDUFS8/NDUFA12/NDUFB11/NDUFB8	7
GO:0060205	cytoplasmic vesicle lumen	18/358	325/19869	2.7416081884076e-05	2.7416081884076e-05	0.000167382	GGH/TUBB/GSTP1/DSN1/PPIA/FABP5/PKM/XRCC5/PA2G4/TMSB4X/QPCT/PSMC3/HMGB1/COTL1/MIF/GCA/SCCPDH/CSTB	18
GO:0031983	vesicle lumen	18/358	327/19869	2.97241329283653e-05	2.97241329283653e-05	0.000177915	GGH/TUBB/GSTP1/DSN1/PPIA/FABP5/PKM/XRCC5/PA2G4/TMSB4X/QPCT/PSMC3/HMGB1/COTL1/MIF/GCA/SCCPDH/CSTB	18
GO:0005743	mitochondrial inner membrane	23/358	498/19869	3.97208304254643e-05	3.97208304254643e-05	0.000233179	TYMS/NDUFA6/NDUFB6/COX8A/IMMT/MRPL41/FDXR/APOO/NDUFB2/MRPL35/MCUR1/MRPL12/SLC25A5/NDUFS8/UQCC2/MRPL55/MRPL23/NDUFA12/COX5A/CYC1/NDUFB11/NDUFB8/UQCRQ	23
GO:0120114	Sm-like protein family complex	10/358	116/19869	4.77761983069517e-05	4.77761983069517e-05	0.000275176	SNRPB/SNRPD1/LSM5/SNRNP40/SNRPG/SNRPA/SNRPD3/LSM2/SF3B4/SNRPE	10
GO:0031010	ISWI-type complex	4/358	13/19869	6.51578842982693e-05	6.51578842982693e-05	0.000368339	RBBP7/POLE3/RBBP4/BAZ1B	4
GO:0042611	MHC protein complex	5/358	25/19869	7.29137329629314e-05	7.29137329629314e-05	0.000404689	HLA-DRB5/HLA-DRA/HLA-DMA/CD74/HLA-DRB1	5
GO:0005635	nuclear envelope	22/358	488/19869	8.31476792312452e-05	8.31476792312452e-05	0.000453249	NUDT1/RANBP1/EBP/TUBB/GAPDH/MAD2L1/CDK4/ENO1/TMEM97/TMPO/YEATS4/LMNB1/PARP1/CENPF/RAN/EIF5A/NRM/TMEM109/HACD3/TRA2B/CBX5/ARL6IP6	22
GO:0000794	condensed nuclear chromosome	8/358	79/19869	8.80133358174931e-05	8.80133358174931e-05	0.000471355	CHEK1/RAD51/SMC2/PSMC3IP/BRCA1/SMC4/SMC3/SMC1A	8
GO:0061695	transferase complex	transferring phosphorus-containing groups	16/358	295/19869	9.73080104144969e-05	9.73080104144969e-05	0.000512147	PCNA/CDK1/CKS1B/MCM3/CDK4/PRIM2/POLE4/CDK2/XRCC5/POLR3K/POLE3/POLD2/POLD3/POLD1/MAD2L2/PRIM1	16
GO:0005721	pericentric heterochromatin	5/358	28/19869	0.000129021	0.000129021	0.000667549	HELLS/EZH2/DNMT1/CBX5/BAZ1B	5
GO:0005819	spindle	19/358	426/19869	0.000287972	0.000287972	0.00146512	CDK1/CDC6/TUBB/MAD2L1/SAC3D1/KIF22/CENPF/DDX11/ZWILCH/KIF20B/SKA2/NUSAP1/SLC25A5/SMC3/MAD2L2/MZT2B/CHAMP1/SMC1A/CKAP2	19
GO:1904813	ficolin-1-rich granule lumen	9/358	124/19869	0.000416877	0.000416877	0.00208618	GSTP1/PPIA/PKM/QPCT/PSMC3/HMGB1/COTL1/MIF/CSTB	9
GO:0005697	telomerase holoenzyme complex	4/358	22/19869	0.000586372	0.000586372	0.00288706	SNRPB/SNRPD3/SNRPE/PTGES3	4
GO:0000502	proteasome complex	6/358	59/19869	0.000661382	0.000661382	0.00320469	PSMB2/PSMC3/PSMB3/PSMB8/PSMA4/PSMA7	6
GO:0019774	proteasome core complex	beta-subunit complex	3/358	11/19869	0.000859582	0.000859582	0.00409998	PSMB2/PSMB3/PSMB8	3
GO:0070603	SWI/SNF superfamily-type complex	7/358	90/19869	0.0012069	0.0012069	0.00566805	DEK/ACTB/RBBP7/POLE3/RBBP4/BAZ1B/ACTL6A	7
GO:0005759	mitochondrial matrix	19/358	483/19869	0.00130089	0.00130089	0.00601687	TYMS/CDK1/NUDT1/RAD51/ARHGAP11B/PRDX3/IDH2/MRPL41/FDXR/BLOC1S1/MRPL35/MRPL12/HADH/SLC25A5/NDUFS8/UQCC2/MRPL55/MRPL23/NDUFB8	19
GO:0000800	lateral element	3/358	13/19869	0.00145057	0.00145057	0.00660902	RAD51/BRCA1/SMC3	3
GO:0044815	DNA packaging complex	10/358	178/19869	0.00149538	0.00149538	0.006713	ZWINT/SMC2/YEATS4/DSN1/ACTB/SMC4/XRCC5/SMC3/SMC1A/ACTL6A	10
GO:1904949	ATPase complex	7/358	94/19869	0.00155551	0.00155551	0.00688173	DEK/ACTB/RBBP7/POLE3/RBBP4/BAZ1B/ACTL6A	7
GO:0071556	integral component of lumenal side of endoplasmic reticulum membrane	4/358	29/19869	0.00172395	0.00172395	0.0074121	HLA-DRB5/HLA-DRA/CD74/HLA-DRB1	4
GO:0098553	lumenal side of endoplasmic reticulum membrane	4/358	29/19869	0.00172395	0.00172395	0.0074121	HLA-DRB5/HLA-DRA/CD74/HLA-DRB1	4
GO:0072686	mitotic spindle	10/358	183/19869	0.00183666	0.00183666	0.00778701	CDK1/CDC6/TUBB/MAD2L1/KIF22/KIF20B/NUSAP1/SMC3/SMC1A/CKAP2	10
GO:0000307	cyclin-dependent protein kinase holoenzyme complex	5/358	50/19869	0.00201234	0.00201234	0.00841497	PCNA/CDK1/CKS1B/CDK4/CDK2	5
GO:0035861	site of double-strand break	6/358	77/19869	0.0026561	0.0026561	0.0109569	TIMELESS/RPA3/RBBP8/RAD51/PARP1/MAD2L2	6
GO:0031519	PcG protein complex	4/358	34/19869	0.00313657	0.00313657	0.0127664	EZH2/SUZ12/RBBP7/RBBP4	4
GO:0000315	organellar large ribosomal subunit	5/358	56/19869	0.00332327	0.00332327	0.0131749	MRPL41/MRPL35/MRPL12/MRPL55/MRPL23	5
GO:0005762	mitochondrial large ribosomal subunit	5/358	56/19869	0.00332327	0.00332327	0.0131749	MRPL41/MRPL35/MRPL12/MRPL55/MRPL23	5
GO:0098576	lumenal side of membrane	4/358	35/19869	0.00349169	0.00349169	0.0136652	HLA-DRB5/HLA-DRA/CD74/HLA-DRB1	4
GO:1905369	endopeptidase complex	6/358	82/19869	0.00364022	0.00364022	0.0140661	PSMB2/PSMC3/PSMB3/PSMB8/PSMA4/PSMA7	6
GO:0015934	large ribosomal subunit	7/358	115/19869	0.00483738	0.00483738	0.0184584	RPLP1/MRPL41/MRPL35/MRPL12/MRPL55/MRPL23/RPL39L	7
GO:0035097	histone methyltransferase complex	5/358	62/19869	0.00515829	0.00515829	0.01944	EZH2/SUZ12/RBBP7/RBBP4/CBX5	5
GO:0036464	cytoplasmic ribonucleoprotein granule	11/358	248/19869	0.00553206	0.00553206	0.0205943	TUBB/HNRNPAB/CARHSP1/ACTB/BARD1/SNRPG/LSM2/PSMC3/NCL/YBX1/PSMA4	11
GO:0035578	azurophil granule lumen	6/358	91/19869	0.00605918	0.00605918	0.0222849	GGH/TUBB/DSN1/FABP5/PA2G4/GCA	6
GO:0101002	ficolin-1-rich granule	9/358	185/19869	0.00651724	0.00651724	0.0236842	GSTP1/PPIA/PKM/QPCT/PSMC3/HMGB1/COTL1/MIF/CSTB	9
GO:0043073	germ cell nucleus	5/358	66/19869	0.00672138	0.00672138	0.0237342	PCNA/RAD51/DNMT1/BRCA1/CDK2	5
GO:0070069	cytochrome complex	4/358	42/19869	0.00676425	0.00676425	0.0237342	COX8A/COX5A/CYC1/UQCRQ	4
GO:0101031	chaperone complex	4/358	42/19869	0.00676425	0.00676425	0.0237342	DNAJC9/CCT6A/PTGES3/DNAJB11	4
GO:1990391	DNA repair complex	3/358	22/19869	0.00692805	0.00692805	0.0240327	FANCI/BRCA1/XRCC5	3
GO:0000152	nuclear ubiquitin ligase complex	4/358	45/19869	0.00863331	0.00863331	0.0292826	RAD51/ANAPC11/BRCA1/BARD1	4
GO:0001772	immunological synapse	4/358	45/19869	0.00863331	0.00863331	0.0292826	GZMA/HLA-DRA/HLA-DRB1/CORO1A	4
GO:0035770	ribonucleoprotein granule	11/358	265/19869	0.00891161	0.00891161	0.0298944	TUBB/HNRNPAB/CARHSP1/ACTB/BARD1/SNRPG/LSM2/PSMC3/NCL/YBX1/PSMA4	11
GO:0031965	nuclear membrane	12/358	305/19869	0.00965905	0.00965905	0.0320495	NUDT1/GAPDH/CDK4/ENO1/TMEM97/YEATS4/LMNB1/NRM/TMEM109/HACD3/TRA2B/ARL6IP6	12
GO:0031248	protein acetyltransferase complex	6/358	101/19869	0.00992976	0.00992976	0.0322467	YEATS4/ACTB/POLE4/POLE3/NAA38/ACTL6A	6
GO:1902493	acetyltransferase complex	6/358	101/19869	0.00992976	0.00992976	0.0322467	YEATS4/ACTB/POLE4/POLE3/NAA38/ACTL6A	6
GO:0035267	NuA4 histone acetyltransferase complex	3/358	27/19869	0.012316	0.012316	0.0391628	YEATS4/ACTB/ACTL6A	3
GO:0043189	H4/H2A histone acetyltransferase complex	3/358	27/19869	0.012316	0.012316	0.0391628	YEATS4/ACTB/ACTL6A	3
GO:0000922	spindle pole	8/358	172/19869	0.0129356	0.0129356	0.0406463	CDC6/MAD2L1/CENPF/DDX11/KIF20B/SMC3/SMC1A/CKAP2	8
GO:0031617	NMS complex	2/358	10/19869	0.0132403	0.0132403	0.0406463	ZWINT/DSN1	2
GO:0101019	nucleolar exosome (RNase complex)	2/358	10/19869	0.0132403	0.0132403	0.0406463	EXOSC8/EXOSC4	2
GO:0001673	male germ cell nucleus	4/358	51/19869	0.0133152	0.0133152	0.0406463	PCNA/RAD51/BRCA1/CDK2	4
GO:0005652	nuclear lamina	2/358	11/19869	0.0159915	0.0159915	0.047859	PCNA/LMNB1	2
GO:0005688	U6 snRNP	2/358	11/19869	0.0159915	0.0159915	0.047859	LSM5/LSM2	2
GO:0001650	fibrillar center	7/358	145/19869	0.0162043	0.0162043	0.0480252	ORC6/CDCA7L/DSN1/EXOSC8/NOP56/NONO/MRPL23	7
GO:0000803	sex chromosome	3/358	31/19869	0.0179547	0.0179547	0.0527009	BRCA1/CDK2/SUZ12	3
GO:0000176	nuclear exosome (RNase complex)	2/358	12/19869	0.0189637	0.0189637	0.0541019	EXOSC8/EXOSC4	2
GO:0000940	outer kinetochore	2/358	12/19869	0.0189637	0.0189637	0.0541019	CENPF/SKA2	2
GO:0032300	mismatch repair complex	2/358	12/19869	0.0189637	0.0189637	0.0541019	MSH6/MSH2	2
GO:1905368	peptidase complex	6/358	118/19869	0.0200825	0.0200825	0.0567635	PSMB2/PSMC3/PSMB3/PSMB8/PSMA4/PSMA7	6
GO:0001401	SAM complex	2/358	13/19869	0.0221478	0.0221478	0.058929	IMMT/APOO	2
GO:0005677	chromatin silencing complex	2/358	13/19869	0.0221478	0.0221478	0.058929	EZH2/SUZ12	2
GO:0031464	Cul4A-RING E3 ubiquitin ligase complex	2/358	13/19869	0.0221478	0.0221478	0.058929	RBX1/DDB2	2
GO:0044194	cytolytic granule	2/358	13/19869	0.0221478	0.0221478	0.058929	GNLY/GZMH	2
GO:0140275	MIB complex	2/358	13/19869	0.0221478	0.0221478	0.058929	IMMT/APOO	2
GO:1990124	messenger ribonucleoprotein complex	2/358	13/19869	0.0221478	0.0221478	0.058929	HNRNPAB/YBX1	2
GO:0000313	organellar ribosome	5/358	89/19869	0.022393	0.022393	0.058929	MRPL41/MRPL35/MRPL12/MRPL55/MRPL23	5
GO:0005761	mitochondrial ribosome	5/358	89/19869	0.022393	0.022393	0.058929	MRPL41/MRPL35/MRPL12/MRPL55/MRPL23	5
GO:1902554	serine/threonine protein kinase complex	6/358	122/19869	0.023227	0.023227	0.0606014	PCNA/CDK1/CKS1B/CDK4/CDK2/XRCC5	6
GO:0000123	histone acetyltransferase complex	5/358	91/19869	0.0243789	0.0243789	0.0613784	YEATS4/ACTB/POLE4/POLE3/ACTL6A	5
GO:0005750	mitochondrial respiratory chain complex III	2/358	14/19869	0.0255355	0.0255355	0.0613784	CYC1/UQCRQ	2
GO:0008278	cohesin complex	2/358	14/19869	0.0255355	0.0255355	0.0613784	SMC3/SMC1A	2
GO:0016586	RSC-type complex	2/358	14/19869	0.0255355	0.0255355	0.0613784	ACTB/ACTL6A	2
GO:0035060	brahma complex	2/358	14/19869	0.0255355	0.0255355	0.0613784	ACTB/ACTL6A	2
GO:0045120	pronucleus	2/358	14/19869	0.0255355	0.0255355	0.0613784	EZH2/CENPF	2
GO:0045275	respiratory chain complex III	2/358	14/19869	0.0255355	0.0255355	0.0613784	CYC1/UQCRQ	2
GO:0071564	npBAF complex	2/358	14/19869	0.0255355	0.0255355	0.0613784	ACTB/ACTL6A	2
GO:0140288	GBAF complex	2/358	14/19869	0.0255355	0.0255355	0.0613784	ACTB/ACTL6A	2
GO:0140672	ATAC complex	2/358	14/19869	0.0255355	0.0255355	0.0613784	POLE4/POLE3	2
GO:0005637	nuclear inner membrane	4/358	63/19869	0.0268645	0.0268645	0.0635717	LMNB1/NRM/TRA2B/ARL6IP6	4
GO:0012507	ER to Golgi transport vesicle membrane	4/358	63/19869	0.0268645	0.0268645	0.0635717	HLA-DRB5/HLA-DRA/CD74/HLA-DRB1	4
GO:0031970	organelle envelope lumen	5/358	94/19869	0.0275644	0.0275644	0.0647262	TUBB/CHCHD2/IMMT/BLOC1S1/UQCC2	5
GO:0000177	cytoplasmic exosome (RNase complex)	2/358	15/19869	0.0291184	0.0291184	0.066833	EXOSC8/EXOSC4	2
GO:0016581	NuRD complex	2/358	15/19869	0.0291184	0.0291184	0.066833	RBBP7/RBBP4	2
GO:0090545	CHD-type complex	2/358	15/19869	0.0291184	0.0291184	0.066833	RBBP7/RBBP4	2
GO:0030176	integral component of endoplasmic reticulum membrane	7/358	164/19869	0.0293722	0.0293722	0.0669124	EBP/HLA-DRB5/HLA-DRA/CD74/HACD3/HLA-DRB1/SLC27A2	7
GO:0097431	mitotic spindle pole	3/358	38/19869	0.0307418	0.0307418	0.0695135	KIF20B/SMC3/SMC1A	3
GO:0030496	midbody	8/358	203/19869	0.0312032	0.0312032	0.0700381	CDK1/CENPF/DDX11/RAN/KIF20B/ERH/CHAMP1/SCCPDH	8
GO:0000930	gamma-tubulin complex	2/358	16/19869	0.0328884	0.0328884	0.0732819	BRCA1/MZT2B	2
GO:0000795	synaptonemal complex	3/358	40/19869	0.0350762	0.0350762	0.0770322	RAD51/BRCA1/SMC3	3
GO:0099086	synaptonemal structure	3/358	40/19869	0.0350762	0.0350762	0.0770322	RAD51/BRCA1/SMC3	3
GO:0032588	trans-Golgi network membrane	5/358	101/19869	0.0359893	0.0359893	0.0780914	HLA-DRB5/HLA-DRA/AP1S1/CD74/HLA-DRB1	5
GO:0031227	intrinsic component of endoplasmic reticulum membrane	7/358	172/19869	0.0366122	0.0366122	0.0780914	EBP/HLA-DRB5/HLA-DRA/CD74/HACD3/HLA-DRB1/SLC27A2	7
GO:1902911	protein kinase complex	6/358	136/19869	0.0367808	0.0367808	0.0780914	PCNA/CDK1/CKS1B/CDK4/CDK2/XRCC5	6
GO:0071004	U2-type prespliceosome	2/358	17/19869	0.0368376	0.0368376	0.0780914	SNRPB/SNRPG	2
GO:0071010	prespliceosome	2/358	17/19869	0.0368376	0.0368376	0.0780914	SNRPB/SNRPG	2
GO:1902562	H4 histone acetyltransferase complex	3/358	41/19869	0.0373554	0.0373554	0.0786429	YEATS4/ACTB/ACTL6A	3
GO:0005775	vacuolar lumen	7/358	176/19869	0.0406378	0.0406378	0.0849673	GGH/TUBB/DSN1/FABP5/PA2G4/CD74/GCA	7
GO:0030669	clathrin-coated endocytic vesicle membrane	4/358	72/19869	0.0409831	0.0409831	0.0851063	HLA-DRB5/HLA-DRA/CD74/HLA-DRB1	4
GO:0000178	exosome (RNase complex)	2/358	19/19869	0.0452433	0.0452433	0.0933183	EXOSC8/EXOSC4	2
GO:0042470	melanosome	5/358	110/19869	0.0489261	0.0489261	0.0995688	GGH/RAN/AHCY/ITGB1/ATP1B3	5
GO:0048770	pigment granule	5/358	110/19869	0.0489261	0.0489261	0.0995688	GGH/RAN/AHCY/ITGB1/ATP1B3	5
GO:1905354	exoribonuclease complex	2/358	20/19869	0.0496851	0.0496851	0.100444	EXOSC8/EXOSC4	2

## Sheet: SupplementaryTable_STMN1+NK_GOB
ID	Description	GeneRatio	BgRatio	pvalue	p.adjust	qvalue	geneID	Count
GO:0006260	DNA replication	56/346	286/18903	2.29487951568209e-41	2.29487951568209e-41	6.15510842732417e-38	MCM7/MCM2/PCNA/FEN1/GINS2/CDT1/MCM5/CDC45/DUT/MCM4/CDK1/RMI2/MCM10/CHEK1/CDC6/ATAD5/ORC6/LIG1/RFC4/MCM3/MCM6/TIMELESS/RPA3/GMNN/RRM1/DSCC1/RBBP8/RAD51/CHAF1A/PRIM2/SSRP1/MMS22L/RNASEH2A/NASP/RFC2/BRCA1/BARD1/PARP1/POLE4/DDX11/CDK2/MCMBP/RFC5/HMGA1/RBBP7/POLE3/POLD2/POLD3/SUPT16H/POLD1/RBBP4/SMC3/PRIM1/NUCKS1/RECQL/ACTL6A	56
GO:0006261	DNA-templated DNA replication	42/346	166/18903	4.92078421296067e-36	4.92078421296067e-36	6.59903061822305e-33	MCM7/MCM2/PCNA/FEN1/GINS2/CDT1/MCM5/CDC45/MCM4/MCM10/CDC6/ATAD5/ORC6/LIG1/RFC4/MCM3/MCM6/TIMELESS/GMNN/RRM1/DSCC1/RBBP8/RAD51/PRIM2/MMS22L/RFC2/BRCA1/BARD1/PARP1/POLE4/DDX11/CDK2/MCMBP/RFC5/HMGA1/POLE3/POLD2/POLD3/POLD1/PRIM1/NUCKS1/RECQL	42
GO:0006310	DNA recombination	36/346	332/18903	7.91454676644666e-18	7.91454676644666e-18	7.07588251259863e-15	MCM7/MCM2/FEN1/GINS2/MCM5/CDC45/MCM4/RMI2/MND1/CHEK1/RAD51AP1/UNG/ATAD5/MCM3/MCM6/TIMELESS/RPA3/HMGB2/RBBP8/RAD51/MMS22L/MSH6/YEATS4/PSMC3IP/ACTB/BRCA1/MSH2/BARD1/PARP1/XRCC5/NONO/HMGB1/MAD2L2/NUCKS1/RECQL/ACTL6A	36
GO:0006270	DNA replication initiation	15/346	38/18903	6.77650653423942e-17	6.77650653423942e-17	4.54382596032685e-14	MCM7/MCM2/CDT1/MCM5/CDC45/MCM4/MCM10/CDC6/ORC6/MCM3/MCM6/GMNN/PRIM2/CDK2/PRIM1	15
GO:0007059	chromosome segregation	37/346	382/18903	1.12821176166122e-16	1.12821176166122e-16	5.45993351164948e-14	ZWINT/FEN1/CDT1/RMI2/MND1/CDC6/MKI67/DSCC1/MAD2L1/CENPH/CENPK/CENPQ/ANAPC11/SMC2/PSMC3IP/CENPW/DSN1/ACTB/BRCA1/KIF22/CENPF/DDX11/RAN/ZWILCH/SMC4/MCMBP/SKA2/NUSAP1/SLC25A5/MIS18A/SMC3/MAD2L2/CENPN/CHAMP1/BAZ1B/SMC1A/ACTL6A	37
GO:0000725	recombinational repair	26/346	173/18903	1.22141369766099e-16	1.22141369766099e-16	5.45993351164948e-14	MCM7/MCM2/FEN1/GINS2/MCM5/CDC45/MCM4/RMI2/CHEK1/RAD51AP1/MCM3/MCM6/TIMELESS/RPA3/RBBP8/RAD51/MMS22L/YEATS4/ACTB/BRCA1/PARP1/XRCC5/MAD2L2/NUCKS1/RECQL/ACTL6A	26
GO:0006275	regulation of DNA replication	23/346	136/18903	5.12645942658518e-16	5.12645942658518e-16	1.96424340134422e-13	MCM7/MCM2/PCNA/GINS2/CDT1/MCM5/MCM4/CDK1/CDC6/ATAD5/RFC4/MCM3/MCM6/TIMELESS/GMNN/DSCC1/RFC2/CDK2/RFC5/POLE3/SMC3/NUCKS1/ACTL6A	23
GO:0000724	double-strand break repair via homologous recombination	25/346	169/18903	7.03614840696458e-16	7.03614840696458e-16	2.35896133433497e-13	MCM7/MCM2/FEN1/GINS2/MCM5/CDC45/MCM4/RMI2/CHEK1/RAD51AP1/MCM3/MCM6/TIMELESS/RPA3/RBBP8/RAD51/MMS22L/YEATS4/ACTB/BRCA1/PARP1/MAD2L2/NUCKS1/RECQL/ACTL6A	25
GO:0006302	double-strand break repair	32/346	300/18903	9.36265458697146e-16	9.36265458697146e-16	2.79018057164951e-13	MCM7/MCM2/FEN1/GINS2/MCM5/CDC45/MCM4/RMI2/CHEK1/RAD51AP1/MCM3/MCM6/TIMELESS/RPA3/HMGB2/RBBP8/RAD51/MMS22L/YEATS4/DEK/ACTB/BRCA1/MSH2/PARP1/DDX11/XRCC5/HMGB1/MAD2L2/NUCKS1/RECQL/ACTL6A/TDP1	32
GO:0032392	DNA geometric change	20/346	99/18903	1.18951150233568e-15	1.18951150233568e-15	3.19039506100139e-13	MCM7/MCM2/GINS2/MCM5/CDC45/MCM4/RFC4/MCM3/MCM6/HMGB2/DSCC1/RAD51/RFC2/DDX11/RFC5/XRCC5/HMGA1/HNRNPA2B1/HMGB1/RECQL	20
GO:0090329	regulation of DNA-templated DNA replication	16/346	57/18903	3.29658981642671e-15	3.29658981642671e-15	8.03800081555527e-13	MCM7/MCM2/PCNA/GINS2/CDT1/MCM5/MCM4/RFC4/MCM3/MCM6/TIMELESS/GMNN/DSCC1/RFC2/CDK2/RFC5	16
GO:0071103	DNA conformation change	20/346	106/18903	4.80341533941726e-15	4.80341533941726e-15	1.07360546358203e-12	MCM7/MCM2/GINS2/MCM5/CDC45/MCM4/RFC4/MCM3/MCM6/HMGB2/DSCC1/RAD51/RFC2/DDX11/RFC5/XRCC5/HMGA1/HNRNPA2B1/HMGB1/RECQL	20
GO:0071897	DNA biosynthetic process	25/346	198/18903	3.03784182685448e-14	3.03784182685448e-14	6.26754734803662e-12	TYMS/TK1/PCNA/GINS2/CHEK1/LIG1/RFC4/RRM1/DSCC1/TFDP1/RFC2/CENPF/POLE4/CCT6A/RFC5/XRCC5/POLE3/POLD2/HNRNPA2B1/USP1/POLD3/POLD1/SMPD3/MAD2L2/PTGES3	25
GO:0006268	DNA unwinding involved in DNA replication	11/346	22/18903	3.88785299112939e-14	3.88785299112939e-14	7.44830783563736e-12	MCM7/MCM2/GINS2/MCM5/CDC45/MCM4/MCM3/MCM6/RAD51/HMGA1/RECQL	11
GO:0051054	positive regulation of DNA metabolic process	30/346	301/18903	4.75463986836961e-14	4.75463986836961e-14	8.501629743583e-12	PCNA/GINS2/CDT1/CDK1/RAD51AP1/ATAD5/RFC4/TIMELESS/HNRNPAB/DSCC1/RBBP8/RAD51/PRIM2/YEATS4/RFC2/ACTB/BRCA1/MSH2/PARP1/DDX11/CDK2/CCT6A/RFC5/XRCC5/HNRNPA2B1/USP1/HMGB1/MAD2L2/PTGES3/ACTL6A	30
GO:0000819	sister chromatid segregation	26/346	239/18903	3.22477039130413e-13	3.22477039130413e-13	5.40573352437034e-11	ZWINT/FEN1/CDT1/RMI2/CDC6/DSCC1/MAD2L1/CENPK/ANAPC11/SMC2/DSN1/ACTB/KIF22/CENPF/DDX11/RAN/ZWILCH/SMC4/MCMBP/NUSAP1/SMC3/MAD2L2/CHAMP1/BAZ1B/SMC1A/ACTL6A	26
GO:0006271	DNA strand elongation involved in DNA replication	9/346	15/18903	9.44978030163242e-13	9.44978030163242e-13	1.3549280689553e-10	MCM7/PCNA/MCM4/LIG1/RFC4/MCM3/POLE3/POLD2/POLD3	9
GO:0030174	regulation of DNA-templated DNA replication initiation	9/346	15/18903	9.44978030163242e-13	9.44978030163242e-13	1.3549280689553e-10	MCM7/MCM2/CDT1/MCM5/MCM4/MCM3/MCM6/GMNN/CDK2	9
GO:0032508	DNA duplex unwinding	17/346	93/18903	9.59829342411424e-13	9.59829342411424e-13	1.3549280689553e-10	MCM7/MCM2/GINS2/MCM5/CDC45/MCM4/RFC4/MCM3/MCM6/DSCC1/RAD51/RFC2/DDX11/RFC5/XRCC5/HMGA1/RECQL	17
GO:0098813	nuclear chromosome segregation	29/346	321/18903	1.54717977758742e-12	1.54717977758742e-12	2.07484951225934e-10	ZWINT/FEN1/CDT1/RMI2/MND1/CDC6/DSCC1/MAD2L1/CENPK/CENPQ/ANAPC11/SMC2/PSMC3IP/DSN1/ACTB/KIF22/CENPF/DDX11/RAN/ZWILCH/SMC4/MCMBP/NUSAP1/SMC3/MAD2L2/CHAMP1/BAZ1B/SMC1A/ACTL6A	29
GO:0033260	nuclear DNA replication	12/346	38/18903	2.06617114270408e-12	2.06617114270408e-12	2.63889928401504e-10	MCM2/PCNA/FEN1/CDT1/CDC45/MCM4/ATAD5/LIG1/MCM3/MCM6/GMNN/RAD51	12
GO:0000727	double-strand break repair via break-induced replication	8/346	12/18903	5.39972578704794e-12	5.39972578704794e-12	6.5830149786594e-10	MCM7/MCM2/GINS2/MCM5/CDC45/MCM4/MCM3/MCM6	8
GO:0044786	cell cycle DNA replication	12/346	42/18903	7.90204510883322e-12	7.90204510883322e-12	9.21483338091856e-10	MCM2/PCNA/FEN1/CDT1/CDC45/MCM4/ATAD5/LIG1/MCM3/MCM6/GMNN/RAD51	12
GO:0071824	protein-DNA complex subunit organization	26/346	277/18903	9.73338373026827e-12	9.73338373026827e-12	1.087748322137e-09	MCM2/CDT1/CDC45/HELLS/ASF1B/DNAJC9/GMNN/HMGB2/ITGB3BP/RAD51/CHAF1A/CENPH/CENPK/SSRP1/NASP/YEATS4/CENPW/CENPF/HMGA1/ANP32B/POLE3/SUPT16H/HMGB1/MIS18A/CENPN/ACTL6A	26
GO:0140014	mitotic nuclear division	28/346	325/18903	1.19230258300391e-11	1.19230258300391e-11	1.27915241326061e-09	ZWINT/CDT1/CHEK1/CDC6/RANBP1/MYBL2/MKI67/DSCC1/MAD2L1/CENPK/ANAPC11/SMC2/DSN1/ACTB/KIF22/CENPF/RAN/ZWILCH/SMC4/KIF20B/NUSAP1/SMC3/SMPD3/MAD2L2/CHAMP1/BAZ1B/SMC1A/ACTL6A	28
GO:0000070	mitotic sister chromatid segregation	22/346	204/18903	2.66776710238308e-11	2.66776710238308e-11	2.75201237930044e-09	ZWINT/CDT1/CDC6/DSCC1/MAD2L1/CENPK/ANAPC11/SMC2/DSN1/ACTB/KIF22/CENPF/RAN/ZWILCH/SMC4/NUSAP1/SMC3/MAD2L2/CHAMP1/BAZ1B/SMC1A/ACTL6A	22
GO:0022616	DNA strand elongation	11/346	37/18903	3.68630483888439e-11	3.68630483888439e-11	3.66187318888008e-09	MCM7/PCNA/MCM4/LIG1/RFC4/MCM3/POLE3/POLD2/POLD3/NUCKS1/ACTL6A	11
GO:0006338	chromatin remodeling	29/346	373/18903	6.14330076914574e-11	6.14330076914574e-11	5.88463547360276e-09	MCM2/HELLS/ASF1B/CHEK1/DNAJC9/HMGB2/ITGB3BP/CHAF1A/SSRP1/EZH2/DNMT1/NASP/YEATS4/DEK/CENPW/ACTB/LMNB1/CDK2/HMGA1/RBBP7/ANP32B/POLE3/SUPT16H/HMGB1/MIS18A/RBBP4/BAZ1B/HAT1/ACTL6A	29
GO:0065004	protein-DNA complex assembly	23/346	242/18903	1.23206812065736e-10	1.23206812065736e-10	1.13949530723592e-08	MCM2/CDT1/CDC45/HELLS/ASF1B/DNAJC9/GMNN/HMGB2/ITGB3BP/RAD51/CHAF1A/CENPH/CENPK/SSRP1/NASP/CENPW/CENPF/ANP32B/POLE3/SUPT16H/HMGB1/MIS18A/CENPN	23
GO:0000075	cell cycle checkpoint signaling	20/346	186/18903	2.29192448479577e-10	2.29192448479577e-10	2.04906090781039e-08	ZWINT/CDT1/CDC45/E2F1/CDK1/CHEK1/CLSPN/CDC6/WDR76/TIMELESS/RBBP8/RAD51/MAD2L1/BRCA1/MSH2/BARD1/CENPF/CDK2/ZWILCH/MAD2L2	20
GO:0033044	regulation of chromosome organization	23/346	252/18903	2.76835668166849e-10	2.76835668166849e-10	2.39516904071012e-08	ZWINT/MCM2/FEN1/CDT1/RMI2/CDC6/MAD2L1/ANAPC11/DNMT1/SMC2/ACTB/PARP1/CENPF/DDX11/CDK2/ZWILCH/CCT6A/SMC4/XRCC5/HNRNPA2B1/MAD2L2/BAZ1B/ACTL6A	23
GO:0000280	nuclear division	32/346	481/18903	3.3477794772989e-10	3.3477794772989e-10	2.80596779873605e-08	ZWINT/CDT1/MND1/CHEK1/CDC6/RAD51AP1/RANBP1/MYBL2/MKI67/DSCC1/RAD51/MAD2L1/CENPK/ANAPC11/SMC2/PSMC3IP/DSN1/ACTB/KIF22/CENPF/RAN/ZWILCH/SMC4/KIF20B/NUSAP1/SMC3/SMPD3/MAD2L2/CHAMP1/BAZ1B/SMC1A/ACTL6A	32
GO:1901987	regulation of cell cycle phase transition	30/346	453/18903	1.36779393385533e-09	1.36779393385533e-09	1.1116870633057e-07	ZWINT/CDT1/CDC45/E2F1/CDK1/CHEK1/CLSPN/CDC6/WDR76/ATAD5/TIMELESS/RRM1/RBBP8/RAD51/MAD2L1/TFDP1/CDK4/EZH2/ANAPC11/ACTB/WEE1/BRCA1/MSH2/BARD1/CENPF/CDK2/ZWILCH/MAD2L2/ACTL6A/CDKN2A	30
GO:1902969	mitotic DNA replication	7/346	14/18903	1.99182552778869e-09	1.99182552778869e-09	1.57126050922773e-07	MCM2/CDC45/MCM4/LIG1/MCM3/MCM6/RAD51	7
GO:2001020	regulation of response to DNA damage stimulus	24/346	312/18903	3.58632650218509e-09	3.58632650218509e-09	2.74825862483236e-07	PCNA/RMI2/CHEK1/WDR76/RAD51AP1/ATAD5/TIMELESS/RBBP8/RAD51/EEF1E1/YEATS4/DEK/ACTB/BRCA1/BARD1/PARP1/DDX11/USP1/CD74/HMGB1/MAD2L2/MIF/BAZ1B/ACTL6A	24
GO:0034508	centromere complex assembly	9/346	32/18903	4.0239766623011e-09	4.0239766623011e-09	2.99798027355064e-07	HELLS/ITGB3BP/CENPH/CENPK/NASP/CENPW/CENPF/MIS18A/CENPN	9
GO:0051383	kinetochore organization	8/346	23/18903	4.48515917205035e-09	4.48515917205035e-09	3.25126189769113e-07	CDT1/CENPH/CENPK/SMC2/CENPW/CENPF/SMC4/CENPN	8
GO:0009141	nucleoside triphosphate metabolic process	22/346	267/18903	4.64691095521762e-09	4.64691095521762e-09	3.27986956063559e-07	TYMS/DUT/GAPDH/DCTPP1/ENO1/NDUFA6/NDUFB6/TPI1/PARP1/RAN/PKM/DTYMK/NDUFB2/NME1/UCK2/LDHA/TMSB4X/NDUFS8/NDUFA12/BAD/NDUFB11/NDUFB8	22
GO:0045005	DNA-templated DNA replication maintenance of fidelity	11/346	57/18903	5.73675998301837e-09	5.73675998301837e-09	3.94528054972491e-07	PCNA/TIMELESS/RBBP8/RAD51/MMS22L/BRCA1/BARD1/PARP1/DDX11/POLD1/NUCKS1	11
GO:1901988	negative regulation of cell cycle phase transition	22/346	272/18903	6.54153511864202e-09	6.54153511864202e-09	4.38627144271049e-07	ZWINT/CDT1/CDC45/E2F1/CDK1/CHEK1/CLSPN/CDC6/WDR76/TIMELESS/RBBP8/RAD51/MAD2L1/EZH2/WEE1/BRCA1/MSH2/BARD1/CENPF/CDK2/ZWILCH/MAD2L2	22
GO:1901990	regulation of mitotic cell cycle phase transition	25/346	354/18903	9.51002901974563e-09	9.51002901974563e-09	6.22119485040099e-07	ZWINT/CDT1/E2F1/CDK1/CHEK1/CLSPN/CDC6/ATAD5/RRM1/RBBP8/MAD2L1/TFDP1/CDK4/EZH2/ANAPC11/ACTB/WEE1/BRCA1/BARD1/CENPF/CDK2/ZWILCH/MAD2L2/ACTL6A/CDKN2A	25
GO:0000377	RNA splicing	via transesterification reactions with bulged adenosine as nucleophile	24/346	329/18903	1.01386292922864e-08	1.01386292922864e-08	6.32392348512747e-07	SNRNP25/SNRPB/RALY/MAGOHB/PSIP1/SNRPD1/LSM5/SNRNP40/SNRPG/PTBP1/HNRNPF/HNRNPA2B1/SNRPA/SRSF10/SNRPD3/SRSF3/LSM2/SF3B4/NCL/TRA2B/HNRNPR/SNRPE/HNRNPA3/THRAP3	24
GO:0000398	mRNA splicing	via spliceosome	24/346	329/18903	1.01386292922864e-08	1.01386292922864e-08	6.32392348512747e-07	SNRNP25/SNRPB/RALY/MAGOHB/PSIP1/SNRPD1/LSM5/SNRNP40/SNRPG/PTBP1/HNRNPF/HNRNPA2B1/SNRPA/SRSF10/SNRPD3/SRSF3/LSM2/SF3B4/NCL/TRA2B/HNRNPR/SNRPE/HNRNPA3/THRAP3	24
GO:0000375	RNA splicing	via transesterification reactions	24/346	333/18903	1.28143998348454e-08	1.28143998348454e-08	7.81126573664741e-07	SNRNP25/SNRPB/RALY/MAGOHB/PSIP1/SNRPD1/LSM5/SNRNP40/SNRPG/PTBP1/HNRNPF/HNRNPA2B1/SNRPA/SRSF10/SNRPD3/SRSF3/LSM2/SF3B4/NCL/TRA2B/HNRNPR/SNRPE/HNRNPA3/THRAP3	24
GO:0044772	mitotic cell cycle phase transition	29/346	473/18903	1.4647211584785e-08	1.4647211584785e-08	8.73008072936422e-07	ZWINT/CDT1/E2F1/CDK1/CHEK1/CLSPN/CDC6/ATAD5/CKS1B/RRM1/RBBP8/MAD2L1/TFDP1/CDK4/EZH2/ANAPC11/NASP/ACTB/WEE1/BRCA1/BARD1/CENPF/CDK2/ZWILCH/EIF4EBP1/MAD2L2/ITGB1/ACTL6A/CDKN2A	29
GO:0006298	mismatch repair	9/346	38/18903	2.12286960510583e-08	2.12286960510583e-08	1.23777385670701e-06	PCNA/LIG1/RPA3/MSH6/RNASEH2A/RNASEH2C/MSH2/POLD3/HMGB1	9
GO:0010948	negative regulation of cell cycle process	23/346	318/18903	2.43038695812967e-08	2.43038695812967e-08	1.386926308917e-06	ZWINT/CDT1/CDC45/E2F1/CDK1/CHEK1/CLSPN/CDC6/WDR76/TIMELESS/RBBP8/RAD51/MAD2L1/EZH2/WEE1/BRCA1/MSH2/BARD1/CENPF/CDK2/ZWILCH/MAD2L2/BAZ1B	23
GO:0045786	negative regulation of cell cycle	26/346	405/18903	3.35679509852943e-08	3.35679509852943e-08	1.87568287523092e-06	ZWINT/CDT1/CDC45/E2F1/CDK1/CHEK1/CLSPN/CDC6/WDR76/TIMELESS/GMNN/RBBP8/RAD51/MAD2L1/EZH2/WEE1/BRCA1/MSH2/BARD1/CENPF/CDK2/ZWILCH/HPGD/MAD2L2/BAZ1B/CDKN2A	26
GO:0007093	mitotic cell cycle checkpoint signaling	15/346	141/18903	4.87910747454714e-08	4.87910747454714e-08	2.67066935448896e-06	ZWINT/CDT1/CDK1/CHEK1/CLSPN/CDC6/RBBP8/MAD2L1/BRCA1/MSH2/BARD1/CENPF/CDK2/ZWILCH/MAD2L2	15
GO:1901293	nucleoside phosphate biosynthetic process	22/346	306/18903	5.48296614901522e-08	5.48296614901522e-08	2.86068185902711e-06	TYMS/TK1/DUT/RRM1/ACOT7/ENO1/NDUFA6/NDUFB6/PAICS/SHMT1/PARP1/GART/DTYMK/NDUFB2/NME1/UCK2/TMSB4X/NDUFS8/HPRT1/NDUFA12/NDUFB11/NDUFB8	22
GO:1900262	regulation of DNA-directed DNA polymerase activity	6/346	13/18903	5.54621993076684e-08	5.54621993076684e-08	2.86068185902711e-06	PCNA/GINS2/RFC4/DSCC1/RFC2/RFC5	6
GO:1900264	positive regulation of DNA-directed DNA polymerase activity	6/346	13/18903	5.54621993076684e-08	5.54621993076684e-08	2.86068185902711e-06	PCNA/GINS2/RFC4/DSCC1/RFC2/RFC5	6
GO:0010569	regulation of double-strand break repair via homologous recombination	11/346	72/18903	7.35610833280545e-08	7.35610833280545e-08	3.72261450486361e-06	RMI2/CHEK1/RAD51AP1/TIMELESS/RBBP8/RAD51/YEATS4/ACTB/PARP1/MAD2L2/ACTL6A	11
GO:0006282	regulation of DNA repair	18/346	212/18903	7.61459732579446e-08	7.61459732579446e-08	3.78206510450766e-06	PCNA/RMI2/CHEK1/RAD51AP1/TIMELESS/RBBP8/RAD51/YEATS4/DEK/ACTB/BRCA1/BARD1/PARP1/DDX11/USP1/HMGB1/MAD2L2/ACTL6A	18
GO:0006119	oxidative phosphorylation	15/346	147/18903	8.52994235559501e-08	8.52994235559501e-08	4.15967332479542e-06	CDK1/CHCHD2/NDUFA6/NDUFB6/COX8A/MSH2/NDUFB2/NDUFS8/UQCC2/NDUFA12/COX5A/CYC1/NDUFB11/NDUFB8/UQCRQ	15
GO:0031570	DNA integrity checkpoint signaling	14/346	129/18903	1.06551649454169e-07	1.06551649454169e-07	5.10326321069968e-06	CDT1/CDC45/E2F1/CDK1/CHEK1/CLSPN/CDC6/WDR76/TIMELESS/RAD51/BRCA1/MSH2/BARD1/CDK2	14
GO:0009060	aerobic respiration	17/346	194/18903	1.11335936314513e-07	1.11335936314513e-07	5.23885439943452e-06	CDK1/CHCHD2/NDUFA6/IDH2/NDUFB6/COX8A/MSH2/NDUFB2/BLOC1S1/NDUFS8/UQCC2/NDUFA12/COX5A/CYC1/NDUFB11/NDUFB8/UQCRQ	17
GO:0051983	regulation of chromosome segregation	14/346	132/18903	1.42350633935109e-07	1.42350633935109e-07	6.58274800846928e-06	ZWINT/CDT1/RMI2/CDC6/MKI67/MAD2L1/ANAPC11/SMC2/ACTB/CENPF/ZWILCH/SMC4/MAD2L2/ACTL6A	14
GO:0000018	regulation of DNA recombination	14/346	133/18903	1.56498524193486e-07	1.56498524193486e-07	7.11433076975919e-06	RMI2/CHEK1/RAD51AP1/ATAD5/TIMELESS/RBBP8/RAD51/MSH6/YEATS4/ACTB/MSH2/PARP1/MAD2L2/ACTL6A	14
GO:0008380	RNA splicing	27/346	469/18903	1.682627998823e-07	1.682627998823e-07	7.52164235263335e-06	SNRNP25/SNRPB/RALY/MAGOHB/PSIP1/SNRPD1/LSM5/SNRNP40/SNRPG/PTBP1/HNRNPF/HNRNPA2B1/SNRPA/SRSF10/SNRPD3/SRSF3/LSM2/NONO/SF3B4/NCL/TRA2B/HNRNPR/YBX1/FAM50A/SNRPE/HNRNPA3/THRAP3	27
GO:0009142	nucleoside triphosphate biosynthetic process	14/346	134/18903	1.71901747634111e-07	1.71901747634111e-07	7.55833741107357e-06	TYMS/ENO1/NDUFA6/NDUFB6/PARP1/DTYMK/NDUFB2/NME1/UCK2/TMSB4X/NDUFS8/NDUFA12/NDUFB11/NDUFB8	14
GO:0006301	postreplication repair	8/346	35/18903	1.77736395414653e-07	1.77736395414653e-07	7.68883421929604e-06	PCNA/BRCA1/MSH2/POLD2/USP1/POLD3/POLD1/MAD2L2	8
GO:0031297	replication fork processing	9/346	48/18903	1.85899564515627e-07	1.85899564515627e-07	7.91432064136706e-06	PCNA/RBBP8/RAD51/MMS22L/BRCA1/BARD1/PARP1/DDX11/NUCKS1	9
GO:0009165	nucleotide biosynthetic process	21/346	304/18903	2.16389796956998e-07	2.16389796956998e-07	9.06844083300052e-06	TYMS/DUT/RRM1/ACOT7/ENO1/NDUFA6/NDUFB6/PAICS/SHMT1/PARP1/GART/DTYMK/NDUFB2/NME1/UCK2/TMSB4X/NDUFS8/HPRT1/NDUFA12/NDUFB11/NDUFB8	21
GO:0042773	ATP synthesis coupled electron transport	12/346	101/18903	3.23707932142544e-07	3.23707932142544e-07	1.31548295231133e-05	CDK1/CHCHD2/NDUFA6/NDUFB6/COX8A/NDUFB2/NDUFS8/NDUFA12/COX5A/CYC1/NDUFB8/UQCRQ	12
GO:0042775	mitochondrial ATP synthesis coupled electron transport	12/346	101/18903	3.23707932142544e-07	3.23707932142544e-07	1.31548295231133e-05	CDK1/CHCHD2/NDUFA6/NDUFB6/COX8A/NDUFB2/NDUFS8/NDUFA12/COX5A/CYC1/NDUFB8/UQCRQ	12
GO:2000278	regulation of DNA biosynthetic process	13/346	121/18903	3.42956313939245e-07	3.42956313939245e-07	1.37290288753684e-05	PCNA/GINS2/CHEK1/RFC4/DSCC1/TFDP1/RFC2/CCT6A/RFC5/XRCC5/HNRNPA2B1/USP1/PTGES3	13
GO:0090068	positive regulation of cell cycle process	19/346	260/18903	3.49851183830278e-07	3.49851183830278e-07	1.37990838451943e-05	FEN1/CDT1/CDK1/CDC6/RAD51AP1/ATAD5/RANBP1/RRM1/MAD2L1/TFDP1/CDK4/EZH2/ANAPC11/SMC2/DDX11/SMC4/KIF20B/NUSAP1/SMPD3	19
GO:0022904	respiratory electron transport chain	13/346	122/18903	3.77607627623461e-07	3.77607627623461e-07	1.46780203689486e-05	CDK1/CHCHD2/NDUFA6/NDUFB6/COX8A/NDUFB2/NDUFS8/NDUFA12/COX5A/CYC1/NDUFB8/UQCRQ/AIFM2	13
GO:0045333	cellular respiration	18/346	240/18903	4.88064106419971e-07	4.88064106419971e-07	1.87005615512494e-05	CDK1/CHCHD2/NDUFA6/IDH2/NDUFB6/COX8A/MSH2/NDUFB2/BLOC1S1/NDUFS8/UQCC2/NDUFA12/COX5A/CYC1/NDUFB11/NDUFB8/UQCRQ/AIFM2	18
GO:1901991	negative regulation of mitotic cell cycle phase transition	16/346	194/18903	6.0062768945903e-07	6.0062768945903e-07	2.26893899591046e-05	ZWINT/CDT1/CDK1/CHEK1/CLSPN/CDC6/RBBP8/MAD2L1/EZH2/WEE1/BRCA1/BARD1/CENPF/CDK2/ZWILCH/MAD2L2	16
GO:0045739	positive regulation of DNA repair	13/346	128/18903	6.59580361080218e-07	6.59580361080218e-07	2.45703327490116e-05	PCNA/RAD51AP1/TIMELESS/RBBP8/YEATS4/ACTB/BRCA1/PARP1/DDX11/USP1/HMGB1/MAD2L2/ACTL6A	13
GO:0045911	positive regulation of DNA recombination	10/346	72/18903	7.26469284838899e-07	7.26469284838899e-07	2.66913300327255e-05	RAD51AP1/ATAD5/TIMELESS/RBBP8/YEATS4/ACTB/MSH2/PARP1/MAD2L2/ACTL6A	10
GO:1902749	regulation of cell cycle G2/M phase transition	12/346	110/18903	8.24367493150292e-07	8.24367493150292e-07	2.98789242183065e-05	CDK1/CHEK1/CLSPN/CDC6/ATAD5/RRM1/RBBP8/CDK4/BRCA1/BARD1/CENPF/CDK2	12
GO:0009199	ribonucleoside triphosphate metabolic process	18/346	249/18903	8.35654271439662e-07	8.35654271439662e-07	2.98841695947826e-05	GAPDH/ENO1/NDUFA6/NDUFB6/TPI1/PARP1/RAN/PKM/NDUFB2/NME1/UCK2/LDHA/TMSB4X/NDUFS8/NDUFA12/BAD/NDUFB11/NDUFB8	18
GO:0022900	electron transport chain	15/346	176/18903	8.92217667751623e-07	8.92217667751623e-07	3.14871276652512e-05	CDK1/PHGDH/CHCHD2/NDUFA6/NDUFB6/COX8A/AKR1B1/NDUFB2/NDUFS8/NDUFA12/COX5A/CYC1/NDUFB8/UQCRQ/AIFM2	15
GO:1905818	regulation of chromosome separation	12/346	111/18903	9.09296979582931e-07	9.09296979582931e-07	3.16731196715968e-05	ZWINT/CDT1/CDC6/MAD2L1/ANAPC11/SMC2/ACTB/CENPF/ZWILCH/SMC4/MAD2L2/ACTL6A	12
GO:2000573	positive regulation of DNA biosynthetic process	10/346	74/18903	9.42285500182424e-07	9.42285500182424e-07	3.24013961466237e-05	PCNA/GINS2/RFC4/DSCC1/RFC2/CCT6A/RFC5/XRCC5/USP1/PTGES3	10
GO:0009124	nucleoside monophosphate biosynthetic process	8/346	43/18903	9.63897844825565e-07	9.63897844825565e-07	3.27250061108e-05	TYMS/TK1/DUT/PAICS/SHMT1/GART/UCK2/HPRT1	8
GO:0045787	positive regulation of cell cycle	22/346	362/18903	9.86138258810345e-07	9.86138258810345e-07	3.30615826769574e-05	FEN1/CDT1/CDK1/CHEK1/CDC6/RAD51AP1/ATAD5/RANBP1/CKS1B/RRM1/MAD2L1/TFDP1/CDK4/EZH2/ANAPC11/SMC2/DDX11/SMC4/KIF20B/NUSAP1/EIF4EBP1/SMPD3	22
GO:2000779	regulation of double-strand break repair	13/346	135/18903	1.21519976164304e-06	1.21519976164304e-06	4.02381935369263e-05	RMI2/CHEK1/RAD51AP1/TIMELESS/RBBP8/RAD51/YEATS4/DEK/ACTB/PARP1/DDX11/MAD2L2/ACTL6A	13
GO:0042770	signal transduction in response to DNA damage	15/346	181/18903	1.27268572941898e-06	1.27268572941898e-06	4.16277694295195e-05	E2F1/CDK1/CHEK1/CLSPN/WDR76/ATAD5/RAD51/EEF1E1/BRCA1/MSH2/BARD1/CDK2/CD74/MAD2L2/MIF	15
GO:0007088	regulation of mitotic nuclear division	12/346	118/18903	1.75443960439591e-06	1.75443960439591e-06	5.66938758655774e-05	ZWINT/CDT1/CHEK1/MKI67/MAD2L1/ANAPC11/CENPF/ZWILCH/KIF20B/NUSAP1/SMPD3/MAD2L2	12
GO:0010389	regulation of G2/M transition of mitotic cell cycle	11/346	99/18903	1.97607227052521e-06	1.97607227052521e-06	6.30956409185244e-05	CDK1/CHEK1/CLSPN/CDC6/RRM1/RBBP8/CDK4/BRCA1/BARD1/CENPF/CDK2	11
GO:0071478	cellular response to radiation	15/346	189/18903	2.19002114402771e-06	2.19002114402771e-06	6.91043204332211e-05	PCNA/CHEK1/RAD51AP1/RAD51/BRCA1/RBX1/BARD1/PARP1/DDB2/XRCC5/POLD3/TMEM109/POLD1/HRAS/NUCKS1	15
GO:2001022	positive regulation of response to DNA damage stimulus	14/346	166/18903	2.33968910804649e-06	2.33968910804649e-06	7.29685171028453e-05	PCNA/RAD51AP1/TIMELESS/RBBP8/EEF1E1/YEATS4/ACTB/BRCA1/PARP1/DDX11/USP1/HMGB1/MAD2L2/ACTL6A	14
GO:0072527	pyrimidine-containing compound metabolic process	10/346	82/18903	2.46511231743965e-06	2.46511231743965e-06	7.59964450675888e-05	TYMS/TK1/DUT/UNG/DCTPP1/SHMT1/DTYMK/NME1/UCK2/ERH	10
GO:0009205	purine ribonucleoside triphosphate metabolic process	17/346	242/18903	2.49792381061475e-06	2.49792381061475e-06	7.61328931751959e-05	GAPDH/ENO1/NDUFA6/NDUFB6/TPI1/PARP1/RAN/PKM/NDUFB2/NME1/LDHA/TMSB4X/NDUFS8/NDUFA12/BAD/NDUFB11/NDUFB8	17
GO:0051783	regulation of nuclear division	13/346	145/18903	2.72440487369427e-06	2.72440487369427e-06	8.12294450579116e-05	ZWINT/CDT1/CHEK1/RAD51AP1/MKI67/MAD2L1/ANAPC11/CENPF/ZWILCH/KIF20B/NUSAP1/SMPD3/MAD2L2	13
GO:0009201	ribonucleoside triphosphate biosynthetic process	12/346	123/18903	2.72571332513793e-06	2.72571332513793e-06	8.12294450579116e-05	ENO1/NDUFA6/NDUFB6/PARP1/NDUFB2/NME1/UCK2/TMSB4X/NDUFS8/NDUFA12/NDUFB11/NDUFB8	12
GO:0045930	negative regulation of mitotic cell cycle	17/346	246/18903	3.11922101496125e-06	3.11922101496125e-06	9.19349351778053e-05	ZWINT/CDT1/CDK1/CHEK1/CLSPN/CDC6/RBBP8/MAD2L1/EZH2/WEE1/BRCA1/MSH2/BARD1/CENPF/CDK2/ZWILCH/MAD2L2	17
GO:0009144	purine nucleoside triphosphate metabolic process	17/346	247/18903	3.29484031535393e-06	3.29484031535393e-06	9.60555277290825e-05	GAPDH/ENO1/NDUFA6/NDUFB6/TPI1/PARP1/RAN/PKM/NDUFB2/NME1/LDHA/TMSB4X/NDUFS8/NDUFA12/BAD/NDUFB11/NDUFB8	17
GO:1903241	U2-type prespliceosome assembly	6/346	24/18903	3.66877121133138e-06	3.66877121133138e-06	0.000105807	SNRPB/SNRPD1/SNRPG/SNRPD3/SF3B4/SNRPE	6
GO:2001252	positive regulation of chromosome organization	11/346	106/18903	3.88901370333832e-06	3.88901370333832e-06	0.000110965	FEN1/CDT1/DNMT1/SMC2/DDX11/CDK2/CCT6A/SMC4/XRCC5/HNRNPA2B1/ACTL6A	11
GO:0033045	regulation of sister chromatid segregation	11/346	107/18903	4.26471325621936e-06	4.26471325621936e-06	0.000120404	ZWINT/CDT1/RMI2/CDC6/MAD2L1/ANAPC11/ACTB/CENPF/ZWILCH/MAD2L2/ACTL6A	11
GO:0006220	pyrimidine nucleotide metabolic process	8/346	52/18903	4.33435226546295e-06	4.33435226546295e-06	0.000121096	TYMS/DUT/UNG/DCTPP1/SHMT1/DTYMK/NME1/UCK2	8
GO:0009147	pyrimidine nucleoside triphosphate metabolic process	6/346	25/18903	4.75327090176229e-06	4.75327090176229e-06	0.000128775	TYMS/DUT/DCTPP1/DTYMK/NME1/UCK2	6
GO:0009219	pyrimidine deoxyribonucleotide metabolic process	6/346	25/18903	4.75327090176229e-06	4.75327090176229e-06	0.000128775	TYMS/DUT/UNG/DCTPP1/SHMT1/DTYMK	6
GO:0019985	translesion synthesis	6/346	25/18903	4.75327090176229e-06	4.75327090176229e-06	0.000128775	PCNA/POLD2/USP1/POLD3/POLD1/MAD2L2	6
GO:0009259	ribonucleotide metabolic process	24/346	466/18903	5.72997812680227e-06	5.72997812680227e-06	0.000153684	GAPDH/ACOT7/ENO1/NDUFA6/NDUFB6/PAICS/TPI1/PMVK/PARP1/RAN/NUDT8/GART/PKM/NDUFB2/NME1/UCK2/LDHA/TMSB4X/NDUFS8/HPRT1/NDUFA12/BAD/NDUFB11/NDUFB8	24
GO:1905168	positive regulation of double-strand break repair via homologous recombination	7/346	39/18903	6.02009220018109e-06	6.02009220018109e-06	0.000159867	RAD51AP1/TIMELESS/RBBP8/YEATS4/ACTB/PARP1/ACTL6A	7
GO:0034728	nucleosome organization	13/346	156/18903	6.12708261206556e-06	6.12708261206556e-06	0.000161113	MCM2/ASF1B/DNAJC9/HMGB2/CHAF1A/SSRP1/NASP/YEATS4/HMGA1/ANP32B/POLE3/SUPT16H/ACTL6A	13
GO:0044839	cell cycle G2/M phase transition	13/346	157/18903	6.57166617761297e-06	6.57166617761297e-06	0.000171125	CDK1/CHEK1/CLSPN/CDC6/ATAD5/RRM1/RBBP8/CDK4/WEE1/BRCA1/BARD1/CENPF/CDK2	13
GO:0009260	ribonucleotide biosynthetic process	16/346	234/18903	6.96076986727189e-06	6.96076986727189e-06	0.000179515	ACOT7/ENO1/NDUFA6/NDUFB6/PAICS/PARP1/GART/NDUFB2/NME1/UCK2/TMSB4X/NDUFS8/HPRT1/NDUFA12/NDUFB11/NDUFB8	16
GO:0030071	regulation of mitotic metaphase/anaphase transition	10/346	92/18903	7.06830280564276e-06	7.06830280564276e-06	0.000180086	ZWINT/CDT1/CDC6/MAD2L1/ANAPC11/ACTB/CENPF/ZWILCH/MAD2L2/ACTL6A	10
GO:0000731	DNA synthesis involved in DNA repair	7/346	40/18903	7.18333341882761e-06	7.18333341882761e-06	0.000180086	PCNA/RRM1/POLD2/USP1/POLD3/POLD1/MAD2L2	7
GO:0051304	chromosome separation	12/346	135/18903	7.2036091776976e-06	7.2036091776976e-06	0.000180086	ZWINT/CDT1/CDC6/MAD2L1/ANAPC11/SMC2/ACTB/CENPF/ZWILCH/SMC4/MAD2L2/ACTL6A	12
GO:0009263	deoxyribonucleotide biosynthetic process	5/346	16/18903	7.38578159239859e-06	7.38578159239859e-06	0.000180086	TYMS/DUT/RRM1/SHMT1/DTYMK	5
GO:0009265	2'-deoxyribonucleotide biosynthetic process	5/346	16/18903	7.38578159239859e-06	7.38578159239859e-06	0.000180086	TYMS/DUT/RRM1/SHMT1/DTYMK	5
GO:0046385	deoxyribose phosphate biosynthetic process	5/346	16/18903	7.38578159239859e-06	7.38578159239859e-06	0.000180086	TYMS/DUT/RRM1/SHMT1/DTYMK	5
GO:0019693	ribose phosphate metabolic process	24/346	475/18903	7.90056051999345e-06	7.90056051999345e-06	0.000190902	GAPDH/ACOT7/ENO1/NDUFA6/NDUFB6/PAICS/TPI1/PMVK/PARP1/RAN/NUDT8/GART/PKM/NDUFB2/NME1/UCK2/LDHA/TMSB4X/NDUFS8/HPRT1/NDUFA12/BAD/NDUFB11/NDUFB8	24
GO:0002381	immunoglobulin production involved in immunoglobulin-mediated immune response	9/346	74/18903	8.06608648382334e-06	8.06608648382334e-06	0.000193162	UNG/ATAD5/MSH6/MSH2/HLA-DRB5/HLA-DRA/HLA-DMA/HLA-DRB1/MAD2L2	9
GO:0009150	purine ribonucleotide metabolic process	23/346	447/18903	9.13108134237362e-06	9.13108134237362e-06	0.00021673	GAPDH/ACOT7/ENO1/NDUFA6/NDUFB6/PAICS/TPI1/PMVK/PARP1/RAN/NUDT8/GART/PKM/NDUFB2/NME1/LDHA/TMSB4X/NDUFS8/HPRT1/NDUFA12/BAD/NDUFB11/NDUFB8	23
GO:0007091	metaphase/anaphase transition of mitotic cell cycle	10/346	95/18903	9.43671866860475e-06	9.43671866860475e-06	0.000220089	ZWINT/CDT1/CDC6/MAD2L1/ANAPC11/ACTB/CENPF/ZWILCH/MAD2L2/ACTL6A	10
GO:1902099	regulation of metaphase/anaphase transition of cell cycle	10/346	95/18903	9.43671866860475e-06	9.43671866860475e-06	0.000220089	ZWINT/CDT1/CDC6/MAD2L1/ANAPC11/ACTB/CENPF/ZWILCH/MAD2L2/ACTL6A	10
GO:0046390	ribose phosphate biosynthetic process	16/346	241/18903	1.00944922464358e-05	1.00944922464358e-05	0.000232694	ACOT7/ENO1/NDUFA6/NDUFB6/PAICS/PARP1/GART/NDUFB2/NME1/UCK2/TMSB4X/NDUFS8/HPRT1/NDUFA12/NDUFB11/NDUFB8	16
GO:0009206	purine ribonucleoside triphosphate biosynthetic process	11/346	117/18903	1.01506825148869e-05	1.01506825148869e-05	0.000232694	ENO1/NDUFA6/NDUFB6/PARP1/NDUFB2/NME1/TMSB4X/NDUFS8/NDUFA12/NDUFB11/NDUFB8	11
GO:0000076	DNA replication checkpoint signaling	5/346	17/18903	1.03065460852911e-05	1.03065460852911e-05	0.000234265	CDT1/CDC45/CLSPN/CDC6/TIMELESS	5
GO:0097193	intrinsic apoptotic signaling pathway	18/346	298/18903	1.04689480845305e-05	1.04689480845305e-05	0.000235956	E2F1/HELLS/ATAD5/ENO1/MSH6/BRCA1/MSH2/PPIA/PARP1/PLEKHF1/EIF5A/CD74/TMEM109/NONO/MIF/MLLT11/HRAS/BAD	18
GO:0009145	purine nucleoside triphosphate biosynthetic process	11/346	118/18903	1.10138476739093e-05	1.10138476739093e-05	0.000246169	ENO1/NDUFA6/NDUFB6/PARP1/NDUFB2/NME1/TMSB4X/NDUFS8/NDUFA12/NDUFB11/NDUFB8	11
GO:0009123	nucleoside monophosphate metabolic process	9/346	77/18903	1.12202196072387e-05	1.12202196072387e-05	0.000248709	TYMS/TK1/DUT/PAICS/SHMT1/GART/DTYMK/UCK2/HPRT1	9
GO:0046034	ATP metabolic process	15/346	217/18903	1.1825381283533e-05	1.1825381283533e-05	0.000259975	GAPDH/ENO1/NDUFA6/NDUFB6/TPI1/PARP1/PKM/NDUFB2/LDHA/TMSB4X/NDUFS8/NDUFA12/BAD/NDUFB11/NDUFB8	15
GO:0000086	G2/M transition of mitotic cell cycle	12/346	142/18903	1.20915221184106e-05	1.20915221184106e-05	0.000263665	CDK1/CHEK1/CLSPN/CDC6/RRM1/RBBP8/CDK4/WEE1/BRCA1/BARD1/CENPF/CDK2	12
GO:0010965	regulation of mitotic sister chromatid separation	10/346	98/18903	1.2460779614452e-05	1.2460779614452e-05	0.000267369	ZWINT/CDT1/CDC6/MAD2L1/ANAPC11/ACTB/CENPF/ZWILCH/MAD2L2/ACTL6A	10
GO:0044784	metaphase/anaphase transition of cell cycle	10/346	98/18903	1.2460779614452e-05	1.2460779614452e-05	0.000267369	ZWINT/CDT1/CDC6/MAD2L1/ANAPC11/ACTB/CENPF/ZWILCH/MAD2L2/ACTL6A	10
GO:0015980	energy derivation by oxidation of organic compounds	19/346	333/18903	1.33607344935668e-05	1.33607344935668e-05	0.000284404	CDK1/CHCHD2/NDUFA6/IDH2/NDUFB6/COX8A/MSH2/NDUFB2/BLOC1S1/NDUFS8/UQCC2/NDUFA12/COX5A/CYC1/PTGES3/NDUFB11/NDUFB8/UQCRQ/AIFM2	19
GO:0009394	2'-deoxyribonucleotide metabolic process	7/346	44/18903	1.38660424022931e-05	1.38660424022931e-05	0.000287805	TYMS/DUT/UNG/RRM1/DCTPP1/SHMT1/DTYMK	7
GO:0009152	purine ribonucleotide biosynthetic process	15/346	220/18903	1.39255597521958e-05	1.39255597521958e-05	0.000287805	ACOT7/ENO1/NDUFA6/NDUFB6/PAICS/PARP1/GART/NDUFB2/NME1/TMSB4X/NDUFS8/HPRT1/NDUFA12/NDUFB11/NDUFB8	15
GO:0034501	protein localization to kinetochore	5/346	18/18903	1.40570442884849e-05	1.40570442884849e-05	0.000287805	CDT1/CDK1/CENPQ/ZWILCH/CHAMP1	5
GO:0051382	kinetochore assembly	5/346	18/18903	1.40570442884849e-05	1.40570442884849e-05	0.000287805	CENPH/CENPK/CENPW/CENPF/CENPN	5
GO:1903083	protein localization to condensed chromosome	5/346	18/18903	1.40570442884849e-05	1.40570442884849e-05	0.000287805	CDT1/CDK1/CENPQ/ZWILCH/CHAMP1	5
GO:0009262	deoxyribonucleotide metabolic process	7/346	45/18903	1.61646513563611e-05	1.61646513563611e-05	0.000323544	TYMS/DUT/UNG/RRM1/DCTPP1/SHMT1/DTYMK	7
GO:0019692	deoxyribose phosphate metabolic process	7/346	45/18903	1.61646513563611e-05	1.61646513563611e-05	0.000323544	TYMS/DUT/UNG/RRM1/DCTPP1/SHMT1/DTYMK	7
GO:0032781	positive regulation of ATP-dependent activity	7/346	45/18903	1.61646513563611e-05	1.61646513563611e-05	0.000323544	UHRF1/DNAJC9/PFN1/MSH6/MSH2/ATP1B3/DNAJB11	7
GO:0051306	mitotic sister chromatid separation	10/346	101/18903	1.62851319536852e-05	1.62851319536852e-05	0.000323544	ZWINT/CDT1/CDC6/MAD2L1/ANAPC11/ACTB/CENPF/ZWILCH/MAD2L2/ACTL6A	10
GO:0072522	purine-containing compound biosynthetic process	16/346	251/18903	1.67478594442195e-05	1.67478594442195e-05	0.000330291	ACOT7/ENO1/NDUFA6/NDUFB6/PAICS/SHMT1/PARP1/GART/NDUFB2/NME1/TMSB4X/NDUFS8/HPRT1/NDUFA12/NDUFB11/NDUFB8	16
GO:0048144	fibroblast proliferation	10/346	103/18903	1.93614518138062e-05	1.93614518138062e-05	0.000379047	E2F1/CDK1/CDC6/CKS1B/GSTP1/CDK4/CD74/MIF/HRAS/PTGES3	10
GO:0051053	negative regulation of DNA metabolic process	12/346	149/18903	1.96648868920741e-05	1.96648868920741e-05	0.000382198	CDT1/RMI2/CHEK1/CDC6/TIMELESS/GMNN/GZMA/MSH6/MSH2/PARP1/XRCC5/MAD2L2	12
GO:0009113	purine nucleobase biosynthetic process	4/346	10/18903	2.12342683145174e-05	2.12342683145174e-05	0.000403919	PAICS/SHMT1/GART/HPRT1	4
GO:0009157	deoxyribonucleoside monophosphate biosynthetic process	4/346	10/18903	2.12342683145174e-05	2.12342683145174e-05	0.000403919	TYMS/TK1/DUT/SHMT1	4
GO:0032070	regulation of deoxyribonuclease activity	4/346	10/18903	2.12342683145174e-05	2.12342683145174e-05	0.000403919	PCNA/GZMA/DDX11/HMGB1	4
GO:0006221	pyrimidine nucleotide biosynthetic process	6/346	32/18903	2.18298267055455e-05	2.18298267055455e-05	0.000412323	TYMS/DUT/SHMT1/DTYMK/NME1/UCK2	6
GO:0035825	homologous recombination	8/346	65/18903	2.36449750679616e-05	2.36449750679616e-05	0.000443485	MND1/RAD51AP1/RBBP8/RAD51/PSMC3IP/BRCA1/BARD1/NUCKS1	8
GO:0036260	RNA capping	5/346	20/18903	2.46814043978694e-05	2.46814043978694e-05	0.000457555	SNRPB/SNRPD1/SNRPG/SNRPD3/SNRPE	5
GO:0006163	purine nucleotide metabolic process	23/346	476/18903	2.48186923394589e-05	2.48186923394589e-05	0.000457555	GAPDH/ACOT7/ENO1/NDUFA6/NDUFB6/PAICS/TPI1/PMVK/PARP1/RAN/NUDT8/GART/PKM/NDUFB2/NME1/LDHA/TMSB4X/NDUFS8/HPRT1/NDUFA12/BAD/NDUFB11/NDUFB8	23
GO:0006754	ATP biosynthetic process	10/346	106/18903	2.49069437494839e-05	2.49069437494839e-05	0.000457555	ENO1/NDUFA6/NDUFB6/PARP1/NDUFB2/TMSB4X/NDUFS8/NDUFA12/NDUFB11/NDUFB8	10
GO:0042276	error-prone translesion synthesis	4/346	11/18903	3.28867284650148e-05	3.28867284650148e-05	0.000588216	POLD2/USP1/POLD3/MAD2L2	4
GO:0006692	prostanoid metabolic process	7/346	50/18903	3.28966931450403e-05	3.28966931450403e-05	0.000588216	GSTP1/FABP5/AKR1B1/HPGD/CD74/MIF/PTGES3	7
GO:0006693	prostaglandin metabolic process	7/346	50/18903	3.28966931450403e-05	3.28966931450403e-05	0.000588216	GSTP1/FABP5/AKR1B1/HPGD/CD74/MIF/PTGES3	7
GO:0044818	mitotic G2/M transition checkpoint	7/346	50/18903	3.28966931450403e-05	3.28966931450403e-05	0.000588216	CDK1/CHEK1/CLSPN/CDC6/RBBP8/BRCA1/BARD1	7
GO:2000781	positive regulation of double-strand break repair	9/346	88/18903	3.33165165059045e-05	3.33165165059045e-05	0.000589487	RAD51AP1/TIMELESS/RBBP8/YEATS4/ACTB/PARP1/DDX11/MAD2L2/ACTL6A	9
GO:0009314	response to radiation	22/346	452/18903	3.34073639358491e-05	3.34073639358491e-05	0.000589487	PCNA/FEN1/CHEK1/RAD51AP1/RAD51/MSH6/BRCA1/MSH2/RBX1/BARD1/PARP1/DDB2/XRCC5/BRAT1/USP1/POLD3/TMEM109/POLD1/HRAS/ITGB1/NUCKS1/SMC1A	22
GO:0000387	spliceosomal snRNP assembly	7/346	51/18903	3.75374286690099e-05	3.75374286690099e-05	0.000658035	SNRPB/SNRPD1/SNRPG/SRSF10/SNRPD3/LSM2/SNRPE	7
GO:0032200	telomere organization	13/346	185/18903	3.79786852443188e-05	3.79786852443188e-05	0.000661447	PCNA/FEN1/RPA3/RAD51/EZH2/PARP1/CCT6A/XRCC5/HNRNPA2B1/MAD2L2/PTGES3/HAT1/ACTL6A	13
GO:0032069	regulation of nuclease activity	5/346	22/18903	4.06785439232386e-05	4.06785439232386e-05	0.000703898	PCNA/HMGB2/GZMA/DDX11/HMGB1	5
GO:0006164	purine nucleotide biosynthetic process	15/346	242/18903	4.23847107100021e-05	4.23847107100021e-05	0.00072872	ACOT7/ENO1/NDUFA6/NDUFB6/PAICS/PARP1/GART/NDUFB2/NME1/TMSB4X/NDUFS8/HPRT1/NDUFA12/NDUFB11/NDUFB8	15
GO:0034655	nucleobase-containing compound catabolic process	21/346	428/18903	4.48876339025464e-05	4.48876339025464e-05	0.000766837	FEN1/DUT/E2F1/NUDT1/UNG/HNRNPAB/CARHSP1/ACOT7/DCTPP1/RNASEH2A/RNASEH2C/MAGOHB/LSM5/NUDT8/EXOSC8/LSM2/HPRT1/AHCY/YBX1/THRAP3/EXOSC4	21
GO:0010639	negative regulation of organelle organization	19/346	366/18903	4.88806101542482e-05	4.88806101542482e-05	0.000829765	STMN1/ZWINT/MCM2/CDT1/CHEK1/MAD2L1/PFN1/BRCA1/PARP1/CENPF/TMSB10/ZWILCH/TMEM14A/TMSB4X/SLC25A5/MAD2L2/BAZ1B/CKAP2/CORO1A	19
GO:0071214	cellular response to abiotic stimulus	18/346	335/18903	4.9509330723422e-05	4.9509330723422e-05	0.000829933	PCNA/CHEK1/RAD51AP1/RAD51/BRCA1/RBX1/BARD1/PARP1/CASP8AP2/AKR1B1/DDB2/XRCC5/POLD3/TMEM109/POLD1/HRAS/BAD/NUCKS1	18
GO:0104004	cellular response to environmental stimulus	18/346	335/18903	4.9509330723422e-05	4.9509330723422e-05	0.000829933	PCNA/CHEK1/RAD51AP1/RAD51/BRCA1/RBX1/BARD1/PARP1/CASP8AP2/AKR1B1/DDB2/XRCC5/POLD3/TMEM109/POLD1/HRAS/BAD/NUCKS1	18
GO:0050684	regulation of mRNA processing	11/346	139/18903	5.114444453273e-05	5.114444453273e-05	0.000852017	BARD1/PTBP1/HNRNPA2B1/SNRPA/SRSF10/SRSF3/SF3B4/NCL/NUDT21/TRA2B/THRAP3	11
GO:0019646	aerobic electron transport chain	9/346	93/18903	5.17733890130768e-05	5.17733890130768e-05	0.000853163	NDUFA6/NDUFB6/COX8A/NDUFB2/NDUFS8/COX5A/CYC1/NDUFB8/UQCRQ	9
GO:0072528	pyrimidine-containing compound biosynthetic process	6/346	37/18903	5.1849395468683e-05	5.1849395468683e-05	0.000853163	TYMS/DUT/SHMT1/DTYMK/NME1/UCK2	6
GO:0043462	regulation of ATP-dependent activity	8/346	73/18903	5.54673318902438e-05	5.54673318902438e-05	0.000907129	UHRF1/MCM2/DNAJC9/PFN1/MSH6/MSH2/ATP1B3/DNAJB11	8
GO:0000082	G1/S transition of mitotic cell cycle	15/346	250/18903	6.14117978472647e-05	6.14117978472647e-05	0.00099826	E2F1/CDC6/RRM1/RBBP8/TFDP1/CDK4/EZH2/NASP/ACTB/WEE1/CDK2/EIF4EBP1/ITGB1/ACTL6A/CDKN2A	15
GO:2001233	regulation of apoptotic signaling pathway	19/346	374/18903	6.52476419204379e-05	6.52476419204379e-05	0.00105422	HELLS/ATAD5/HMGB2/GSTP1/ENO1/EEF1E1/BCL2L12/BRCA1/PPIA/PARP1/PLEKHF1/TMEM14A/EIF5A/SLC25A5/CD74/NONO/MIF/BAD/ITM2C	19
GO:0010212	response to ionizing radiation	11/346	143/18903	6.62589986428061e-05	6.62589986428061e-05	0.00106415	RAD51AP1/RAD51/BRCA1/MSH2/BARD1/PARP1/XRCC5/BRAT1/TMEM109/HRAS/NUCKS1	11
GO:0071479	cellular response to ionizing radiation	8/346	75/18903	6.74449147118673e-05	6.74449147118673e-05	0.00107675	RAD51AP1/RAD51/BRCA1/BARD1/XRCC5/TMEM109/HRAS/NUCKS1	8
GO:0045839	negative regulation of mitotic nuclear division	7/346	56/18903	6.95315140956664e-05	6.95315140956664e-05	0.0011035	ZWINT/CDT1/CHEK1/MAD2L1/CENPF/ZWILCH/MAD2L2	7
GO:2001251	negative regulation of chromosome organization	9/346	97/18903	7.21606892621667e-05	7.21606892621667e-05	0.00113849	ZWINT/MCM2/CDT1/MAD2L1/PARP1/CENPF/ZWILCH/MAD2L2/BAZ1B	9
GO:0000077	DNA damage checkpoint signaling	10/346	121/18903	7.76864913120723e-05	7.76864913120723e-05	0.0012185	E2F1/CDK1/CHEK1/CLSPN/WDR76/RAD51/BRCA1/MSH2/BARD1/CDK2	10
GO:0033108	mitochondrial respiratory chain complex assembly	9/346	99/18903	8.46536509928755e-05	8.46536509928755e-05	0.00132006	NDUFA6/NDUFB6/NDUFB2/COX14/NDUFS8/UQCC2/NDUFA12/NDUFB11/NDUFB8	9
GO:0006287	base-excision repair	gap-filling	4/346	14/18903	9.55056934142605e-05	9.55056934142605e-05	0.00148045	PCNA/FEN1/LIG1/POLD1	4
GO:0009411	response to UV	11/346	149/18903	9.60435729121491e-05	9.60435729121491e-05	0.00148045	PCNA/FEN1/CHEK1/MSH6/MSH2/RBX1/PARP1/DDB2/USP1/POLD3/POLD1	11
GO:0010257	NADH dehydrogenase complex assembly	7/346	59/18903	9.75916652683412e-05	9.75916652683412e-05	0.00148722	NDUFA6/NDUFB6/NDUFB2/NDUFS8/NDUFA12/NDUFB11/NDUFB8	7
GO:0032981	mitochondrial respiratory chain complex I assembly	7/346	59/18903	9.75916652683412e-05	9.75916652683412e-05	0.00148722	NDUFA6/NDUFB6/NDUFB2/NDUFS8/NDUFA12/NDUFB11/NDUFB8	7
GO:0022613	ribonucleoprotein complex biogenesis	22/346	489/18903	0.000106261	0.000106261	0.00160877	SNRPB/PSIP1/SNRPD1/RAN/EXOSC8/SNRPG/XRCC5/PA2G4/NOM1/NOP56/SRSF10/SNRPD3/LSM2/SF3B4/NUDT21/C1orf109/TMA16/GNL2/SNRPE/PPAN/PTGES3/EXOSC4	22
GO:0008630	intrinsic apoptotic signaling pathway in response to DNA damage	9/346	102/18903	0.000106767	0.000106767	0.00160877	E2F1/ATAD5/MSH6/BRCA1/MSH2/CD74/TMEM109/MIF/BAD	9
GO:0006760	folic acid-containing compound metabolic process	5/346	27/18903	0.000115675	0.000115675	0.00173325	TYMS/DHFR/GGH/SHMT1/GART	5
GO:0006284	base-excision repair	6/346	43/18903	0.000123978	0.000123978	0.00184735	PCNA/FEN1/UNG/LIG1/RPA3/POLD1	6
GO:0000723	telomere maintenance	11/346	154/18903	0.000128963	0.000128963	0.001911	PCNA/FEN1/RPA3/RAD51/PARP1/CCT6A/XRCC5/HNRNPA2B1/MAD2L2/PTGES3/ACTL6A	11
GO:0031507	heterochromatin formation	8/346	83/18903	0.000138927	0.000138927	0.00204734	HELLS/EZH2/DNMT1/LMNB1/CDK2/POLE3/HMGB1/HAT1	8
GO:0007062	sister chromatid cohesion	7/346	63/18903	0.000148681	0.000148681	0.00216727	FEN1/DSCC1/KIF22/DDX11/MCMBP/SMC3/SMC1A	7
GO:0051784	negative regulation of nuclear division	7/346	63/18903	0.000148681	0.000148681	0.00216727	ZWINT/CDT1/CHEK1/MAD2L1/CENPF/ZWILCH/MAD2L2	7
GO:0046700	heterocycle catabolic process	21/346	468/18903	0.000157716	0.000157716	0.00228654	FEN1/DUT/E2F1/NUDT1/UNG/HNRNPAB/CARHSP1/ACOT7/DCTPP1/RNASEH2A/RNASEH2C/MAGOHB/LSM5/NUDT8/EXOSC8/LSM2/HPRT1/AHCY/YBX1/THRAP3/EXOSC4	21
GO:0010972	negative regulation of G2/M transition of mitotic cell cycle	7/346	64/18903	0.000164353	0.000164353	0.00236996	CDK1/CHEK1/CLSPN/CDC6/RBBP8/BRCA1/BARD1	7
GO:0002399	MHC class II protein complex assembly	4/346	16/18903	0.000168685	0.000168685	0.00238122	HLA-DRB5/HLA-DRA/HLA-DMA/HLA-DRB1	4
GO:0002503	peptide antigen assembly with MHC class II protein complex	4/346	16/18903	0.000168685	0.000168685	0.00238122	HLA-DRB5/HLA-DRA/HLA-DMA/HLA-DRB1	4
GO:0006544	glycine metabolic process	4/346	16/18903	0.000168685	0.000168685	0.00238122	DHFR/PHGDH/SHMT1/GART	4
GO:0009130	pyrimidine nucleoside monophosphate biosynthetic process	4/346	16/18903	0.000168685	0.000168685	0.00238122	TYMS/DUT/SHMT1/UCK2	4
GO:0007094	mitotic spindle assembly checkpoint signaling	6/346	46/18903	0.000181904	0.000181904	0.00252791	ZWINT/CDT1/MAD2L1/CENPF/ZWILCH/MAD2L2	6
GO:0071173	spindle assembly checkpoint signaling	6/346	46/18903	0.000181904	0.000181904	0.00252791	ZWINT/CDT1/MAD2L1/CENPF/ZWILCH/MAD2L2	6
GO:0071174	mitotic spindle checkpoint signaling	6/346	46/18903	0.000181904	0.000181904	0.00252791	ZWINT/CDT1/MAD2L1/CENPF/ZWILCH/MAD2L2	6
GO:0044270	cellular nitrogen compound catabolic process	21/346	474/18903	0.000187688	0.000187688	0.00259484	FEN1/DUT/E2F1/NUDT1/UNG/HNRNPAB/CARHSP1/ACOT7/DCTPP1/RNASEH2A/RNASEH2C/MAGOHB/LSM5/NUDT8/EXOSC8/LSM2/HPRT1/AHCY/YBX1/THRAP3/EXOSC4	21
GO:0019886	antigen processing and presentation of exogenous peptide antigen via MHC class II	5/346	30/18903	0.000195201	0.000195201	0.00268487	HLA-DRB5/HLA-DRA/HLA-DMA/CD74/HLA-DRB1	5
GO:1903311	regulation of mRNA metabolic process	16/346	309/18903	0.000196887	0.000196887	0.00269424	E2F1/HNRNPAB/CARHSP1/BARD1/EXOSC8/PTBP1/HNRNPA2B1/SNRPA/SRSF10/SRSF3/SF3B4/NCL/NUDT21/TRA2B/YBX1/THRAP3	16
GO:1902750	negative regulation of cell cycle G2/M phase transition	7/346	66/18903	0.000199707	0.000199707	0.00271897	CDK1/CHEK1/CLSPN/CDC6/RBBP8/BRCA1/BARD1	7
GO:0031577	spindle checkpoint signaling	6/346	47/18903	0.000205348	0.000205348	0.00278163	ZWINT/CDT1/MAD2L1/CENPF/ZWILCH/MAD2L2	6
GO:0040029	epigenetic regulation of gene expression	11/346	163/18903	0.000212598	0.000212598	0.00286538	HELLS/CHEK1/EZH2/DNMT1/BRCA1/LMNB1/CDK2/SUZ12/POLE3/HMGB1/HAT1	11
GO:0044843	cell cycle G1/S phase transition	15/346	280/18903	0.000215233	0.000215233	0.00288638	E2F1/CDC6/RRM1/RBBP8/TFDP1/CDK4/EZH2/NASP/ACTB/WEE1/CDK2/EIF4EBP1/ITGB1/ACTL6A/CDKN2A	15
GO:0042776	proton motive force-driven mitochondrial ATP synthesis	7/346	67/18903	0.000219553	0.000219553	0.00292968	NDUFA6/NDUFB6/NDUFB2/NDUFS8/NDUFA12/NDUFB11/NDUFB8	7
GO:0045841	negative regulation of mitotic metaphase/anaphase transition	6/346	48/18903	0.000231108	0.000231108	0.00305348	ZWINT/CDT1/MAD2L1/CENPF/ZWILCH/MAD2L2	6
GO:1901976	regulation of cell cycle checkpoint	6/346	48/18903	0.000231108	0.000231108	0.00305348	CDT1/WDR76/RAD51/MAD2L1/BRCA1/BARD1	6
GO:0070828	heterochromatin organization	8/346	91/18903	0.000263792	0.000263792	0.00346822	HELLS/EZH2/DNMT1/LMNB1/CDK2/POLE3/HMGB1/HAT1	8
GO:0034502	protein localization to chromosome	9/346	115/18903	0.000266394	0.000266394	0.00348533	CDT1/CDK1/CENPQ/EZH2/MSH2/ZWILCH/CCT6A/XRCC5/CHAMP1	9
GO:0006335	DNA replication-dependent chromatin assembly	5/346	32/18903	0.000267692	0.000267692	0.00348533	ASF1B/CHAF1A/NASP/RBBP4/HAT1	5
GO:0046112	nucleobase biosynthetic process	4/346	18/18903	0.00027552	0.00027552	0.00355276	PAICS/SHMT1/GART/HPRT1	4
GO:0046653	tetrahydrofolate metabolic process	4/346	18/18903	0.00027552	0.00027552	0.00355276	TYMS/DHFR/SHMT1/GART	4
GO:0019439	aromatic compound catabolic process	21/346	489/18903	0.000285613	0.000285613	0.00366528	FEN1/DUT/E2F1/NUDT1/UNG/HNRNPAB/CARHSP1/ACOT7/DCTPP1/RNASEH2A/RNASEH2C/MAGOHB/LSM5/NUDT8/EXOSC8/LSM2/HPRT1/AHCY/YBX1/THRAP3/EXOSC4	21
GO:1902100	negative regulation of metaphase/anaphase transition of cell cycle	6/346	50/18903	0.000290225	0.000290225	0.00370674	ZWINT/CDT1/MAD2L1/CENPF/ZWILCH/MAD2L2	6
GO:0045814	negative regulation of gene expression	epigenetic	8/346	93/18903	0.000306283	0.000306283	0.00389328	HELLS/EZH2/DNMT1/LMNB1/CDK2/POLE3/HMGB1/HAT1	8
GO:0002562	somatic diversification of immune receptors via germline recombination within a single locus	7/346	71/18903	0.000315441	0.000315441	0.00397205	UNG/ATAD5/HMGB2/MSH6/MSH2/HMGB1/MAD2L2	7
GO:0016444	somatic cell DNA recombination	7/346	71/18903	0.000315441	0.000315441	0.00397205	UNG/ATAD5/HMGB2/MSH6/MSH2/HMGB1/MAD2L2	7
GO:0033046	negative regulation of sister chromatid segregation	6/346	51/18903	0.000323917	0.000323917	0.00402213	ZWINT/CDT1/MAD2L1/CENPF/ZWILCH/MAD2L2	6
GO:0033048	negative regulation of mitotic sister chromatid segregation	6/346	51/18903	0.000323917	0.000323917	0.00402213	ZWINT/CDT1/MAD2L1/CENPF/ZWILCH/MAD2L2	6
GO:2000816	negative regulation of mitotic sister chromatid separation	6/346	51/18903	0.000323917	0.000323917	0.00402213	ZWINT/CDT1/MAD2L1/CENPF/ZWILCH/MAD2L2	6
GO:1903312	negative regulation of mRNA metabolic process	8/346	94/18903	0.000329533	0.000329533	0.004073	E2F1/HNRNPAB/BARD1/PTBP1/HNRNPA2B1/SRSF10/YBX1/THRAP3	8
GO:2001242	regulation of intrinsic apoptotic signaling pathway	11/346	172/18903	0.000338205	0.000338205	0.00416101	HELLS/ATAD5/ENO1/PPIA/PARP1/PLEKHF1/EIF5A/CD74/NONO/MIF/BAD	11
GO:0007076	mitotic chromosome condensation	4/346	19/18903	0.000343981	0.000343981	0.00419361	SMC2/SMC4/NUSAP1/BAZ1B	4
GO:0009148	pyrimidine nucleoside triphosphate biosynthetic process	4/346	19/18903	0.000343981	0.000343981	0.00419361	TYMS/DTYMK/NME1/UCK2	4
GO:0000245	spliceosomal complex assembly	8/346	95/18903	0.000354202	0.000354202	0.00429822	SNRPB/PSIP1/SNRPD1/SNRPG/SRSF10/SNRPD3/SF3B4/SNRPE	8
GO:0002495	antigen processing and presentation of peptide antigen via MHC class II	5/346	34/18903	0.000358973	0.000358973	0.00429822	HLA-DRB5/HLA-DRA/HLA-DMA/CD74/HLA-DRB1	5
GO:0009112	nucleobase metabolic process	5/346	34/18903	0.000358973	0.000358973	0.00429822	TYMS/PAICS/SHMT1/GART/HPRT1	5
GO:0042558	pteridine-containing compound metabolic process	5/346	34/18903	0.000358973	0.000358973	0.00429822	TYMS/DHFR/GGH/SHMT1/GART	5
GO:0016574	histone ubiquitination	6/346	52/18903	0.000360597	0.000360597	0.00429849	UHRF1/RAD51/BRCA1/BARD1/SUZ12/DDB2	6
GO:0006334	nucleosome assembly	9/346	121/18903	0.000388943	0.000388943	0.00459553	MCM2/ASF1B/DNAJC9/HMGB2/CHAF1A/SSRP1/ANP32B/POLE3/SUPT16H	9
GO:0051101	regulation of DNA binding	9/346	121/18903	0.000388943	0.000388943	0.00459553	CDT1/E2F1/HMGB2/GZMA/PARP1/NME1/TMSB4X/HMGB1/MAD2L2	9
GO:0022618	ribonucleoprotein complex assembly	13/346	234/18903	0.000397049	0.000397049	0.00464954	SNRPB/PSIP1/SNRPD1/SNRPG/XRCC5/SRSF10/SNRPD3/LSM2/SF3B4/NUDT21/SNRPE/PPAN/PTGES3	13
GO:0048146	positive regulation of fibroblast proliferation	6/346	53/18903	0.000400448	0.000400448	0.00464954	E2F1/CDC6/CDK4/CD74/MIF/HRAS	6
GO:0051985	negative regulation of chromosome segregation	6/346	53/18903	0.000400448	0.000400448	0.00464954	ZWINT/CDT1/MAD2L1/CENPF/ZWILCH/MAD2L2	6
GO:1905819	negative regulation of chromosome separation	6/346	53/18903	0.000400448	0.000400448	0.00464954	ZWINT/CDT1/MAD2L1/CENPF/ZWILCH/MAD2L2	6
GO:0010390	histone monoubiquitination	5/346	35/18903	0.000412579	0.000412579	0.00473711	UHRF1/RAD51/BRCA1/BARD1/DDB2	5
GO:0050685	positive regulation of mRNA processing	5/346	35/18903	0.000412579	0.000412579	0.00473711	SF3B4/NCL/NUDT21/TRA2B/THRAP3	5
GO:1901989	positive regulation of cell cycle phase transition	9/346	122/18903	0.000413289	0.000413289	0.00473711	CDT1/CDK1/CDC6/ATAD5/RRM1/TFDP1/CDK4/EZH2/ANAPC11	9
GO:0002396	MHC protein complex assembly	4/346	20/18903	0.000423806	0.000423806	0.00479617	HLA-DRB5/HLA-DRA/HLA-DMA/HLA-DRB1	4
GO:0002501	peptide antigen assembly with MHC protein complex	4/346	20/18903	0.000423806	0.000423806	0.00479617	HLA-DRB5/HLA-DRA/HLA-DMA/HLA-DRB1	4
GO:0006144	purine nucleobase metabolic process	4/346	20/18903	0.000423806	0.000423806	0.00479617	PAICS/SHMT1/GART/HPRT1	4
GO:0002504	antigen processing and presentation of peptide or polysaccharide antigen via MHC class II	5/346	36/18903	0.000472009	0.000472009	0.00531923	HLA-DRB5/HLA-DRA/HLA-DMA/CD74/HLA-DRB1	5
GO:0015986	proton motive force-driven ATP synthesis	7/346	76/18903	0.000479693	0.000479693	0.00536078	NDUFA6/NDUFB6/NDUFB2/NDUFS8/NDUFA12/NDUFB11/NDUFB8	7
GO:0070192	chromosome organization involved in meiotic cell cycle	7/346	76/18903	0.000479693	0.000479693	0.00536078	MND1/RAD51/SMC2/PSMC3IP/SMC4/SMC3/SMC1A	7
GO:0016570	histone modification	20/346	474/18903	0.000496123	0.000496123	0.00552138	UHRF1/CHEK1/RAD51/EZH2/DNMT1/YEATS4/DEK/ACTB/BRCA1/BARD1/SUZ12/COPRS/DDB2/RBBP7/POLE3/RBBP4/PHF19/BAZ1B/HAT1/ACTL6A	20
GO:0009116	nucleoside metabolic process	6/346	56/18903	0.000540919	0.000540919	0.00597038	TK1/NUDT1/DTYMK/HPRT1/AHCY/ERH	6
GO:0033047	regulation of mitotic sister chromatid segregation	6/346	56/18903	0.000540919	0.000540919	0.00597038	ZWINT/CDT1/MAD2L1/CENPF/ZWILCH/MAD2L2	6
GO:0071826	ribonucleoprotein complex subunit organization	13/346	242/18903	0.00054582	0.00054582	0.00599978	SNRPB/PSIP1/SNRPD1/SNRPG/XRCC5/SRSF10/SNRPD3/LSM2/SF3B4/NUDT21/SNRPE/PPAN/PTGES3	13
GO:0006304	DNA modification	9/346	128/18903	0.000587139	0.000587139	0.00642763	HELLS/UNG/HNRNPAB/EZH2/DNMT1/BRCA1/PARP1/MIS18A/EXOSC4	9
GO:0009129	pyrimidine nucleoside monophosphate metabolic process	4/346	22/18903	0.000621648	0.000621648	0.00677774	TYMS/DUT/SHMT1/UCK2	4
GO:0051865	protein autoubiquitination	7/346	80/18903	0.000654976	0.000654976	0.00711221	UHRF1/UBE2T/RAD51/BRCA1/RBX1/BARD1/DDB2	7
GO:0015851	nucleobase transport	3/346	10/18903	0.000663071	0.000663071	0.00717107	SLC43A3/VDAC3/SLC25A5	3
GO:0002200	somatic diversification of immune receptors	7/346	81/18903	0.000705873	0.000705873	0.00754273	UNG/ATAD5/HMGB2/MSH6/MSH2/HMGB1/MAD2L2	7
GO:0072332	intrinsic apoptotic signaling pathway by p53 class mediator	7/346	81/18903	0.000705873	0.000705873	0.00754273	E2F1/ATAD5/MSH2/EIF5A/CD74/TMEM109/MIF	7
GO:1901657	glycosyl compound metabolic process	7/346	81/18903	0.000705873	0.000705873	0.00754273	TK1/NUDT1/DTYMK/AKR1B1/HPRT1/AHCY/ERH	7
GO:0009132	nucleoside diphosphate metabolic process	9/346	132/18903	0.000733288	0.000733288	0.00780459	GAPDH/RRM1/ENO1/TPI1/PKM/DTYMK/NME1/LDHA/BAD	9
GO:0035518	histone H2A monoubiquitination	4/346	23/18903	0.000741742	0.000741742	0.00786336	RAD51/BRCA1/BARD1/DDB2	4
GO:0002478	antigen processing and presentation of exogenous peptide antigen	5/346	40/18903	0.000776043	0.000776043	0.00816247	HLA-DRB5/HLA-DRA/HLA-DMA/CD74/HLA-DRB1	5
GO:0045740	positive regulation of DNA replication	5/346	40/18903	0.000776043	0.000776043	0.00816247	PCNA/CDT1/CDK1/ATAD5/CDK2	5
GO:0046686	response to cadmium ion	6/346	60/18903	0.000784561	0.000784561	0.00821982	PCNA/CDK1/NUDT1/MT2A/MT1E/MT1X	6
GO:0071294	cellular response to zinc ion	4/346	24/18903	0.000877348	0.000877348	0.00912308	MT2A/PARP1/MT1E/MT1X	4
GO:0006513	protein monoubiquitination	7/346	84/18903	0.000877577	0.000877577	0.00912308	UHRF1/UBE2T/RAD51/BRCA1/RBX1/BARD1/DDB2	7
GO:0048024	regulation of mRNA splicing	via spliceosome	8/346	109/18903	0.000887973	0.000887973	0.00919551	PTBP1/HNRNPA2B1/SRSF10/SRSF3/SF3B4/NCL/TRA2B/THRAP3	8
GO:0006188	IMP biosynthetic process	3/346	11/18903	0.00089939	0.00089939	0.00920709	PAICS/GART/HPRT1	3
GO:0060623	regulation of chromosome condensation	3/346	11/18903	0.00089939	0.00089939	0.00920709	SMC2/SMC4/BAZ1B	3
GO:0072711	cellular response to hydroxyurea	3/346	11/18903	0.00089939	0.00089939	0.00920709	TIMELESS/RAD51/DDX11	3
GO:0044774	mitotic DNA integrity checkpoint signaling	7/346	85/18903	0.000941596	0.000941596	0.00960251	CDK1/CHEK1/CLSPN/CDC6/BRCA1/MSH2/CDK2	7
GO:0006007	glucose catabolic process	4/346	25/18903	0.00102952	0.00102952	0.0103419	ENO1/TPI1/PKM/BAD	4
GO:0009162	deoxyribonucleoside monophosphate metabolic process	4/346	25/18903	0.00102952	0.00102952	0.0103419	TYMS/TK1/DUT/SHMT1	4
GO:0050686	negative regulation of mRNA processing	4/346	25/18903	0.00102952	0.00102952	0.0103419	BARD1/PTBP1/HNRNPA2B1/SRSF10	4
GO:0051984	positive regulation of chromosome segregation	4/346	25/18903	0.00102952	0.00102952	0.0103419	CDT1/CDC6/SMC2/SMC4	4
GO:0048145	regulation of fibroblast proliferation	7/346	87/18903	0.00108064	0.00108064	0.0108149	E2F1/CDC6/GSTP1/CDK4/CD74/MIF/HRAS	7
GO:0071459	protein localization to chromosome	centromeric region	5/346	43/18903	0.00108557	0.00108557	0.0108238	CDT1/CDK1/CENPQ/ZWILCH/CHAMP1	5
GO:0006473	protein acetylation	12/346	230/18903	0.00113681	0.00113681	0.0112654	CHEK1/DSCC1/YEATS4/DEK/ACTB/BRCA1/BLOC1S1/POLE3/NAA38/BAZ1B/HAT1/ACTL6A	12
GO:0006979	response to oxidative stress	18/346	434/18903	0.00113825	0.00113825	0.0112654	PCNA/CDK1/DHFR/NUDT1/GSTP1/CHCHD2/EZH2/PRDX3/NDUFA6/PSIP1/PPIA/PARP1/NDUFS8/NONO/SMPD3/NDUFA12/BAD/AIFM2	18
GO:0051095	regulation of helicase activity	3/346	12/18903	0.00118298	0.00118298	0.0115798	MCM2/MSH6/MSH2	3
GO:0072710	response to hydroxyurea	3/346	12/18903	0.00118298	0.00118298	0.0115798	TIMELESS/RAD51/DDX11	3
GO:0140719	constitutive heterochromatin formation	3/346	12/18903	0.00118298	0.00118298	0.0115798	HELLS/EZH2/HAT1	3
GO:0048026	positive regulation of mRNA splicing	via spliceosome	4/346	26/18903	0.00119931	0.00119931	0.0116546	SF3B4/NCL/TRA2B/THRAP3	4
GO:2000001	regulation of DNA damage checkpoint	4/346	26/18903	0.00119931	0.00119931	0.0116546	WDR76/RAD51/BRCA1/BARD1	4
GO:0042771	intrinsic apoptotic signaling pathway in response to DNA damage by p53 class mediator	5/346	44/18903	0.00120662	0.00120662	0.0116833	ATAD5/MSH2/CD74/TMEM109/MIF	5
GO:0034644	cellular response to UV	7/346	89/18903	0.00123531	0.00123531	0.0119181	PCNA/CHEK1/RBX1/PARP1/DDB2/POLD3/POLD1	7
GO:2001234	negative regulation of apoptotic signaling pathway	12/346	233/18903	0.00127006	0.00127006	0.0122094	HELLS/ATAD5/HMGB2/GSTP1/ENO1/BRCA1/PPIA/TMEM14A/SLC25A5/CD74/NONO/MIF	12
GO:1905820	positive regulation of chromosome separation	4/346	27/18903	0.00138777	0.00138777	0.0132933	CDT1/ANAPC11/SMC2/SMC4	4
GO:0051098	regulation of binding	16/346	372/18903	0.00145883	0.00145883	0.0139243	STMN1/CDT1/E2F1/GMNN/HMGB2/GZMA/ACTB/PARP1/DDX11/RAN/NME1/TMSB4X/HMGB1/FKBP1A/MAD2L2/NUCKS1	16
GO:0009176	pyrimidine deoxyribonucleoside monophosphate metabolic process	3/346	13/18903	0.00151711	0.00151711	0.0144292	TYMS/DUT/SHMT1	3
GO:0051099	positive regulation of binding	10/346	177/18903	0.00160584	0.00160584	0.0152192	STMN1/CDT1/GMNN/HMGB2/PARP1/DDX11/RAN/NME1/HMGB1/FKBP1A	10
GO:0043484	regulation of RNA splicing	10/346	180/18903	0.00181889	0.00181889	0.0171777	PTBP1/HNRNPF/HNRNPA2B1/SRSF10/SRSF3/SF3B4/NCL/TRA2B/FAM50A/THRAP3	10
GO:0062197	cellular response to chemical stress	15/346	345/18903	0.00183038	0.00183038	0.0172255	PCNA/CDK1/DHFR/CHCHD2/EZH2/PRDX3/RBX1/PPIA/PARP1/AKR1B1/XRCC5/NONO/SMPD3/BAD/AIFM2	15
GO:0006167	AMP biosynthetic process	3/346	14/18903	0.00190482	0.00190482	0.017617	PAICS/GART/HPRT1	3
GO:0006177	GMP biosynthetic process	3/346	14/18903	0.00190482	0.00190482	0.017617	PAICS/GART/HPRT1	3
GO:0035563	positive regulation of chromatin binding	3/346	14/18903	0.00190482	0.00190482	0.017617	CDT1/GMNN/DDX11	3
GO:0046598	positive regulation of viral entry into host cell	3/346	14/18903	0.00190482	0.00190482	0.017617	CD74/HMGB1/HLA-DRB1	3
GO:0075294	positive regulation by symbiont of entry into host	3/346	14/18903	0.00190482	0.00190482	0.017617	CD74/HMGB1/HLA-DRB1	3
GO:0019884	antigen processing and presentation of exogenous antigen	5/346	49/18903	0.00196668	0.00196668	0.0180645	HLA-DRB5/HLA-DRA/HLA-DMA/CD74/HLA-DRB1	5
GO:0030261	chromosome condensation	5/346	49/18903	0.00196668	0.00196668	0.0180645	CDK1/SMC2/SMC4/NUSAP1/BAZ1B	5
GO:0071480	cellular response to gamma radiation	4/346	30/18903	0.00207559	0.00207559	0.0189998	RAD51/XRCC5/TMEM109/HRAS	4
GO:0016064	immunoglobulin mediated immune response	11/346	215/18903	0.00210576	0.00210576	0.0192104	UNG/ATAD5/MSH6/MSH2/HLA-DRB5/HLA-DRA/HLA-DMA/CD74/HLA-DRB1/MAD2L2/IGKC	11
GO:2000045	regulation of G1/S transition of mitotic cell cycle	10/346	185/18903	0.00222435	0.00222435	0.0202235	E2F1/CDC6/RRM1/TFDP1/EZH2/ACTB/WEE1/CDK2/ACTL6A/CDKN2A	10
GO:0019724	B cell mediated immunity	11/346	218/18903	0.00234575	0.00234575	0.0207489	UNG/ATAD5/MSH6/MSH2/HLA-DRB5/HLA-DRA/HLA-DMA/CD74/HLA-DRB1/MAD2L2/IGKC	11
GO:0002468	dendritic cell antigen processing and presentation	3/346	15/18903	0.00234893	0.00234893	0.0207489	HLA-DRA/CD74/HLA-DRB1	3
GO:0010273	detoxification of copper ion	3/346	15/18903	0.00234893	0.00234893	0.0207489	MT2A/MT1E/MT1X	3
GO:0016446	somatic hypermutation of immunoglobulin genes	3/346	15/18903	0.00234893	0.00234893	0.0207489	UNG/MSH6/MSH2	3
GO:1902166	negative regulation of intrinsic apoptotic signaling pathway in response to DNA damage by p53 class mediator	3/346	15/18903	0.00234893	0.00234893	0.0207489	ATAD5/CD74/MIF	3
GO:1990169	stress response to copper ion	3/346	15/18903	0.00234893	0.00234893	0.0207489	MT2A/MT1E/MT1X	3
GO:2000104	negative regulation of DNA-templated DNA replication	3/346	15/18903	0.00234893	0.00234893	0.0207489	CDT1/TIMELESS/GMNN	3
GO:1902751	positive regulation of cell cycle G2/M phase transition	4/346	31/18903	0.00234912	0.00234912	0.0207489	CDK1/ATAD5/RRM1/CDK4	4
GO:0006120	mitochondrial electron transport	NADH to ubiquinone	5/346	51/18903	0.00235176	0.00235176	0.0207489	NDUFA6/NDUFB6/NDUFB2/NDUFS8/NDUFB8	5
GO:1901992	positive regulation of mitotic cell cycle phase transition	7/346	100/18903	0.00242036	0.00242036	0.0212146	CDT1/CDK1/CDC6/RRM1/TFDP1/CDK4/ANAPC11	7
GO:1990830	cellular response to leukemia inhibitory factor	7/346	100/18903	0.00242036	0.00242036	0.0212146	HELLS/MYBL2/EEF1E1/SHMT1/XRCC5/SRSF3/NCL	7
GO:1990823	response to leukemia inhibitory factor	7/346	101/18903	0.0025607	0.0025607	0.0222989	HELLS/MYBL2/EEF1E1/SHMT1/XRCC5/SRSF3/NCL	7
GO:2001243	negative regulation of intrinsic apoptotic signaling pathway	7/346	101/18903	0.0025607	0.0025607	0.0222989	HELLS/ATAD5/ENO1/PPIA/CD74/NONO/MIF	7
GO:0045931	positive regulation of mitotic cell cycle	8/346	129/18903	0.00260305	0.00260305	0.0225944	CDT1/CDK1/CDC6/RRM1/TFDP1/CDK4/ANAPC11/EIF4EBP1	8
GO:0001516	prostaglandin biosynthetic process	4/346	32/18903	0.00264646	0.00264646	0.0226054	FABP5/CD74/MIF/PTGES3	4
GO:0008156	negative regulation of DNA replication	4/346	32/18903	0.00264646	0.00264646	0.0226054	CDT1/CDC6/TIMELESS/GMNN	4
GO:0010165	response to X-ray	4/346	32/18903	0.00264646	0.00264646	0.0226054	RAD51/MSH2/XRCC5/NUCKS1	4
GO:0033522	histone H2A ubiquitination	4/346	32/18903	0.00264646	0.00264646	0.0226054	RAD51/BRCA1/BARD1/DDB2	4
GO:0046457	prostanoid biosynthetic process	4/346	32/18903	0.00264646	0.00264646	0.0226054	FABP5/CD74/MIF/PTGES3	4
GO:0009166	nucleotide catabolic process	6/346	76/18903	0.00268465	0.00268465	0.0228588	DUT/UNG/ACOT7/DCTPP1/NUDT8/HPRT1	6
GO:0002204	somatic recombination of immunoglobulin genes involved in immune response	5/346	53/18903	0.00278892	0.00278892	0.0235225	UNG/ATAD5/MSH6/MSH2/MAD2L2	5
GO:0002208	somatic diversification of immunoglobulins involved in immune response	5/346	53/18903	0.00278892	0.00278892	0.0235225	UNG/ATAD5/MSH6/MSH2/MAD2L2	5
GO:0045190	isotype switching	5/346	53/18903	0.00278892	0.00278892	0.0235225	UNG/ATAD5/MSH6/MSH2/MAD2L2	5
GO:0002566	somatic diversification of immune receptors via somatic mutation	3/346	16/18903	0.00285207	0.00285207	0.0235371	UNG/MSH6/MSH2	3
GO:0006266	DNA ligation	3/346	16/18903	0.00285207	0.00285207	0.0235371	LIG1/RAD51/HMGB1	3
GO:0006735	NADH regeneration	3/346	16/18903	0.00285207	0.00285207	0.0235371	ENO1/TPI1/PKM	3
GO:0034085	establishment of sister chromatid cohesion	3/346	16/18903	0.00285207	0.00285207	0.0235371	DDX11/SMC3/SMC1A	3
GO:0043486	histone exchange	3/346	16/18903	0.00285207	0.00285207	0.0235371	NASP/YEATS4/ACTL6A	3
GO:0061621	canonical glycolysis	3/346	16/18903	0.00285207	0.00285207	0.0235371	ENO1/TPI1/PKM	3
GO:0061718	glucose catabolic process to pyruvate	3/346	16/18903	0.00285207	0.00285207	0.0235371	ENO1/TPI1/PKM	3
GO:0045943	positive regulation of transcription by RNA polymerase I	4/346	33/18903	0.00296862	0.00296862	0.0242749	DEK/DDX11/NCL/BAZ1B	4
GO:0071353	cellular response to interleukin-4	4/346	33/18903	0.00296862	0.00296862	0.0242749	MCM2/TUBA1B/CDK4/CORO1A	4
GO:1902253	regulation of intrinsic apoptotic signaling pathway by p53 class mediator	4/346	33/18903	0.00296862	0.00296862	0.0242749	ATAD5/EIF5A/CD74/MIF	4
GO:0072523	purine-containing compound catabolic process	5/346	54/18903	0.00302823	0.00302823	0.024687	NUDT1/ACOT7/NUDT8/HPRT1/AHCY	5
GO:1902850	microtubule cytoskeleton organization involved in mitosis	9/346	163/18903	0.00316194	0.00316194	0.0256989	STMN1/MYBL2/MAD2L1/CENPH/RAN/NUSAP1/SMC3/ITGB1/SMC1A	9
GO:0044728	DNA methylation or demethylation	7/346	105/18903	0.00318558	0.00318558	0.0258129	HELLS/HNRNPAB/EZH2/DNMT1/BRCA1/PARP1/MIS18A	7
GO:0006305	DNA alkylation	6/346	79/18903	0.00326136	0.00326136	0.0262682	HELLS/EZH2/DNMT1/BRCA1/PARP1/MIS18A	6
GO:0006306	DNA methylation	6/346	79/18903	0.00326136	0.00326136	0.0262682	HELLS/EZH2/DNMT1/BRCA1/PARP1/MIS18A	6
GO:0002449	lymphocyte mediated immunity	15/346	367/18903	0.00329284	0.00329284	0.0264423	UNG/ATAD5/TUBB/MSH6/MSH2/HLA-DRB5/HLA-DRA/HLA-DMA/CD74/HPRT1/HMGB1/HLA-DRB1/MAD2L2/CORO1A/IGKC	15
GO:0007095	mitotic G2 DNA damage checkpoint signaling	4/346	34/18903	0.00331658	0.00331658	0.0264744	CDK1/CHEK1/CLSPN/BRCA1	4
GO:0009156	ribonucleoside monophosphate biosynthetic process	4/346	34/18903	0.00331658	0.00331658	0.0264744	PAICS/GART/UCK2/HPRT1	4
GO:1902165	regulation of intrinsic apoptotic signaling pathway in response to DNA damage by p53 class mediator	3/346	17/18903	0.00341664	0.00341664	0.0271922	ATAD5/CD74/MIF	3
GO:0018394	peptidyl-lysine acetylation	10/346	197/18903	0.00349782	0.00349782	0.027756	CHEK1/YEATS4/DEK/ACTB/BRCA1/BLOC1S1/POLE3/BAZ1B/HAT1/ACTL6A	10
GO:0006401	RNA catabolic process	13/346	299/18903	0.00360695	0.00360695	0.0285376	FEN1/E2F1/HNRNPAB/CARHSP1/RNASEH2A/RNASEH2C/MAGOHB/LSM5/EXOSC8/LSM2/YBX1/THRAP3/EXOSC4	13
GO:0010833	telomere maintenance via telomere lengthening	6/346	81/18903	0.00369403	0.00369403	0.0290551	RAD51/PARP1/CCT6A/XRCC5/HNRNPA2B1/PTGES3	6
GO:0044773	mitotic DNA damage checkpoint signaling	6/346	81/18903	0.00369403	0.00369403	0.0290551	CDK1/CHEK1/CLSPN/BRCA1/MSH2/CDK2	6
GO:0090398	cellular senescence	7/346	108/18903	0.00372597	0.00372597	0.0292206	EEF1E1/CDK2/HMGA1/MIF/HRAS/YBX1/CDKN2A	7
GO:0010332	response to gamma radiation	5/346	57/18903	0.00383491	0.00383491	0.0299873	RAD51/PARP1/XRCC5/TMEM109/HRAS	5
GO:0046040	IMP metabolic process	3/346	18/18903	0.00404486	0.00404486	0.0311745	PAICS/GART/HPRT1	3
GO:0061620	glycolytic process through glucose-6-phosphate	3/346	18/18903	0.00404486	0.00404486	0.0311745	ENO1/TPI1/PKM	3
GO:0061687	detoxification of inorganic compound	3/346	18/18903	0.00404486	0.00404486	0.0311745	MT2A/MT1E/MT1X	3
GO:0072567	chemokine (C-X-C motif) ligand 2 production	3/346	18/18903	0.00404486	0.00404486	0.0311745	CD74/HMGB1/MIF	3
GO:2000341	regulation of chemokine (C-X-C motif) ligand 2 production	3/346	18/18903	0.00404486	0.00404486	0.0311745	CD74/HMGB1/MIF	3
GO:0070670	response to interleukin-4	4/346	36/18903	0.00409369	0.00409369	0.0314605	MCM2/TUBA1B/CDK4/CORO1A	4
GO:0006289	nucleotide-excision repair	6/346	84/18903	0.00442101	0.00442101	0.0338789	RPA3/ACTB/DDB2/POLD3/POLD1/ACTL6A	6
GO:0051785	positive regulation of nuclear division	5/346	59/18903	0.00445148	0.00445148	0.0340152	CDT1/RAD51AP1/ANAPC11/NUSAP1/SMPD3	5
GO:0043543	protein acylation	12/346	272/18903	0.00452367	0.00452367	0.0344686	CHEK1/DSCC1/YEATS4/DEK/ACTB/BRCA1/BLOC1S1/POLE3/NAA38/BAZ1B/HAT1/ACTL6A	12
GO:0072331	signal transduction by p53 class mediator	9/346	173/18903	0.0046763	0.0046763	0.0354036	E2F1/CHEK1/ATAD5/EEF1E1/MSH2/EIF5A/CD74/TMEM109/MIF	9
GO:1901292	nucleoside phosphate catabolic process	6/346	85/18903	0.00468527	0.00468527	0.0354036	DUT/UNG/ACOT7/DCTPP1/NUDT8/HPRT1	6
GO:0006337	nucleosome disassembly	3/346	19/18903	0.00473878	0.00473878	0.0354036	SSRP1/HMGA1/SUPT16H	3
GO:0009223	pyrimidine deoxyribonucleotide catabolic process	3/346	19/18903	0.00473878	0.00473878	0.0354036	DUT/UNG/DCTPP1	3
GO:0061615	glycolytic process through fructose-6-phosphate	3/346	19/18903	0.00473878	0.00473878	0.0354036	ENO1/TPI1/PKM	3
GO:0097501	stress response to metal ion	3/346	19/18903	0.00473878	0.00473878	0.0354036	MT2A/MT1E/MT1X	3
GO:1901569	fatty acid derivative catabolic process	3/346	19/18903	0.00473878	0.00473878	0.0354036	ACOT7/NUDT8/HPGD	3
GO:0031123	RNA 3'-end processing	7/346	113/18903	0.00477794	0.00477794	0.0355971	SLBP/BARD1/EXOSC8/POLR3K/SNRPA/NUDT21/EXOSC4	7
GO:0002285	lymphocyte activation involved in immune response	10/346	207/18903	0.00495165	0.00495165	0.036789	UNG/ATAD5/MSH6/MSH2/HLA-DRA/CD74/HMGB1/HLA-DRB1/MAD2L2/CORO1A	10
GO:0009185	ribonucleoside diphosphate metabolic process	7/346	114/18903	0.00501273	0.00501273	0.0371399	GAPDH/RRM1/ENO1/TPI1/PKM/LDHA/BAD	7
GO:0043414	macromolecule methylation	14/346	348/18903	0.00510368	0.00510368	0.0377096	HELLS/SNRPB/EZH2/DNMT1/BRCA1/SNRPD1/PARP1/SUZ12/COPRS/SNRPG/SNRPD3/MIS18A/PHF19/SNRPE	14
GO:0016447	somatic recombination of immunoglobulin gene segments	5/346	61/18903	0.00513554	0.00513554	0.0378408	UNG/ATAD5/MSH6/MSH2/MAD2L2	5
GO:1901136	carbohydrate derivative catabolic process	9/346	176/18903	0.00522597	0.00522597	0.0383122	DUT/NUDT1/UNG/ACOT7/DCTPP1/NUDT8/NAGK/HPRT1/AHCY	9
GO:0140694	non-membrane-bounded organelle assembly	15/346	386/18903	0.00522808	0.00522808	0.0383122	MYBL2/TUBB/CENPH/CENPK/SAC3D1/CENPW/BRCA1/CENPF/CDK2/XRCC5/SMC3/CENPN/ITGB1/SMC1A/PPAN	15
GO:0033559	unsaturated fatty acid metabolic process	7/346	115/18903	0.00525608	0.00525608	0.0384124	GSTP1/FABP5/AKR1B1/HPGD/CD74/MIF/PTGES3	7
GO:0006730	one-carbon metabolic process	4/346	39/18903	0.00547627	0.00547627	0.0396565	TYMS/DHFR/SHMT1/AHCY	4
GO:0070316	regulation of G0 to G1 transition	4/346	39/18903	0.00547627	0.00547627	0.0396565	CHEK1/RRM1/ACTB/ACTL6A	4
GO:0009168	purine ribonucleoside monophosphate biosynthetic process	3/346	20/18903	0.00550024	0.00550024	0.0396565	PAICS/GART/HPRT1	3
GO:0035795	negative regulation of mitochondrial membrane permeability	3/346	20/18903	0.00550024	0.00550024	0.0396565	ARHGAP11B/TMEM14A/SLC25A5	3
GO:0070314	G1 to G0 transition	3/346	20/18903	0.00550024	0.00550024	0.0396565	PHGDH/EZH2/SMPD3	3
GO:0032259	methylation	15/346	390/18903	0.00573452	0.00573452	0.0412348	TYMS/HELLS/SNRPB/EZH2/DNMT1/BRCA1/SNRPD1/PARP1/SUZ12/COPRS/SNRPG/SNRPD3/MIS18A/PHF19/SNRPE	15
GO:0033120	positive regulation of RNA splicing	4/346	40/18903	0.00599852	0.00599852	0.0430178	SF3B4/NCL/TRA2B/THRAP3	4
GO:1902806	regulation of cell cycle G1/S phase transition	10/346	213/18903	0.0060287	0.0060287	0.0430512	E2F1/CDC6/RRM1/TFDP1/EZH2/ACTB/WEE1/CDK2/ACTL6A/CDKN2A	10
GO:0016573	histone acetylation	9/346	180/18903	0.00603527	0.00603527	0.0430512	CHEK1/YEATS4/DEK/ACTB/BRCA1/POLE3/BAZ1B/HAT1/ACTL6A	9
GO:0051262	protein tetramerization	6/346	90/18903	0.00618394	0.00618394	0.0439946	TK1/RRM1/SHMT1/HPRT1/NUDT21/HLA-DRB1	6
GO:0048002	antigen processing and presentation of peptide antigen	5/346	64/18903	0.00629643	0.00629643	0.0445586	HLA-DRB5/HLA-DRA/HLA-DMA/CD74/HLA-DRB1	5
GO:0048524	positive regulation of viral process	5/346	64/18903	0.00629643	0.00629643	0.0445586	PPIA/CD74/HACD3/HMGB1/HLA-DRB1	5
GO:0032986	protein-DNA complex disassembly	3/346	21/18903	0.00633094	0.00633094	0.0446849	SSRP1/HMGA1/SUPT16H	3
GO:0051321	meiotic cell cycle	12/346	285/18903	0.0065018	0.0065018	0.0456506	MND1/RAD51AP1/RBBP8/RAD51/ANAPC11/SMC2/MSH6/PSMC3IP/CDK2/SMC4/SMC3/SMC1A	12
GO:0009069	serine family amino acid metabolic process	4/346	41/18903	0.00655287	0.00655287	0.0456506	DHFR/PHGDH/SHMT1/GART	4
GO:0036297	interstrand cross-link repair	4/346	41/18903	0.00655287	0.00655287	0.0456506	RAD51AP1/FANCI/RAD51/NUCKS1	4
GO:0045023	G0 to G1 transition	4/346	41/18903	0.00655287	0.00655287	0.0456506	CHEK1/RRM1/ACTB/ACTL6A	4
GO:0046688	response to copper ion	4/346	41/18903	0.00655287	0.00655287	0.0456506	CDK1/MT2A/MT1E/MT1X	4
GO:0046031	ADP metabolic process	6/346	92/18903	0.00687151	0.00687151	0.0477464	GAPDH/ENO1/TPI1/PKM/LDHA/BAD	6
GO:0019320	hexose catabolic process	4/346	42/18903	0.00714015	0.00714015	0.0494848	ENO1/TPI1/PKM/BAD	4
GO:0051251	positive regulation of lymphocyte activation	15/346	400/18903	0.00717552	0.00717552	0.0494849	ATAD5/ACTB/MSH2/HLA-DRB5/HLA-DRA/HLA-DMA/CD74/HMGB1/HLA-DRB1/MAD2L2/MIF/BAD/CORO1A/IGKC/ACTL6A	15
GO:0006244	pyrimidine nucleotide catabolic process	3/346	22/18903	0.00723241	0.00723241	0.0494849	DUT/UNG/DCTPP1	3
GO:0009070	serine family amino acid biosynthetic process	3/346	22/18903	0.00723241	0.00723241	0.0494849	DHFR/PHGDH/SHMT1	3
GO:0009127	purine nucleoside monophosphate biosynthetic process	3/346	22/18903	0.00723241	0.00723241	0.0494849	PAICS/GART/HPRT1	3
GO:0031440	regulation of mRNA 3'-end processing	3/346	22/18903	0.00723241	0.00723241	0.0494849	BARD1/SNRPA/NUDT21	3
GO:0018393	internal peptidyl-lysine acetylation	9/346	186/18903	0.00742637	0.00742637	0.0506827	CHEK1/YEATS4/DEK/ACTB/BRCA1/POLE3/BAZ1B/HAT1/ACTL6A	9
GO:0071482	cellular response to light stimulus	7/346	123/18903	0.00753452	0.00753452	0.0512903	PCNA/CHEK1/RBX1/PARP1/DDB2/POLD3/POLD1	7
GO:0006303	double-strand break repair via nonhomologous end joining	5/346	67/18903	0.00763015	0.00763015	0.0518098	HMGB2/DEK/XRCC5/HMGB1/MAD2L2	5
GO:0006356	regulation of transcription by RNA polymerase I	4/346	43/18903	0.00776113	0.00776113	0.0524337	DEK/DDX11/NCL/BAZ1B	4
GO:1902275	regulation of chromatin organization	4/346	43/18903	0.00776113	0.00776113	0.0524337	MKI67/SSRP1/DNMT1/CDK2	4
GO:0006475	internal protein amino acid acetylation	9/346	188/18903	0.00794065	0.00794065	0.0535117	CHEK1/YEATS4/DEK/ACTB/BRCA1/POLE3/BAZ1B/HAT1/ACTL6A	9
GO:0035561	regulation of chromatin binding	3/346	23/18903	0.00820601	0.00820601	0.0544787	CDT1/GMNN/DDX11	3
GO:0043968	histone H2A acetylation	3/346	23/18903	0.00820601	0.00820601	0.0544787	YEATS4/ACTB/ACTL6A	3
GO:0048025	negative regulation of mRNA splicing	via spliceosome	3/346	23/18903	0.00820601	0.00820601	0.0544787	PTBP1/HNRNPA2B1/SRSF10	3
GO:1902254	negative regulation of intrinsic apoptotic signaling pathway by p53 class mediator	3/346	23/18903	0.00820601	0.00820601	0.0544787	ATAD5/CD74/MIF	3
GO:1905709	negative regulation of membrane permeability	3/346	23/18903	0.00820601	0.00820601	0.0544787	ARHGAP11B/TMEM14A/SLC25A5	3
GO:2001169	regulation of ATP biosynthetic process	3/346	23/18903	0.00820601	0.00820601	0.0544787	ENO1/PARP1/TMSB4X	3
GO:0045840	positive regulation of mitotic nuclear division	4/346	44/18903	0.00841658	0.00841658	0.0557386	CDT1/ANAPC11/NUSAP1/SMPD3	4
GO:0006690	icosanoid metabolic process	7/346	126/18903	0.00855359	0.00855359	0.0565065	GSTP1/FABP5/AKR1B1/HPGD/CD74/MIF/PTGES3	7
GO:0045910	negative regulation of DNA recombination	4/346	45/18903	0.00910723	0.00910723	0.0600161	RMI2/MSH6/MSH2/MAD2L2	4
GO:0016445	somatic diversification of immunoglobulins	5/346	70/18903	0.00914879	0.00914879	0.0601422	UNG/ATAD5/MSH6/MSH2/MAD2L2	5
GO:0006213	pyrimidine nucleoside metabolic process	3/346	24/18903	0.00925297	0.00925297	0.0605303	TK1/DTYMK/ERH	3
GO:1903902	positive regulation of viral life cycle	3/346	24/18903	0.00925297	0.00925297	0.0605303	CD74/HMGB1/HLA-DRB1	3
GO:0002460	adaptive immune response based on somatic recombination of immune receptors built from immunoglobulin superfamily domains	14/346	375/18903	0.00956755	0.00956755	0.0624359	UNG/ATAD5/MSH6/MSH2/HLA-DRB5/HLA-DRA/HLA-DMA/CD74/HPRT1/HMGB1/HLA-DRB1/MAD2L2/HRAS/IGKC	14
GO:0018205	peptidyl-lysine modification	15/346	414/18903	0.00966561	0.00966561	0.0629228	CHEK1/EZH2/DNMT1/YEATS4/DEK/ACTB/BRCA1/BLOC1S1/POLE3/PHF19/SUMO2/BAZ1B/HAT1/SAE1/ACTL6A	15
GO:0051310	metaphase plate congression	5/346	71/18903	0.00969811	0.00969811	0.0629815	CDT1/CENPQ/KIF22/CENPF/CHAMP1	5
GO:0071241	cellular response to inorganic substance	10/346	229/18903	0.00980207	0.00980207	0.0634021	TIMELESS/RAD51/MT2A/PARP1/DDX11/CDK2/MT1E/SMPD3/BAD/MT1X	10
GO:0046365	monosaccharide catabolic process	4/346	46/18903	0.0098338	0.0098338	0.0634021	ENO1/TPI1/PKM/BAD	4
GO:0046596	regulation of viral entry into host cell	4/346	46/18903	0.0098338	0.0098338	0.0634021	CD74/HMGB1/HLA-DRB1/TRIM26	4
GO:0006165	nucleoside diphosphate phosphorylation	6/346	100/18903	0.0101817	0.0101817	0.0654879	GAPDH/ENO1/TPI1/PKM/NME1/LDHA	6
GO:0046033	AMP metabolic process	3/346	25/18903	0.0103743	0.0103743	0.0665672	PAICS/GART/HPRT1	3
GO:1902459	positive regulation of stem cell population maintenance	4/346	47/18903	0.010597	0.010597	0.0678333	ACTB/RBBP7/RBBP4/ACTL6A	4
GO:0045132	meiotic chromosome segregation	6/346	101/18903	0.0106631	0.0106631	0.0680939	MND1/SMC2/PSMC3IP/SMC4/SMC3/SMC1A	6
GO:0006633	fatty acid biosynthetic process	8/346	164/18903	0.0108013	0.0108013	0.0688131	ACOT7/GSTP1/BRCA1/FABP5/CD74/HACD3/MIF/PTGES3	8
GO:0016032	viral process	15/346	421/18903	0.0111441	0.0111441	0.0707638	CDK1/SIVA1/DEK/PPIA/RAN/CFL1/PTBP1/CD74/PSMC3/HACD3/HMGB1/HLA-DRB1/TRIM26/ITGB1/NUCKS1	15
GO:0046939	nucleotide phosphorylation	6/346	102/18903	0.0111603	0.0111603	0.0707638	GAPDH/ENO1/TPI1/PKM/NME1/LDHA	6
GO:0044403	biological process involved in symbiotic interaction	12/346	307/18903	0.0113458	0.0113458	0.0717702	CDK1/GAPDH/SIVA1/PPIA/CFL1/CD74/PSMC3/HMGB1/HLA-DRB1/TRIM26/ITGB1/NUCKS1	12
GO:0043967	histone H4 acetylation	5/346	74/18903	0.0114812	0.0114812	0.0724562	YEATS4/ACTB/BRCA1/HAT1/ACTL6A	5
GO:0007064	mitotic sister chromatid cohesion	3/346	26/18903	0.0115711	0.0115711	0.0726812	DSCC1/SMC3/SMC1A	3
GO:0019883	antigen processing and presentation of endogenous antigen	3/346	26/18903	0.0115711	0.0115711	0.0726812	HLA-DRA/CD74/HLA-DRB1	3
GO:0009135	purine nucleoside diphosphate metabolic process	6/346	104/18903	0.0122036	0.0122036	0.0762966	GAPDH/ENO1/TPI1/PKM/LDHA/BAD	6
GO:0009179	purine ribonucleoside diphosphate metabolic process	6/346	104/18903	0.0122036	0.0122036	0.0762966	GAPDH/ENO1/TPI1/PKM/LDHA/BAD	6
GO:1901796	regulation of signal transduction by p53 class mediator	6/346	105/18903	0.0127501	0.0127501	0.0795282	CHEK1/ATAD5/EEF1E1/EIF5A/CD74/MIF	6
GO:0042278	purine nucleoside metabolic process	3/346	27/18903	0.012844	0.012844	0.0795588	NUDT1/HPRT1/AHCY	3
GO:0046037	GMP metabolic process	3/346	27/18903	0.012844	0.012844	0.0795588	PAICS/GART/HPRT1	3
GO:0071280	cellular response to copper ion	3/346	27/18903	0.012844	0.012844	0.0795588	MT2A/MT1E/MT1X	3
GO:0002361	CD4-positive	CD25-positive	alpha-beta regulatory T cell differentiation	2/346	10/18903	0.0136421	0.0136421	0.0829693	HLA-DRA/HLA-DRB1	2
GO:0009396	folic acid-containing compound biosynthetic process	2/346	10/18903	0.0136421	0.0136421	0.0829693	DHFR/GART	2
GO:0033314	mitotic DNA replication checkpoint signaling	2/346	10/18903	0.0136421	0.0136421	0.0829693	CLSPN/CDC6	2
GO:0045657	positive regulation of monocyte differentiation	2/346	10/18903	0.0136421	0.0136421	0.0829693	CD74/HLA-DRB1	2
GO:0048304	positive regulation of isotype switching to IgG isotypes	2/346	10/18903	0.0136421	0.0136421	0.0829693	ATAD5/MSH2	2
GO:0071028	nuclear mRNA surveillance	2/346	10/18903	0.0136421	0.0136421	0.0829693	EXOSC8/EXOSC4	2
GO:1901838	positive regulation of transcription of nucleolar large rRNA by RNA polymerase I	2/346	10/18903	0.0136421	0.0136421	0.0829693	DDX11/NCL	2
GO:1904181	positive regulation of membrane depolarization	2/346	10/18903	0.0136421	0.0136421	0.0829693	PARP1/MLLT11	2
GO:0010971	positive regulation of G2/M transition of mitotic cell cycle	3/346	28/18903	0.0141938	0.0141938	0.0857414	CDK1/RRM1/CDK4	3
GO:0033119	negative regulation of RNA splicing	3/346	28/18903	0.0141938	0.0141938	0.0857414	PTBP1/HNRNPA2B1/SRSF10	3
GO:0045830	positive regulation of isotype switching	3/346	28/18903	0.0141938	0.0141938	0.0857414	ATAD5/MSH2/MAD2L2	3
GO:0008637	apoptotic mitochondrial changes	6/346	108/18903	0.0144924	0.0144924	0.0871529	TMEM14A/SLC25A5/MLLT11/BAD/AIFM2/GGCT	6
GO:0019882	antigen processing and presentation	6/346	108/18903	0.0144924	0.0144924	0.0871529	HLA-DRB5/HLA-DRA/HLA-DMA/CD74/HLA-DRB1/PSMB8	6
GO:1903313	positive regulation of mRNA metabolic process	7/346	140/18903	0.0146855	0.0146855	0.0881162	EXOSC8/SF3B4/NCL/NUDT21/TRA2B/YBX1/THRAP3	7
GO:0006636	unsaturated fatty acid biosynthetic process	4/346	52/18903	0.0149836	0.0149836	0.0893057	FABP5/CD74/MIF/PTGES3	4
GO:0010043	response to zinc ion	4/346	52/18903	0.0149836	0.0149836	0.0893057	MT2A/PARP1/MT1E/MT1X	4
GO:0043392	negative regulation of DNA binding	4/346	52/18903	0.0149836	0.0149836	0.0893057	E2F1/GZMA/TMSB4X/MAD2L2	4
GO:0009264	deoxyribonucleotide catabolic process	3/346	29/18903	0.015621	0.015621	0.0919918	DUT/UNG/DCTPP1	3
GO:0044030	regulation of DNA methylation	3/346	29/18903	0.015621	0.015621	0.0919918	BRCA1/PARP1/MIS18A	3
GO:0046386	deoxyribose phosphate catabolic process	3/346	29/18903	0.015621	0.015621	0.0919918	DUT/UNG/DCTPP1	3
GO:0097421	liver regeneration	3/346	29/18903	0.015621	0.015621	0.0919918	TYMS/PCNA/EZH2	3
GO:1902175	regulation of oxidative stress-induced intrinsic apoptotic signaling pathway	3/346	29/18903	0.015621	0.015621	0.0919918	PPIA/PARP1/NONO	3
GO:0009416	response to light stimulus	12/346	321/18903	0.01564	0.01564	0.0919918	PCNA/FEN1/CHEK1/MSH6/MSH2/RBX1/PARP1/DDB2/USP1/POLD3/POLD1/ITGB1	12
GO:0052372	modulation by symbiont of entry into host	4/346	53/18903	0.0159791	0.0159791	0.0937802	CD74/HMGB1/HLA-DRB1/TRIM26	4
GO:0006631	fatty acid metabolic process	14/346	400/18903	0.0160233	0.0160233	0.0938344	ACOT7/GSTP1/BRCA1/FABP5/NUDT8/AKR1B1/HPGD/HADH/CD74/HACD3/MIF/ALDH3A2/SLC27A2/PTGES3	14
GO:0005996	monosaccharide metabolic process	10/346	248/18903	0.0163664	0.0163664	0.0942098	GAPDH/ENO1/TPI1/FABP5/PKM/AKR1B1/BRAT1/PGD/FUOM/BAD	10
GO:0006402	mRNA catabolic process	10/346	248/18903	0.0163664	0.0163664	0.0942098	E2F1/HNRNPAB/CARHSP1/MAGOHB/LSM5/EXOSC8/LSM2/YBX1/THRAP3/EXOSC4	10
GO:1903046	meiotic cell cycle process	9/346	212/18903	0.0164394	0.0164394	0.0942098	MND1/RAD51AP1/RAD51/SMC2/MSH6/PSMC3IP/SMC4/SMC3/SMC1A	9
GO:0009120	deoxyribonucleoside metabolic process	2/346	11/18903	0.0164738	0.0164738	0.0942098	TK1/DTYMK	2
GO:0033869	nucleoside bisphosphate catabolic process	2/346	11/18903	0.0164738	0.0164738	0.0942098	ACOT7/NUDT8	2
GO:0034031	ribonucleoside bisphosphate catabolic process	2/346	11/18903	0.0164738	0.0164738	0.0942098	ACOT7/NUDT8	2
GO:0034034	purine nucleoside bisphosphate catabolic process	2/346	11/18903	0.0164738	0.0164738	0.0942098	ACOT7/NUDT8	2
GO:0034427	nuclear-transcribed mRNA catabolic process	exonucleolytic	3'-5'	2/346	11/18903	0.0164738	0.0164738	0.0942098	EXOSC8/EXOSC4	2
GO:0042989	sequestering of actin monomers	2/346	11/18903	0.0164738	0.0164738	0.0942098	TMSB10/TMSB4X	2
GO:0070344	regulation of fat cell proliferation	2/346	11/18903	0.0164738	0.0164738	0.0942098	E2F1/TFDP1	2
GO:1900363	regulation of mRNA polyadenylation	2/346	11/18903	0.0164738	0.0164738	0.0942098	SNRPA/NUDT21	2
GO:0051293	establishment of spindle localization	4/346	54/18903	0.0170151	0.0170151	0.0970987	MAD2L1/CFL1/NUSAP1/ITGB1	4
GO:0070979	protein K11-linked ubiquitination	3/346	30/18903	0.017126	0.017126	0.0973172	UBE2T/ANAPC11/UBE2L3	3
GO:1902230	negative regulation of intrinsic apoptotic signaling pathway in response to DNA damage	3/346	30/18903	0.017126	0.017126	0.0973172	ATAD5/CD74/MIF	3
GO:0051303	establishment of chromosome localization	5/346	82/18903	0.0172953	0.0172953	0.0978644	CDT1/CENPQ/KIF22/CENPF/CHAMP1	5
GO:2001021	negative regulation of response to DNA damage stimulus	5/346	82/18903	0.0172953	0.0172953	0.0978644	RMI2/ATAD5/CD74/MAD2L2/MIF	5
GO:0046394	carboxylic acid biosynthetic process	12/346	326/18903	0.0174398	0.0174398	0.0984744	DHFR/PHGDH/ACOT7/GSTP1/BRCA1/SHMT1/FABP5/CD74/HACD3/MIF/SLC27A2/PTGES3	12
GO:0034599	cellular response to oxidative stress	11/346	288/18903	0.017499	0.017499	0.0986013	PCNA/CDK1/DHFR/CHCHD2/EZH2/PRDX3/PPIA/PARP1/NONO/SMPD3/AIFM2	11
GO:0050870	positive regulation of T cell activation	10/346	251/18903	0.017645	0.017645	0.0992156	ACTB/HLA-DRB5/HLA-DRA/HLA-DMA/CD74/HMGB1/HLA-DRB1/BAD/CORO1A/ACTL6A	10
GO:0006096	glycolytic process	5/346	83/18903	0.0181368	0.0181368	0.101767	GAPDH/ENO1/TPI1/PKM/LDHA	5
GO:0016053	organic acid biosynthetic process	12/346	328/18903	0.0182017	0.0182017	0.101919	DHFR/PHGDH/ACOT7/GSTP1/BRCA1/SHMT1/FABP5/CD74/HACD3/MIF/SLC27A2/PTGES3	12
GO:0090305	nucleic acid phosphodiester bond hydrolysis	10/346	253/18903	0.0185375	0.0185375	0.103582	FEN1/ATAD5/RBBP8/RNASEH2A/EXOSC8/POLR3K/NUDT21/POLD1/EXOSC4/TDP1	10
GO:0098727	maintenance of cell number	8/346	181/18903	0.0185814	0.0185814	0.103612	EZH2/ACTB/RBBP7/RBBP4/SMC3/PHF19/SMC1A/ACTL6A	8
GO:0006757	ATP generation from ADP	5/346	84/18903	0.0190049	0.0190049	0.105753	GAPDH/ENO1/TPI1/PKM/LDHA	5
GO:0043687	post-translational protein modification	4/346	56/18903	0.0192108	0.0192108	0.106477	DSCC1/FN3KRP/RBX1/BAZ1B	4
GO:0002696	positive regulation of leukocyte activation	15/346	450/18903	0.0192475	0.0192475	0.106477	ATAD5/ACTB/MSH2/HLA-DRB5/HLA-DRA/HLA-DMA/CD74/HMGB1/HLA-DRB1/MAD2L2/MIF/BAD/CORO1A/IGKC/ACTL6A	15
GO:0072330	monocarboxylic acid biosynthetic process	9/346	218/18903	0.019337	0.019337	0.106477	ACOT7/GSTP1/BRCA1/FABP5/CD74/HACD3/MIF/SLC27A2/PTGES3	9
GO:0000012	single strand break repair	2/346	12/18903	0.0195319	0.0195319	0.106477	PARP1/TDP1	2
GO:0002424	T cell mediated immune response to tumor cell	2/346	12/18903	0.0195319	0.0195319	0.106477	HMGB1/HLA-DRB1	2
GO:0043380	regulation of memory T cell differentiation	2/346	12/18903	0.0195319	0.0195319	0.106477	HLA-DRA/HLA-DRB1	2
GO:0051573	negative regulation of histone H3-K9 methylation	2/346	12/18903	0.0195319	0.0195319	0.106477	DNMT1/BRCA1	2
GO:0070493	thrombin-activated receptor signaling pathway	2/346	12/18903	0.0195319	0.0195319	0.106477	STMN1/HPGD	2
GO:0071472	cellular response to salt stress	2/346	12/18903	0.0195319	0.0195319	0.106477	AKR1B1/XRCC5	2
GO:1904667	negative regulation of ubiquitin protein ligase activity	2/346	12/18903	0.0195319	0.0195319	0.106477	MAD2L1/MAD2L2	2
GO:1903829	positive regulation of protein localization	15/346	451/18903	0.0195907	0.0195907	0.106581	CDT1/CDK1/CENPQ/PPIA/PARP1/RAN/CCT6A/KIF20B/ANP32B/HLA-DRB1/HRAS/ITGB1/BAD/SAE1/UBE2L3	15
GO:0044000	movement in host	8/346	183/18903	0.0197065	0.0197065	0.106994	CDK1/SIVA1/PPIA/CD74/HMGB1/HLA-DRB1/TRIM26/ITGB1	8
GO:0002377	immunoglobulin production	9/346	219/18903	0.0198537	0.0198537	0.107575	UNG/ATAD5/MSH6/MSH2/HLA-DRB5/HLA-DRA/HLA-DMA/HLA-DRB1/MAD2L2	9
GO:0000281	mitotic cytokinesis	5/346	85/18903	0.0198998	0.0198998	0.107608	STMN1/CFL1/KIF20B/NUSAP1/CKAP2	5
GO:0002440	production of molecular mediator of immune response	12/346	333/18903	0.0202158	0.0202158	0.109096	UNG/ATAD5/MSH6/MSH2/HLA-DRB5/HLA-DRA/HLA-DMA/CD74/ACP5/HLA-DRB1/MAD2L2/MIF	12
GO:0043388	positive regulation of DNA binding	4/346	57/18903	0.0203713	0.0203713	0.109715	HMGB2/PARP1/NME1/HMGB1	4
GO:0045582	positive regulation of T cell differentiation	6/346	117/18903	0.0206997	0.0206997	0.11126	ACTB/HLA-DRA/CD74/HLA-DRB1/BAD/ACTL6A	6
GO:0046718	viral entry into host cell	7/346	151/18903	0.0213267	0.0213267	0.114401	CDK1/SIVA1/CD74/HMGB1/HLA-DRB1/TRIM26/ITGB1	7
GO:0007131	reciprocal meiotic recombination	4/346	58/18903	0.021574	0.021574	0.115037	MND1/RAD51AP1/RAD51/PSMC3IP	4
GO:0031124	mRNA 3'-end processing	4/346	58/18903	0.021574	0.021574	0.115037	SLBP/BARD1/SNRPA/NUDT21	4
GO:0140527	reciprocal homologous recombination	4/346	58/18903	0.021574	0.021574	0.115037	MND1/RAD51AP1/RAD51/PSMC3IP	4
GO:0097191	extrinsic apoptotic signaling pathway	9/346	224/18903	0.022588	0.022588	0.117926	HMGB2/SIVA1/GSTP1/BCL2L12/BRCA1/CASP8AP2/MLLT11/BAD/ITM2C	9
GO:0002312	B cell activation involved in immune response	5/346	88/18903	0.0227489	0.0227489	0.117926	UNG/ATAD5/MSH6/MSH2/MAD2L2	5
GO:0007183	SMAD protein complex assembly	2/346	13/18903	0.0228074	0.0228074	0.117926	PARP1/FKBP1A	2
GO:0009143	nucleoside triphosphate catabolic process	2/346	13/18903	0.0228074	0.0228074	0.117926	DUT/DCTPP1	2
GO:0021978	telencephalon regionalization	2/346	13/18903	0.0228074	0.0228074	0.117926	TRA2B/ADGRG1	2
GO:0031392	regulation of prostaglandin biosynthetic process	2/346	13/18903	0.0228074	0.0228074	0.117926	FABP5/CD74	2
GO:0042921	glucocorticoid receptor signaling pathway	2/346	13/18903	0.0228074	0.0228074	0.117926	YWHAH/PTGES3	2
GO:0043379	memory T cell differentiation	2/346	13/18903	0.0228074	0.0228074	0.117926	HLA-DRA/HLA-DRB1	2
GO:0070341	fat cell proliferation	2/346	13/18903	0.0228074	0.0228074	0.117926	E2F1/TFDP1	2
GO:0070914	UV-damage excision repair	2/346	13/18903	0.0228074	0.0228074	0.117926	DDB2/POLD3	2
GO:0071481	cellular response to X-ray	2/346	13/18903	0.0228074	0.0228074	0.117926	XRCC5/NUCKS1	2
GO:1901029	negative regulation of mitochondrial outer membrane permeabilization involved in apoptotic signaling pathway	2/346	13/18903	0.0228074	0.0228074	0.117926	TMEM14A/SLC25A5	2
GO:2000615	regulation of histone H3-K9 acetylation	2/346	13/18903	0.0228074	0.0228074	0.117926	CHEK1/BRCA1	2
GO:0009161	ribonucleoside monophosphate metabolic process	4/346	59/18903	0.0228192	0.0228192	0.117926	PAICS/GART/UCK2/HPRT1	4
GO:0043903	regulation of biological process involved in symbiotic interaction	4/346	59/18903	0.0228192	0.0228192	0.117926	CD74/HMGB1/HLA-DRB1/TRIM26	4
GO:0051653	spindle localization	4/346	59/18903	0.0228192	0.0228192	0.117926	MAD2L1/CFL1/NUSAP1/ITGB1	4
GO:0007006	mitochondrial membrane organization	6/346	120/18903	0.0231157	0.0231157	0.119	ARHGAP11B/IMMT/APOO/TMEM14A/SLC25A5/BAD	6
GO:0042752	regulation of circadian rhythm	6/346	120/18903	0.0231157	0.0231157	0.119	CDK1/TIMELESS/EZH2/PARP1/NONO/THRAP3	6
GO:0001906	cell killing	8/346	189/18903	0.0233721	0.0233721	0.120089	TUBB/GAPDH/HMGN2/GNLY/HLA-DRA/HPRT1/HLA-DRB1/CORO1A	8
GO:0050000	chromosome localization	5/346	89/18903	0.0237542	0.0237542	0.121819	CDT1/CENPQ/KIF22/CENPF/CHAMP1	5
GO:0035066	positive regulation of histone acetylation	3/346	34/18903	0.02393	0.02393	0.12202	DEK/BRCA1/BAZ1B	3
GO:0090322	regulation of superoxide metabolic process	3/346	34/18903	0.02393	0.02393	0.12202	DHFR/GSTP1/ACP5	3
GO:1901797	negative regulation of signal transduction by p53 class mediator	3/346	34/18903	0.02393	0.02393	0.12202	ATAD5/CD74/MIF	3
GO:0002443	leukocyte mediated immunity	15/346	463/18903	0.024082	0.024082	0.122563	UNG/ATAD5/TUBB/MSH6/MSH2/HLA-DRB5/HLA-DRA/HLA-DMA/CD74/HPRT1/HMGB1/HLA-DRB1/MAD2L2/CORO1A/IGKC	15
GO:0016052	carbohydrate catabolic process	7/346	155/18903	0.0241885	0.0241885	0.122639	GAPDH/ENO1/TPI1/PKM/LDHA/PGD/BAD	7
GO:0050871	positive regulation of B cell activation	7/346	155/18903	0.0241885	0.0241885	0.122639	ATAD5/MSH2/CD74/MAD2L2/MIF/BAD/IGKC	7
GO:0001510	RNA methylation	5/346	90/18903	0.0247878	0.0247878	0.12544	SNRPB/SNRPD1/SNRPG/SNRPD3/SNRPE	5
GO:0046456	icosanoid biosynthetic process	4/346	61/18903	0.0254388	0.0254388	0.127515	FABP5/CD74/MIF/PTGES3	4
GO:1904356	regulation of telomere maintenance via telomere lengthening	4/346	61/18903	0.0254388	0.0254388	0.127515	PARP1/CCT6A/XRCC5/HNRNPA2B1	4
GO:0019318	hexose metabolic process	9/346	229/18903	0.0255822	0.0255822	0.127515	GAPDH/ENO1/TPI1/FABP5/PKM/AKR1B1/BRAT1/FUOM/BAD	9
GO:0044282	small molecule catabolic process	13/346	385/18903	0.0256879	0.0256879	0.127515	NUDT1/ARHGAP11B/ENO1/TPI1/SHMT1/NUDT8/PKM/NAGK/HADH/PGD/AHCY/BAD/SLC27A2	13
GO:0090316	positive regulation of intracellular protein transport	7/346	157/18903	0.0257139	0.0257139	0.127515	CDK1/RAN/KIF20B/ANP32B/HRAS/SAE1/UBE2L3	7
GO:0050867	positive regulation of cell activation	15/346	467/18903	0.0257387	0.0257387	0.127515	ATAD5/ACTB/MSH2/HLA-DRB5/HLA-DRA/HLA-DMA/CD74/HMGB1/HLA-DRB1/MAD2L2/MIF/BAD/CORO1A/IGKC/ACTL6A	15
GO:0043276	anoikis	3/346	35/18903	0.0258273	0.0258273	0.127515	E2F1/TFDP1/ITGB1	3
GO:0071398	cellular response to fatty acid	3/346	35/18903	0.0258273	0.0258273	0.127515	E2F1/CDK4/XRCC5	3
GO:0006122	mitochondrial electron transport	ubiquinol to cytochrome c	2/346	14/18903	0.0262911	0.0262911	0.127515	CYC1/UQCRQ	2
GO:0006241	CTP biosynthetic process	2/346	14/18903	0.0262911	0.0262911	0.127515	NME1/UCK2	2
GO:0006563	L-serine metabolic process	2/346	14/18903	0.0262911	0.0262911	0.127515	PHGDH/SHMT1	2
GO:0007100	mitotic centrosome separation	2/346	14/18903	0.0262911	0.0262911	0.127515	CHEK1/RANBP1	2
GO:0030049	muscle filament sliding	2/346	14/18903	0.0262911	0.0262911	0.127515	MYL6/MYL6B	2
GO:0031958	corticosteroid receptor signaling pathway	2/346	14/18903	0.0262911	0.0262911	0.127515	YWHAH/PTGES3	2
GO:0042538	hyperosmotic salinity response	2/346	14/18903	0.0262911	0.0262911	0.127515	AKR1B1/XRCC5	2
GO:0043922	negative regulation by host of viral transcription	2/346	14/18903	0.0262911	0.0262911	0.127515	PSMC3/NUCKS1	2
GO:0044793	negative regulation by host of viral process	2/346	14/18903	0.0262911	0.0262911	0.127515	PSMC3/NUCKS1	2
GO:0045842	positive regulation of mitotic metaphase/anaphase transition	2/346	14/18903	0.0262911	0.0262911	0.127515	CDT1/ANAPC11	2
GO:0048302	regulation of isotype switching to IgG isotypes	2/346	14/18903	0.0262911	0.0262911	0.127515	ATAD5/MSH2	2
GO:0071027	nuclear RNA surveillance	2/346	14/18903	0.0262911	0.0262911	0.127515	EXOSC8/EXOSC4	2
GO:0090715	immunological memory formation process	2/346	14/18903	0.0262911	0.0262911	0.127515	HLA-DRA/HLA-DRB1	2
GO:2000105	positive regulation of DNA-templated DNA replication	2/346	14/18903	0.0262911	0.0262911	0.127515	CDT1/CDK2	2
GO:2001171	positive regulation of ATP biosynthetic process	2/346	14/18903	0.0262911	0.0262911	0.127515	ENO1/TMSB4X	2
GO:0044409	entry into host	7/346	158/18903	0.0265008	0.0265008	0.128299	CDK1/SIVA1/CD74/HMGB1/HLA-DRB1/TRIM26/ITGB1	7
GO:0140013	meiotic nuclear division	8/346	194/18903	0.0267735	0.0267735	0.129115	MND1/RAD51AP1/RAD51/SMC2/PSMC3IP/SMC4/SMC3/SMC1A	8
GO:0006360	transcription by RNA polymerase I	4/346	62/18903	0.0268136	0.0268136	0.129115	DEK/DDX11/NCL/BAZ1B	4
GO:0046902	regulation of mitochondrial membrane permeability	4/346	62/18903	0.0268136	0.0268136	0.129115	ARHGAP11B/TMEM14A/SLC25A5/BAD	4
GO:0007051	spindle organization	8/346	195/18903	0.0274929	0.0274929	0.132149	STMN1/MYBL2/TUBB/CENPH/SAC3D1/RAN/SMC3/SMC1A	8
GO:0000956	nuclear-transcribed mRNA catabolic process	6/346	125/18903	0.0275507	0.0275507	0.13219	HNRNPAB/MAGOHB/EXOSC8/YBX1/THRAP3/EXOSC4	6
GO:0042254	ribosome biogenesis	11/346	310/18903	0.0281535	0.0281535	0.1346	RAN/EXOSC8/XRCC5/PA2G4/NOM1/NOP56/C1orf109/TMA16/GNL2/PPAN/EXOSC4	11
GO:1904951	positive regulation of establishment of protein localization	11/346	310/18903	0.0281535	0.0281535	0.1346	CDK1/PPIA/RAN/CCT6A/KIF20B/ANP32B/HLA-DRB1/HRAS/BAD/SAE1/UBE2L3	11
GO:0070542	response to fatty acid	4/346	63/18903	0.0282321	0.0282321	0.134736	E2F1/CDK4/XRCC5/BAD	4
GO:0042113	B cell activation	12/346	350/18903	0.0283141	0.0283141	0.134887	UNG/ATAD5/EZH2/MSH6/MSH2/SLC25A5/CD74/MAD2L2/MIF/ITGB1/BAD/IGKC	12
GO:0046434	organophosphate catabolic process	7/346	161/18903	0.0289595	0.0289595	0.136959	DUT/UNG/ACOT7/DCTPP1/NUDT8/HPRT1/SMPD3	7
GO:0050918	positive chemotaxis	4/346	64/18903	0.0296944	0.0296944	0.136959	HMGB2/HMGB1/MIF/CORO1A	4
GO:0006734	NADH metabolic process	3/346	37/18903	0.0298571	0.0298571	0.136959	ENO1/TPI1/PKM	3
GO:0071276	cellular response to cadmium ion	3/346	37/18903	0.0298571	0.0298571	0.136959	MT2A/MT1E/MT1X	3
GO:1904358	positive regulation of telomere maintenance via telomere lengthening	3/346	37/18903	0.0298571	0.0298571	0.136959	CCT6A/XRCC5/HNRNPA2B1	3
GO:0002903	negative regulation of B cell apoptotic process	2/346	15/18903	0.0299745	0.0299745	0.136959	CD74/MIF	2
GO:0009163	nucleoside biosynthetic process	2/346	15/18903	0.0299745	0.0299745	0.136959	DTYMK/HPRT1	2
GO:0009209	pyrimidine ribonucleoside triphosphate biosynthetic process	2/346	15/18903	0.0299745	0.0299745	0.136959	NME1/UCK2	2
GO:0031453	positive regulation of heterochromatin formation	2/346	15/18903	0.0299745	0.0299745	0.136959	DNMT1/CDK2	2
GO:0034404	nucleobase-containing small molecule biosynthetic process	2/346	15/18903	0.0299745	0.0299745	0.136959	DTYMK/HPRT1	2
GO:0042559	pteridine-containing compound biosynthetic process	2/346	15/18903	0.0299745	0.0299745	0.136959	DHFR/GART	2
GO:0043518	negative regulation of DNA damage response	signal transduction by p53 class mediator	2/346	15/18903	0.0299745	0.0299745	0.136959	CD74/MIF	2
GO:0043970	histone H3-K9 acetylation	2/346	15/18903	0.0299745	0.0299745	0.136959	CHEK1/BRCA1	2
GO:0046655	folic acid metabolic process	2/346	15/18903	0.0299745	0.0299745	0.136959	DHFR/SHMT1	2
GO:0048291	isotype switching to IgG isotypes	2/346	15/18903	0.0299745	0.0299745	0.136959	ATAD5/MSH2	2
GO:0051290	protein heterotetramerization	2/346	15/18903	0.0299745	0.0299745	0.136959	RRM1/NUDT21	2
GO:0051299	centrosome separation	2/346	15/18903	0.0299745	0.0299745	0.136959	CHEK1/RANBP1	2
GO:0071474	cellular hyperosmotic response	2/346	15/18903	0.0299745	0.0299745	0.136959	AKR1B1/XRCC5	2
GO:0120263	positive regulation of heterochromatin organization	2/346	15/18903	0.0299745	0.0299745	0.136959	DNMT1/CDK2	2
GO:1900029	positive regulation of ruffle assembly	2/346	15/18903	0.0299745	0.0299745	0.136959	PFN1/HRAS	2
GO:1901836	regulation of transcription of nucleolar large rRNA by RNA polymerase I	2/346	15/18903	0.0299745	0.0299745	0.136959	DDX11/NCL	2
GO:1902101	positive regulation of metaphase/anaphase transition of cell cycle	2/346	15/18903	0.0299745	0.0299745	0.136959	CDT1/ANAPC11	2
GO:2000767	positive regulation of cytoplasmic translation	2/346	15/18903	0.0299745	0.0299745	0.136959	PKM/YBX1	2
GO:2001279	regulation of unsaturated fatty acid biosynthetic process	2/346	15/18903	0.0299745	0.0299745	0.136959	FABP5/CD74	2
GO:1900407	regulation of cellular response to oxidative stress	5/346	95/18903	0.0303869	0.0303869	0.138607	DHFR/PPIA/PARP1/NONO/AIFM2	5
GO:1903039	positive regulation of leukocyte cell-cell adhesion	10/346	275/18903	0.0306566	0.0306566	0.1396	ACTB/HLA-DRB5/HLA-DRA/HLA-DMA/CD74/HMGB1/HLA-DRB1/BAD/CORO1A/ACTL6A	10
GO:0031100	animal organ regeneration	4/346	65/18903	0.0312009	0.0312009	0.141597	TYMS/PCNA/CDK1/EZH2	4
GO:0035065	regulation of histone acetylation	4/346	65/18903	0.0312009	0.0312009	0.141597	CHEK1/DEK/BRCA1/BAZ1B	4
GO:0040001	establishment of mitotic spindle localization	3/346	38/18903	0.031989	0.031989	0.143956	MAD2L1/NUSAP1/ITGB1	3
GO:0043516	regulation of DNA damage response	signal transduction by p53 class mediator	3/346	38/18903	0.031989	0.031989	0.143956	EEF1E1/CD74/MIF	3
GO:0045191	regulation of isotype switching	3/346	38/18903	0.031989	0.031989	0.143956	ATAD5/MSH2/MAD2L2	3
GO:0072529	pyrimidine-containing compound catabolic process	3/346	38/18903	0.031989	0.031989	0.143956	DUT/UNG/DCTPP1	3
GO:1902229	regulation of intrinsic apoptotic signaling pathway in response to DNA damage	3/346	38/18903	0.031989	0.031989	0.143956	ATAD5/CD74/MIF	3
GO:0051494	negative regulation of cytoskeleton organization	7/346	165/18903	0.0324715	0.0324715	0.14559	STMN1/PFN1/BRCA1/TMSB10/TMSB4X/CKAP2/CORO1A	7
GO:0042542	response to hydrogen peroxide	6/346	130/18903	0.032515	0.032515	0.14559	PCNA/CDK1/EZH2/PRDX3/SMPD3/BAD	6
GO:0045621	positive regulation of lymphocyte differentiation	6/346	130/18903	0.032515	0.032515	0.14559	ACTB/HLA-DRA/CD74/HLA-DRB1/BAD/ACTL6A	6
GO:0006403	RNA localization	8/346	202/18903	0.0329072	0.0329072	0.147101	SLBP/HNRNPAB/MAGOHB/RAN/CCT6A/HNRNPA2B1/SRSF3/YBX1	8
GO:0032543	mitochondrial translation	6/346	131/18903	0.033573	0.033573	0.149076	MRPL41/MRPL35/MRPL12/UQCC2/MRPL55/MRPL23	6
GO:0019058	viral life cycle	11/346	319/18903	0.0336375	0.0336375	0.149076	CDK1/SIVA1/DEK/PPIA/CD74/HACD3/HMGB1/HLA-DRB1/TRIM26/ITGB1/NUCKS1	11
GO:0051701	biological process involved in interaction with host	8/346	203/18903	0.0337359	0.0337359	0.149076	CDK1/SIVA1/PPIA/CD74/HMGB1/HLA-DRB1/TRIM26/ITGB1	8
GO:0031053	primary miRNA processing	2/346	16/18903	0.0338492	0.0338492	0.149076	HNRNPA2B1/SRSF3	2
GO:0033275	actin-myosin filament sliding	2/346	16/18903	0.0338492	0.0338492	0.149076	MYL6/MYL6B	2
GO:0045144	meiotic sister chromatid segregation	2/346	16/18903	0.0338492	0.0338492	0.149076	SMC3/SMC1A	2
GO:0046036	CTP metabolic process	2/346	16/18903	0.0338492	0.0338492	0.149076	NME1/UCK2	2
GO:0051177	meiotic sister chromatid cohesion	2/346	16/18903	0.0338492	0.0338492	0.149076	SMC3/SMC1A	2
GO:0071025	RNA surveillance	2/346	16/18903	0.0338492	0.0338492	0.149076	EXOSC8/EXOSC4	2
GO:0044273	sulfur compound catabolic process	3/346	39/18903	0.0341983	0.0341983	0.15012	ACOT7/NUDT8/AHCY	3
GO:1901661	quinone metabolic process	3/346	39/18903	0.0341983	0.0341983	0.15012	FDXR/AKR1B1/AIFM2	3
GO:0032206	positive regulation of telomere maintenance	4/346	67/18903	0.0343465	0.0343465	0.150525	CCT6A/XRCC5/HNRNPA2B1/ACTL6A	4
GO:0000302	response to reactive oxygen species	8/346	204/18903	0.0345787	0.0345787	0.151295	PCNA/CDK1/DHFR/GSTP1/EZH2/PRDX3/SMPD3/BAD	8
GO:0007052	mitotic spindle organization	6/346	133/18903	0.0357554	0.0357554	0.156189	STMN1/MYBL2/CENPH/RAN/SMC3/SMC1A	6
GO:1902808	positive regulation of cell cycle G1/S phase transition	4/346	68/18903	0.035986	0.035986	0.15694	CDC6/RRM1/TFDP1/EZH2	4
GO:0006882	cellular zinc ion homeostasis	3/346	40/18903	0.0364848	0.0364848	0.1586	MT2A/MT1E/MT1X	3
GO:2000758	positive regulation of peptidyl-lysine acetylation	3/346	40/18903	0.0364848	0.0364848	0.1586	DEK/BRCA1/BAZ1B	3
GO:0051148	negative regulation of muscle cell differentiation	4/346	69/18903	0.03767	0.03767	0.161914	EZH2/DNMT1/PTBP1/YBX1	4
GO:0000209	protein polyubiquitination	9/346	246/18903	0.0378542	0.0378542	0.161914	UBE2T/RUSC1/ANAPC11/BRCA1/RBX1/BARD1/PPIA/DDB2/UBE2L3	9
GO:0007135	meiosis II	2/346	17/18903	0.0379068	0.0379068	0.161914	SMC3/SMC1A	2
GO:0060382	regulation of DNA strand elongation	2/346	17/18903	0.0379068	0.0379068	0.161914	NUCKS1/ACTL6A	2
GO:0061983	meiosis II cell cycle process	2/346	17/18903	0.0379068	0.0379068	0.161914	SMC3/SMC1A	2
GO:0070206	protein trimerization	2/346	17/18903	0.0379068	0.0379068	0.161914	CD74/MIF	2
GO:0090399	replicative senescence	2/346	17/18903	0.0379068	0.0379068	0.161914	CHEK1/CDKN2A	2
GO:0090713	immunological memory process	2/346	17/18903	0.0379068	0.0379068	0.161914	HLA-DRA/HLA-DRB1	2
GO:1900037	regulation of cellular response to hypoxia	2/346	17/18903	0.0379068	0.0379068	0.161914	CHCHD2/ENO1	2
GO:1905269	positive regulation of chromatin organization	2/346	17/18903	0.0379068	0.0379068	0.161914	DNMT1/CDK2	2
GO:0007098	centrosome cycle	6/346	135/18903	0.0380271	0.0380271	0.161914	CDK1/CHEK1/RANBP1/SAC3D1/BRCA1/CDK2	6
GO:0032204	regulation of telomere maintenance	5/346	101/18903	0.0380798	0.0380798	0.161914	PARP1/CCT6A/XRCC5/HNRNPA2B1/ACTL6A	5
GO:0006479	protein methylation	8/346	208/18903	0.0380923	0.0380923	0.161914	SNRPB/EZH2/DNMT1/BRCA1/SUZ12/COPRS/SNRPD3/PHF19	8
GO:0008213	protein alkylation	8/346	208/18903	0.0380923	0.0380923	0.161914	SNRPB/EZH2/DNMT1/BRCA1/SUZ12/COPRS/SNRPD3/PHF19	8
GO:0006458	'de novo' protein folding	3/346	41/18903	0.0388479	0.0388479	0.164864	CD74/FKBP1A/PTGES3	3
GO:0006081	cellular aldehyde metabolic process	4/346	70/18903	0.0393985	0.0393985	0.166411	IDH2/TPI1/TALDO1/ALDH3A2	4
GO:0051881	regulation of mitochondrial membrane potential	4/346	70/18903	0.0393985	0.0393985	0.166411	PRDX3/PARP1/MLLT11/BAD	4
GO:1902373	negative regulation of mRNA catabolic process	4/346	70/18903	0.0393985	0.0393985	0.166411	E2F1/HNRNPAB/YBX1/THRAP3	4
GO:0031058	positive regulation of histone modification	5/346	102/18903	0.0394674	0.0394674	0.16644	DNMT1/DEK/BRCA1/PHF19/BAZ1B	5
GO:0007623	circadian rhythm	8/346	210/18903	0.0399358	0.0399358	0.167887	TYMS/CDK1/TIMELESS/EZH2/PARP1/NONO/AHCY/THRAP3	8
GO:0031396	regulation of protein ubiquitination	8/346	210/18903	0.0399358	0.0399358	0.167887	FANCI/MAD2L1/BRCA1/RBX1/PPIA/FKBP1A/MAD2L2/UBE2L3	8
GO:1903322	positive regulation of protein modification by small protein conjugation or removal	6/346	137/18903	0.0403889	0.0403889	0.169526	FANCI/BRCA1/RBX1/FKBP1A/SAE1/UBE2L3	6
GO:0061077	chaperone-mediated protein folding	4/346	71/18903	0.0411717	0.0411717	0.171418	CCT6A/CD74/FKBP1A/PTGES3	4
GO:2000036	regulation of stem cell population maintenance	4/346	71/18903	0.0411717	0.0411717	0.171418	ACTB/RBBP7/RBBP4/ACTL6A	4
GO:0009636	response to toxic substance	9/346	250/18903	0.0412404	0.0412404	0.171418	TYMS/CDK1/DHFR/RAD51/GSTP1/MT2A/PRDX3/MT1E/MT1X	9
GO:0002714	positive regulation of B cell mediated immunity	3/346	42/18903	0.0412869	0.0412869	0.171418	ATAD5/MSH2/MAD2L2	3
GO:0002891	positive regulation of immunoglobulin mediated immune response	3/346	42/18903	0.0412869	0.0412869	0.171418	ATAD5/MSH2/MAD2L2	3
GO:0009167	purine ribonucleoside monophosphate metabolic process	3/346	42/18903	0.0412869	0.0412869	0.171418	PAICS/GART/HPRT1	3
GO:0055069	zinc ion homeostasis	3/346	42/18903	0.0412869	0.0412869	0.171418	MT2A/MT1E/MT1X	3
GO:0021543	pallium development	7/346	174/18903	0.0413855	0.0413855	0.171562	ARHGAP11B/EZH2/GART/TRA2B/ADGRG1/BAD/UQCRQ	7
GO:0009208	pyrimidine ribonucleoside triphosphate metabolic process	2/346	18/18903	0.0421396	0.0421396	0.172291	NME1/UCK2	2
GO:0015936	coenzyme A metabolic process	2/346	18/18903	0.0421396	0.0421396	0.172291	ACOT7/NUDT8	2
GO:0033151	V(D)J recombination	2/346	18/18903	0.0421396	0.0421396	0.172291	HMGB2/HMGB1	2
GO:0042407	cristae formation	2/346	18/18903	0.0421396	0.0421396	0.172291	IMMT/APOO	2
GO:0043173	nucleotide salvage	2/346	18/18903	0.0421396	0.0421396	0.172291	UCK2/HPRT1	2
GO:0045945	positive regulation of transcription by RNA polymerase III	2/346	18/18903	0.0421396	0.0421396	0.172291	DEK/BAZ1B	2
GO:0051900	regulation of mitochondrial depolarization	2/346	18/18903	0.0421396	0.0421396	0.172291	PARP1/MLLT11	2
GO:0070734	histone H3-K27 methylation	2/346	18/18903	0.0421396	0.0421396	0.172291	EZH2/PHF19	2
GO:1901970	positive regulation of mitotic sister chromatid separation	2/346	18/18903	0.0421396	0.0421396	0.172291	CDT1/ANAPC11	2
GO:1902882	regulation of response to oxidative stress	5/346	104/18903	0.042334	0.042334	0.172822	DHFR/PPIA/PARP1/NONO/AIFM2	5
GO:1903320	regulation of protein modification by small protein conjugation or removal	9/346	252/18903	0.0430079	0.0430079	0.175307	FANCI/MAD2L1/BRCA1/RBX1/PPIA/FKBP1A/MAD2L2/SAE1/UBE2L3	9
GO:0009451	RNA modification	7/346	176/18903	0.0435622	0.0435622	0.177297	HNRNPAB/SNRPB/SNRPD1/SNRPG/SNRPD3/SNRPE/DNAJB11	7
GO:0006739	NADP metabolic process	3/346	43/18903	0.0438014	0.0438014	0.177462	IDH2/PGD/TALDO1	3
GO:0009154	purine ribonucleotide catabolic process	3/346	43/18903	0.0438014	0.0438014	0.177462	ACOT7/NUDT8/HPRT1	3
GO:1900371	regulation of purine nucleotide biosynthetic process	3/346	43/18903	0.0438014	0.0438014	0.177462	ENO1/PARP1/TMSB4X	3
GO:0097305	response to alcohol	9/346	253/18903	0.0439105	0.0439105	0.177636	TYMS/CDK1/RAD51/CDK4/BRCA1/PMVK/PARP1/HPGD/BAD	9
GO:0002366	leukocyte activation involved in immune response	10/346	293/18903	0.0440758	0.0440758	0.177876	UNG/ATAD5/MSH6/MSH2/HLA-DRA/CD74/HMGB1/HLA-DRB1/MAD2L2/CORO1A	10
GO:0007266	Rho protein signal transduction	6/346	140/18903	0.0441024	0.0441024	0.177876	STMN1/CTNNAL1/CFL1/HACD3/ADGRG1/ITGB1	6
GO:0019827	stem cell population maintenance	7/346	177/18903	0.0446777	0.0446777	0.179926	ACTB/RBBP7/RBBP4/SMC3/PHF19/SMC1A/ACTL6A	7
GO:0051222	positive regulation of protein transport	10/346	294/18903	0.044922	0.044922	0.180638	CDK1/PPIA/RAN/KIF20B/ANP32B/HLA-DRB1/HRAS/BAD/SAE1/UBE2L3	10
GO:0009126	purine nucleoside monophosphate metabolic process	3/346	44/18903	0.0463905	0.0463905	0.183835	PAICS/GART/HPRT1	3
GO:0021762	substantia nigra development	3/346	44/18903	0.0463905	0.0463905	0.183835	ACTB/YWHAH/CCDC14	3
GO:0030808	regulation of nucleotide biosynthetic process	3/346	44/18903	0.0463905	0.0463905	0.183835	ENO1/PARP1/TMSB4X	3
GO:0000291	nuclear-transcribed mRNA catabolic process	exonucleolytic	2/346	19/18903	0.0465397	0.0465397	0.183835	EXOSC8/EXOSC4	2
GO:0002483	antigen processing and presentation of endogenous peptide antigen	2/346	19/18903	0.0465397	0.0465397	0.183835	HLA-DRA/HLA-DRB1	2
GO:0006098	pentose-phosphate shunt	2/346	19/18903	0.0465397	0.0465397	0.183835	PGD/TALDO1	2
GO:0006743	ubiquinone metabolic process	2/346	19/18903	0.0465397	0.0465397	0.183835	FDXR/AIFM2	2
GO:0035372	protein localization to microtubule	2/346	19/18903	0.0465397	0.0465397	0.183835	KIF20B/CHAMP1	2
GO:0043628	small regulatory ncRNA 3'-end processing	2/346	19/18903	0.0465397	0.0465397	0.183835	EXOSC8/EXOSC4	2
GO:1901659	glycosyl compound biosynthetic process	2/346	19/18903	0.0465397	0.0465397	0.183835	DTYMK/HPRT1	2
GO:1902176	negative regulation of oxidative stress-induced intrinsic apoptotic signaling pathway	2/346	19/18903	0.0465397	0.0465397	0.183835	PPIA/NONO	2
GO:2000042	negative regulation of double-strand break repair via homologous recombination	2/346	19/18903	0.0465397	0.0465397	0.183835	RMI2/MAD2L2	2
GO:1903900	regulation of viral life cycle	6/346	142/18903	0.046693	0.046693	0.184158	PPIA/CD74/HACD3/HMGB1/HLA-DRB1/TRIM26	6
GO:2000756	regulation of peptidyl-lysine acetylation	4/346	74/18903	0.0467587	0.0467587	0.184158	CHEK1/DEK/BRCA1/BAZ1B	4
GO:0045580	regulation of T cell differentiation	7/346	179/18903	0.0469636	0.0469636	0.184694	ACTB/HLA-DRA/CD74/HMGB1/HLA-DRB1/BAD/ACTL6A	7
GO:0002263	cell activation involved in immune response	10/346	297/18903	0.0475266	0.0475266	0.186635	UNG/ATAD5/MSH6/MSH2/HLA-DRA/CD74/HMGB1/HLA-DRB1/MAD2L2/CORO1A	10
GO:0006575	cellular modified amino acid metabolic process	7/346	180/18903	0.0481341	0.0481341	0.188744	TYMS/DHFR/GGH/GSTP1/SHMT1/GART/AHCY	7
GO:0006090	pyruvate metabolic process	5/346	108/18903	0.0484351	0.0484351	0.189647	GAPDH/ENO1/TPI1/PKM/LDHA	5
GO:0008631	intrinsic apoptotic signaling pathway in response to oxidative stress	3/346	45/18903	0.0490536	0.0490536	0.191509	PPIA/PARP1/NONO	3
GO:0030890	positive regulation of B cell proliferation	3/346	45/18903	0.0490536	0.0490536	0.191509	ATAD5/CD74/MIF	3

## Sheet: SupplementaryTable_IL32+NK_GOMF
ID	Description	GeneRatio	BgRatio	pvalue	p.adjust	qvalue	geneID	Count
GO:0023023	MHC protein complex binding	8/99	36/18432	1.3882870817623e-11	1.3882870817623e-11	3.63877350904014e-09	KLRC2/CD74/HLA-DRB1/HLA-DQB1/HLA-DRB5/HLA-DRA/HLA-DPA1/HLA-DQA1	8
GO:0023026	MHC class II protein complex binding	7/99	27/18432	8.45530869019863e-11	8.45530869019863e-11	1.10809045466287e-08	CD74/HLA-DRB1/HLA-DQB1/HLA-DRB5/HLA-DRA/HLA-DPA1/HLA-DQA1	7
GO:0042605	peptide antigen binding	7/99	37/18432	9.38301253868279e-10	9.38301253868279e-10	6.52481560515865e-08	HLA-DRB1/HLA-DQB1/HLA-DRB5/HLA-DRA/HLA-DPA1/HLA-DQA1/TAP1	7
GO:0032395	MHC class II receptor activity	5/99	10/18432	9.95754991951922e-10	9.95754991951922e-10	6.52481560515865e-08	HLA-DRB1/HLA-DQB1/HLA-DRA/HLA-DPA1/HLA-DQA1	5
GO:0003823	antigen binding	10/99	171/18432	2.77540720711706e-08	2.77540720711706e-08	1.45489767278347e-06	LAG3/KLRC2/HLA-DRB1/HLA-DQB1/HLA-DRB5/HLA-DRA/HLA-DPA1/HLA-DQA1/TAP1/IGKC	10
GO:0042608	T cell receptor binding	4/99	10/18432	1.60401967532944e-07	1.60401967532944e-07	7.00703331854439e-06	CD3G/HLA-DRB1/LCK/HLA-DRA	4
GO:0003779	actin binding	13/99	439/18432	6.40579697115657e-07	6.40579697115657e-07	2.39856157265863e-05	TMSB4X/EVL/ABI3/CORO1A/PPP1R18/LSP1/ARPC2/ARPC1B/DBN1/GBP1/LCP1/CAPG/PDLIM7	13
GO:0140375	immune receptor activity	8/99	148/18432	1.32045185176863e-06	1.32045185176863e-06	4.32621725118933e-05	KLRC2/CD74/HLA-DRB1/HLA-DQB1/CXCR6/HLA-DRA/HLA-DPA1/HLA-DQA1	8
GO:0005522	profilin binding	3/99	10/18432	1.75499118320494e-05	1.75499118320494e-05	0.000511103	ACTG1/EVL/DBN1	3
GO:0044548	S100 protein binding	3/99	14/18432	5.24091990965831e-05	5.24091990965831e-05	0.00137367	S100A11/ANXA2/S100A6	3
GO:0033218	amide binding	10/99	408/18432	6.82397583662653e-05	6.82397583662653e-05	0.00155882	CD74/GPR171/HLA-DRB1/HLA-DQB1/HLA-DRB5/HLA-DRA/FKBP1A/HLA-DPA1/HLA-DQA1/TAP1	10
GO:0042277	peptide binding	9/99	330/18432	7.13678462855893e-05	7.13678462855893e-05	0.00155882	CD74/GPR171/HLA-DRB1/HLA-DQB1/HLA-DRB5/HLA-DRA/HLA-DPA1/HLA-DQA1/TAP1	9
GO:0051015	actin filament binding	7/99	219/18432	0.000179193	0.000179193	0.00361287	ABI3/CORO1A/ARPC2/ARPC1B/DBN1/LCP1/CAPG	7
GO:0005200	structural constituent of cytoskeleton	5/99	107/18432	0.000278368	0.000278368	0.00521156	ACTB/ACTG1/HLA-DRB1/ARPC2/ARPC1B	5
GO:0043548	phosphatidylinositol 3-kinase binding	3/99	30/18432	0.000549215	0.000549215	0.00959681	HCST/CORO1A/LCK	3
GO:0042287	MHC protein binding	3/99	42/18432	0.0014822	0.0014822	0.0242807	LAG3/CD74/TAP1	3
GO:0050998	nitric-oxide synthase binding	2/99	13/18432	0.00214327	0.00214327	0.0311	ACTB/CD74	2
GO:0099186	structural constituent of postsynapse	2/99	13/18432	0.00214327	0.00214327	0.0311	ACTB/ACTG1	2
GO:0016004	phospholipase activator activity	2/99	14/18432	0.00249174	0.00249174	0.0311	CCL5/LCK	2
GO:0032036	myosin heavy chain binding	2/99	14/18432	0.00249174	0.00249174	0.0311	MYL12A/CORO1A	2
GO:0045028	G protein-coupled purinergic nucleotide receptor activity	2/99	14/18432	0.00249174	0.00249174	0.0311	GPR171/GPR34	2
GO:0060229	lipase activator activity	2/99	17/18432	0.00368507	0.00368507	0.0439034	CCL5/LCK	2
GO:0098641	cadherin binding involved in cell-cell adhesion	2/99	18/18432	0.00413124	0.00413124	0.0470791	S100A11/ANXA2	2
GO:0098918	structural constituent of synapse	2/99	19/18432	0.00460117	0.00460117	0.0502497	ACTB/ACTG1	2
GO:0001614	purinergic nucleotide receptor activity	2/99	21/18432	0.00561126	0.00561126	0.056567	GPR171/GPR34	2
GO:0016502	nucleotide receptor activity	2/99	21/18432	0.00561126	0.00561126	0.056567	GPR171/GPR34	2
GO:0030247	polysaccharide binding	2/99	25/18432	0.00790509	0.00790509	0.0767395	HLA-DRB1/HLA-DRA	2
GO:0030507	spectrin binding	2/99	26/18432	0.00853408	0.00853408	0.0798867	GBP1/PTPRC	2
GO:0005125	cytokine activity	5/99	237/18432	0.00906072	0.00906072	0.0818918	CCL5/IL32/CSF1/CKLF/FASLG	5
GO:0048306	calcium-dependent protein binding	3/99	81/18432	0.00947512	0.00947512	0.0827826	S100A11/ANXA2/S100A6	3
GO:0043236	laminin binding	2/99	28/18432	0.00985694	0.00985694	0.0833405	LGALS1/LGALS3	2
GO:0003785	actin monomer binding	2/99	29/18432	0.0105503	0.0105503	0.0864155	TMSB4X/CORO1A	2
GO:0042578	phosphoric ester hydrolase activity	6/99	365/18432	0.013895	0.013895	0.110362	CCL5/NT5C3A/PPM1K/LCK/ACP5/PTPRC	6
GO:0005126	cytokine receptor binding	5/99	273/18432	0.0159082	0.0159082	0.113127	CCL5/CSF1/CKLF/FKBP1A/FASLG	5
GO:0042056	chemoattractant activity	2/99	36/18432	0.0159781	0.0159781	0.113127	CCL5/LGALS3	2
GO:0030246	carbohydrate binding	5/99	275/18432	0.0163675	0.0163675	0.113127	LGALS1/KLRC2/HLA-DRB1/HLA-DRA/LGALS3	5
GO:0016791	phosphatase activity	5/99	276/18432	0.0166005	0.0166005	0.113127	NT5C3A/PPM1K/LCK/ACP5/PTPRC	5
GO:0048018	receptor ligand activity	7/99	491/18432	0.0166068	0.0166068	0.113127	CCL5/IL32/TYMP/CSF1/CKLF/FASLG/LGALS3	7
GO:0030280	structural constituent of skin epidermis	2/99	37/18432	0.0168327	0.0168327	0.113127	KRT86/KRT81	2
GO:0030546	signaling receptor activator activity	7/99	498/18432	0.0178047	0.0178047	0.116668	CCL5/IL32/TYMP/CSF1/CKLF/FASLG/LGALS3	7
GO:0061135	endopeptidase regulator activity	4/99	194/18432	0.0206412	0.0206412	0.131955	ANXA2/BST2/CARD16/PSME2	4
GO:0030547	signaling receptor inhibitor activity	2/99	43/18432	0.0223536	0.0223536	0.1395	CCL5/LY6E	2
GO:0008009	chemokine activity	2/99	49/18432	0.0285148	0.0285148	0.173811	CCL5/CKLF	2
GO:0017124	SH3 domain binding	3/99	125/18432	0.0298228	0.0298228	0.177653	EVL/ABI3/PLSCR1	3
GO:0098632	cell-cell adhesion mediator activity	2/99	54/18432	0.0341054	0.0341054	0.198649	S100A11/ANXA2	2

## Sheet: SupplementaryTable_IL32+NK_KEGG
ID	Description	GeneRatio	BgRatio	pvalue	p.adjust	qvalue	geneID	Count
hsa05330	Allograft rejection	9/58	38/8388	2.64065158024788e-12	2.64065158024788e-12	1.39578090641047e-10	5551/3123/3119/3002/3127/3122/3113/3117/356	9
hsa05164	Influenza A	14/58	171/8388	5.84249713127488e-12	5.84249713127488e-12	1.39578090641047e-10	6352/60/4599/71/91543/4938/3123/3119/3665/3127/3122/3113/3117/356	14
hsa05416	Viral myocarditis	10/58	60/8388	6.40868926726574e-12	6.40868926726574e-12	1.39578090641047e-10	60/71/5551/3123/3119/5880/3127/3122/3113/3117	10
hsa05332	Graft-versus-host disease	9/58	42/8388	7.07195659247972e-12	7.07195659247972e-12	1.39578090641047e-10	5551/3123/3119/3002/3127/3122/3113/3117/356	9
hsa04940	Type I diabetes mellitus	9/58	43/8388	8.89678753871012e-12	8.89678753871012e-12	1.40475592716476e-10	5551/3123/3119/3002/3127/3122/3113/3117/356	9
hsa05169	Epstein-Barr virus infection	14/58	202/8388	5.61892541071814e-11	5.61892541071814e-11	7.39332290883965e-10	915/9636/917/4938/3123/3119/3665/894/3127/919/3122/3113/3117/6890	14
hsa05320	Autoimmune thyroid disease	9/58	53/8388	6.63147745833502e-11	6.63147745833502e-11	7.47910991541543e-10	5551/3123/3119/3002/3127/3122/3113/3117/356	9
hsa04612	Antigen processing and presentation	10/58	78/8388	9.73295331593356e-11	9.73295331593356e-11	9.60488814072391e-10	3822/972/3123/3119/3127/3122/3113/3117/6890/5721	10
hsa04658	Th1 and Th2 cell differentiation	10/58	92/8388	5.18235059745557e-10	5.18235059745557e-10	4.54592157671541e-09	915/917/3123/3119/3932/3127/919/3122/3113/3117	10
hsa04659	Th17 cell differentiation	10/58	108/8388	2.55872127341574e-09	2.55872127341574e-09	2.02004311059137e-08	915/917/3123/3119/3932/3127/919/3122/3113/3117	10
hsa05323	Rheumatoid arthritis	9/58	93/8388	1.16457198667711e-08	1.16457198667711e-08	8.35817215318501e-08	6352/1435/3123/3119/3127/54/3122/3113/3117	9
hsa04640	Hematopoietic cell lineage	9/58	99/8388	2.03028283606196e-08	2.03028283606196e-08	1.33571239214603e-07	915/917/1435/3123/3119/3127/3122/3113/3117	9
hsa05310	Asthma	6/58	31/8388	5.40145219052233e-08	5.40145219052233e-08	3.28023412379898e-07	3123/3119/3127/3122/3113/3117	6
hsa04145	Phagosome	10/58	152/8388	7.02816542706735e-08	7.02816542706735e-08	3.96325118067708e-07	60/71/3123/3119/11151/3127/3122/3113/3117/6890	10
hsa04672	Intestinal immune network for IgA production	6/58	49/8388	9.32022838565834e-07	9.32022838565834e-07	4.90538336087281e-06	3123/3119/3127/3122/3113/3117	6
hsa05166	Human T-cell leukemia virus 1 infection	10/58	222/8388	2.36295359031487e-06	2.36295359031487e-06	1.16593104785273e-05	915/917/3123/3119/3932/894/3127/3122/3113/3117	10
hsa04650	Natural killer cell mediated cytotoxicity	8/58	132/8388	3.00880325762416e-06	3.00880325762416e-06	1.39727705462422e-05	5551/3822/10870/3932/5880/3002/919/356	8
hsa05152	Tuberculosis	9/58	180/8388	3.4025445651699e-06	3.4025445651699e-06	1.49234410753066e-05	972/3123/3119/11151/3127/4046/3122/3113/3117	9
hsa05321	Inflammatory bowel disease	6/58	65/8388	5.0553008356293e-06	5.0553008356293e-06	2.10054051341938e-05	3123/3119/3127/3122/3113/3117	6
hsa04514	Cell adhesion molecules	8/58	157/8388	1.09190767401509e-05	1.09190767401509e-05	4.31016187111222e-05	3123/3119/3127/201633/3122/3113/3117/5788	8
hsa05140	Leishmaniasis	6/58	77/8388	1.36121972110299e-05	1.36121972110299e-05	5.11736737256762e-05	3123/3119/3127/3122/3113/3117	6
hsa05162	Measles	7/58	139/8388	4.38163707258709e-05	4.38163707258709e-05	0.000157236	915/4599/917/4938/3665/894/356	7
hsa05150	Staphylococcus aureus infection	6/58	96/8388	4.81019017491619e-05	4.81019017491619e-05	0.00016511	3123/3119/3127/3122/3113/3117	6
hsa05170	Human immunodeficiency virus 1 infection	8/58	212/8388	9.43129015729018e-05	9.43129015729018e-05	0.00031024	915/917/5880/919/60489/684/6890/356	8
hsa05145	Toxoplasmosis	6/58	112/8388	0.000113999	0.000113999	0.000359996	3123/3119/3127/3122/3113/3117	6
hsa05340	Primary immunodeficiency	4/58	38/8388	0.00012751	0.00012751	0.000387177	915/3932/6890/5788	4
hsa04810	Regulation of actin cytoskeleton	8/58	229/8388	0.000161212	0.000161212	0.00047138	7114/60/71/10627/3682/5880/10109/10095	8
hsa05322	Systemic lupus erythematosus	6/58	136/8388	0.000329565	0.000329565	0.000929225	3123/3119/3127/3122/3113/3117	6
hsa05135	Yersinia infection	6/58	137/8388	0.000342831	0.000342831	0.000933297	60/71/3932/5880/10109/10095	6
hsa05142	Chagas disease	5/58	102/8388	0.000662436	0.000662436	0.00174325	6352/915/917/919/356	5
hsa05160	Hepatitis C	6/58	157/8388	0.000708235	0.000708235	0.00178558	4599/91543/4938/3434/3665/356	6
hsa04660	T cell receptor signaling pathway	5/58	104/8388	0.000723756	0.000723756	0.00178558	915/917/3932/919/5788	5
hsa05132	Salmonella infection	7/58	249/8388	0.00154212	0.00154212	0.00368929	60/71/10627/302/10109/10095/5788	7
hsa05100	Bacterial invasion of epithelial cells	4/58	77/8388	0.00191369	0.00191369	0.00444356	60/71/10109/10095	4
hsa04210	Apoptosis	5/58	136/8388	0.00239506	0.00239506	0.00540239	60/71/5551/3002/356	5
hsa05235	PD-L1 expression and PD-1 checkpoint pathway in cancer	4/58	89/8388	0.00324727	0.00324727	0.0071212	915/917/3932/919	4
hsa04520	Adherens junction	4/58	93/8388	0.00380461	0.00380461	0.00811794	60/71/10627/5880	4
hsa04666	Fc gamma R-mediated phagocytosis	4/58	97/8388	0.00442367	0.00442367	0.00919045	5880/10109/10095/5788	4
hsa04530	Tight junction	5/58	169/8388	0.00605971	0.00605971	0.0122666	60/71/10627/10109/10095	5
hsa05131	Shigellosis	6/58	247/8388	0.0069015	0.0069015	0.0136214	6352/60/71/10627/10109/10095	6
hsa00240	Pyrimidine metabolism	3/58	58/8388	0.00739585	0.00739585	0.014241	1890/51251/129607	3
hsa04670	Leukocyte transendothelial migration	4/58	114/8388	0.00781247	0.00781247	0.0146851	60/71/10627/5880	4
hsa04621	NOD-like receptor signaling pathway	5/58	186/8388	0.0090041	0.0090041	0.0165314	6352/4938/3665/114769/2633	5
hsa03250	Viral life cycle - HIV-1	3/58	63/8388	0.00928971	0.00928971	0.0166681	4599/60489/684	3
hsa05130	Pathogenic Escherichia coli infection	5/58	197/8388	0.0113666	0.0113666	0.0199415	60/71/10109/10095/356	5
hsa04510	Focal adhesion	5/58	203/8388	0.0128195	0.0128195	0.0220015	60/71/10627/5880/894	5
hsa04015	Rap1 signaling pathway	5/58	210/8388	0.0146687	0.0146687	0.0246394	60/71/1435/51466/5880	5
hsa01232	Nucleotide metabolism	3/58	85/8388	0.02077	0.02077	0.0341612	1890/51251/129607	3
hsa03050	Proteasome	2/58	46/8388	0.0400497	0.0400497	0.0645269	5698/5721	2
hsa05110	Vibrio cholerae infection	2/58	50/8388	0.0465817	0.0465817	0.0735501	60/71	2

[truncated: 2 more sheets: SupplementaryTable_IL32+NK_GOCC, SupplementaryTable_IL32+NK_GOBP]
