# Supplementary material for: Subtype-specific NK cell-TAM interactions drive a novel prognostic signature in HNSCC
Source: Front Immunol. 2025 Oct 17;16:1676878. doi: 10.3389/fimmu.2025.1676878 (PMC12575298; doi:10.3389/fimmu.2025.1676878)
Supplement: Supplementary file 13 [file Table6.xlsx]

## Sheet: Sheet1
p_val	avg_log2FC	pct.1	pct.2	p_val_adj	cluster	gene
0	1.78901	0.664	0.02	0	CD16+Mono	CDKN1C
5.98912e-251	1.99785	0.308	0.002	1.23621e-246	CD16+Mono	LYPD2
1.34292e-151	1.34969	0.566	0.044	2.77192e-147	CD16+Mono	CD79B
2.65121e-148	0.991495	0.406	0.02	5.47237e-144	CD16+Mono	CKB
2.96731e-103	0.863807	0.308	0.017	6.12483e-99	CD16+Mono	PTP4A3
7.26928e-102	1.20311	0.538	0.06	1.50045e-97	CD16+Mono	TCF7L2
3.59812e-95	2.46959	0.965	0.319	7.42689e-91	CD16+Mono	FCGR3A
2.30922e-86	0.799602	0.301	0.02	4.76645e-82	CD16+Mono	ZNF703
3.9631e-83	2.12762	1	0.809	8.18024e-79	CD16+Mono	LST1
2.94421e-80	1.84175	0.86	0.25	6.07715e-76	CD16+Mono	RHOC
6.31262e-75	0.639744	0.273	0.019	1.30299e-70	CD16+Mono	ICAM4
1.22908e-74	2.08571	0.965	0.542	2.53694e-70	CD16+Mono	NAP1L1
1.05775e-73	1.33884	1	0.99	2.18331e-69	CD16+Mono	RPS19
2.13056e-73	1.81457	1	0.836	4.39769e-69	CD16+Mono	COTL1
1.43004e-71	1.36623	0.713	0.154	2.95175e-67	CD16+Mono	POU2F2
4.33353e-71	0.600051	0.217	0.012	8.94484e-67	CD16+Mono	NEURL1
3.34707e-70	1.28314	0.636	0.126	6.90868e-66	CD16+Mono	SPN
2.66209e-69	0.325547	0.126	0.003	5.49482e-65	CD16+Mono	GSTA4
7.10186e-69	0.925348	0.378	0.044	1.4659e-64	CD16+Mono	SYTL1
1.71059e-61	1.11342	0.524	0.093	3.53082e-57	CD16+Mono	MTSS1
5.14524e-60	1.06226	0.364	0.046	1.06203e-55	CD16+Mono	TPPP3
1.18705e-59	1.09028	0.517	0.092	2.4502e-55	CD16+Mono	TESC
2.08425e-58	1.06463	0.51	0.092	4.3021e-54	CD16+Mono	SLC2A6
4.38247e-58	1.66612	0.986	0.667	9.04586e-54	CD16+Mono	IFITM2
2.84296e-56	0.969793	0.476	0.083	5.86816e-52	CD16+Mono	SIGLEC10
3.61411e-55	0.453788	0.105	0.003	7.45989e-51	CD16+Mono	SCGB3A1
8.11623e-55	1.5792	0.923	0.401	1.67527e-50	CD16+Mono	LINC01272
9.04194e-54	1.28474	0.601	0.146	1.86635e-49	CD16+Mono	BIN2
2.37235e-51	0.454879	0.168	0.011	4.89677e-47	CD16+Mono	RP11-362F19.1
7.95402e-51	0.683624	0.273	0.03	1.64179e-46	CD16+Mono	ZDHHC1
1.38954e-50	1.29572	0.664	0.186	2.86815e-46	CD16+Mono	LRRC25
3.94222e-49	0.634583	0.315	0.041	8.13713e-45	CD16+Mono	SLC44A2
1.75317e-48	1.19414	0.993	0.838	3.61871e-44	CD16+Mono	NACA
1.04674e-47	0.515531	0.231	0.023	2.16059e-43	CD16+Mono	ADGRE1
2.27083e-47	0.616863	0.238	0.025	4.68723e-43	CD16+Mono	CTD-2006K23.1
2.56753e-47	1.28084	0.867	0.351	5.29964e-43	CD16+Mono	LIMD2
6.49587e-47	0.92985	0.587	0.138	1.34081e-42	CD16+Mono	HES4
6.58207e-47	1.07132	1	0.897	1.35861e-42	CD16+Mono	AIF1
6.96961e-47	0.95343	1	0.991	1.4386e-42	CD16+Mono	EEF1A1
3.46765e-46	0.548897	0.217	0.021	7.15758e-42	CD16+Mono	RP11-1398P2.1
5.95533e-46	1.31157	0.965	0.734	1.22924e-41	CD16+Mono	SLC25A6
7.62943e-46	0.595111	0.266	0.031	1.57479e-41	CD16+Mono	TBC1D8
2.10852e-44	1.41256	0.937	0.544	4.3522e-40	CD16+Mono	CFD
3.81313e-44	0.758131	0.385	0.067	7.87069e-40	CD16+Mono	DPEP2
7.76064e-44	1.41897	0.986	0.718	1.60187e-39	CD16+Mono	CD52
3.08494e-42	1.23219	0.699	0.225	6.36762e-38	CD16+Mono	PECAM1
3.39296e-42	0.608989	0.28	0.038	7.0034e-38	CD16+Mono	CYFIP2
7.5303e-42	1.00013	0.629	0.184	1.55433e-37	CD16+Mono	MAPKAPK3
1.9258e-41	1.01116	0.678	0.208	3.97505e-37	CD16+Mono	LYST
3.16972e-41	1.28955	0.902	0.454	6.54262e-37	CD16+Mono	C10orf54
4.5147e-41	0.788823	0.35	0.06	9.31878e-37	CD16+Mono	GPBAR1
5.52454e-41	1.13372	0.979	0.672	1.14032e-36	CD16+Mono	CORO1A
7.69956e-41	0.555691	0.245	0.03	1.58927e-36	CD16+Mono	CDH23
9.18163e-41	0.909011	0.42	0.088	1.89518e-36	CD16+Mono	ICAM2
1.03647e-40	0.834423	0.476	0.107	2.13938e-36	CD16+Mono	RASGRP2
1.81716e-39	0.979903	0.49	0.119	3.75081e-35	CD16+Mono	UNC119
3.23674e-39	0.386169	0.175	0.016	6.68096e-35	CD16+Mono	RAB37
9.71936e-39	0.952875	0.993	0.88	2.00617e-34	CD16+Mono	CTSS
5.27325e-38	0.882151	0.455	0.106	1.08845e-33	CD16+Mono	KLF3
1.47584e-37	1.02049	0.958	0.819	3.04627e-33	CD16+Mono	YBX1
2.67943e-37	1.15597	0.93	0.527	5.53061e-33	CD16+Mono	CD37
8.96524e-37	1.20645	0.706	0.255	1.85051e-32	CD16+Mono	KLF2
9.25527e-37	0.970874	0.517	0.138	1.91038e-32	CD16+Mono	CDKN2D
7.53536e-36	1.04283	0.916	0.469	1.55537e-31	CD16+Mono	TKT
9.8811e-36	0.581189	0.266	0.04	2.03956e-31	CD16+Mono	C11orf21
2.81936e-35	0.651108	0.385	0.079	5.81945e-31	CD16+Mono	MFNG
4.00148e-35	0.657079	0.336	0.063	8.25945e-31	CD16+Mono	ADA
5.04674e-35	0.445526	0.21	0.026	1.0417e-30	CD16+Mono	RIN1
5.45402e-35	0.471123	0.224	0.029	1.12576e-30	CD16+Mono	SH2D3C
1.47243e-34	0.400952	0.175	0.018	3.03924e-30	CD16+Mono	TPTEP1
2.60762e-34	1.1048	0.923	0.499	5.38239e-30	CD16+Mono	MS4A7
4.24132e-34	0.71915	0.413	0.095	8.75452e-30	CD16+Mono	AP2A1
4.79822e-34	1.11838	0.93	0.496	9.904e-30	CD16+Mono	STXBP2
9.34515e-34	0.85127	0.469	0.12	1.92893e-29	CD16+Mono	FAM110A
1.85493e-33	1.02953	0.951	0.681	3.82877e-29	CD16+Mono	EEF2
2.8519e-33	0.558255	0.301	0.053	5.88661e-29	CD16+Mono	CKS1B
7.86537e-33	0.385477	0.196	0.024	1.62349e-28	CD16+Mono	TAGLN
8.07277e-33	1.00881	0.615	0.205	1.6663e-28	CD16+Mono	ABI3
2.41764e-32	1.04637	0.951	0.706	4.99026e-28	CD16+Mono	SERPINA1
4.97074e-32	1.12293	0.818	0.374	1.02601e-27	CD16+Mono	CFP
5.67078e-32	0.995362	0.636	0.225	1.17051e-27	CD16+Mono	NAAA
1.4591e-31	0.974789	0.65	0.236	3.01173e-27	CD16+Mono	2025-09-09
2.1905e-31	0.940716	0.636	0.223	4.52142e-27	CD16+Mono	WASF2
4.20901e-31	0.674169	0.406	0.096	8.68782e-27	CD16+Mono	TBC1D10C
7.89908e-31	0.77067	0.615	0.198	1.63045e-26	CD16+Mono	EVL
7.98994e-31	0.819026	0.986	0.856	1.6492e-26	CD16+Mono	ARPC3
9.53998e-31	0.984144	0.881	0.454	1.96915e-26	CD16+Mono	LYN
1.02282e-30	0.859547	0.727	0.275	2.11121e-26	CD16+Mono	ICAM3
1.11476e-30	0.672965	1	0.965	2.30098e-26	CD16+Mono	RPL8
1.84328e-30	0.793023	0.538	0.16	3.80472e-26	CD16+Mono	ADRBK1
2.34115e-30	1.09198	0.65	0.258	4.83237e-26	CD16+Mono	CYTIP
2.34637e-30	1.00155	0.79	0.347	4.84314e-26	CD16+Mono	LILRB2
3.50632e-30	0.662702	0.336	0.071	7.2374e-26	CD16+Mono	BATF3
9.27147e-30	0.896446	0.678	0.264	1.91372e-25	CD16+Mono	RGS19
1.10153e-29	0.912378	0.916	0.574	2.27366e-25	CD16+Mono	RNASET2
2.15276e-29	0.842337	0.587	0.193	4.44351e-25	CD16+Mono	C19orf38
2.59919e-29	0.898719	0.469	0.136	5.36499e-25	CD16+Mono	UTRN
3.08324e-29	0.534009	1	0.996	6.36411e-25	CD16+Mono	RPS27
3.24832e-29	0.586182	1	0.973	6.70486e-25	CD16+Mono	OAZ1
5.4191e-29	0.865208	0.965	0.786	1.11856e-24	CD16+Mono	RPL4
5.7355e-29	0.423931	0.217	0.033	1.18386e-24	CD16+Mono	PRADC1
1.29738e-28	0.570241	0.28	0.054	2.67793e-24	CD16+Mono	CCDC88C
2.22737e-28	0.886967	0.979	0.703	4.59751e-24	CD16+Mono	SPI1
2.36836e-28	0.632065	0.385	0.094	4.88852e-24	CD16+Mono	SNX18
2.66106e-28	0.928915	0.853	0.453	5.4927e-24	CD16+Mono	EVI2B
3.49217e-28	0.696292	0.469	0.133	7.20818e-24	CD16+Mono	RABGAP1L
5.24232e-28	0.609579	1	0.963	1.08207e-23	CD16+Mono	RPL15
5.57112e-28	1.02904	0.881	0.496	1.14994e-23	CD16+Mono	TXNIP
5.60323e-28	0.891913	0.944	0.594	1.15656e-23	CD16+Mono	LSP1
7.09656e-28	0.610668	1	0.987	1.4648e-23	CD16+Mono	RPL21
7.31857e-28	0.946183	0.923	0.721	1.51063e-23	CD16+Mono	ARHGDIB
1.19399e-27	0.532825	0.224	0.037	2.46451e-23	CD16+Mono	PHF19
1.67328e-27	0.908206	0.811	0.392	3.45381e-23	CD16+Mono	FGR
2.20221e-27	0.782276	0.972	0.841	4.54558e-23	CD16+Mono	ARPC2
2.20541e-27	0.923591	0.874	0.492	4.55218e-23	CD16+Mono	CD48
2.32822e-27	1.04039	0.797	0.428	4.80567e-23	CD16+Mono	HCK
3.80676e-27	0.658154	0.28	0.056	7.85754e-23	CD16+Mono	CX3CR1
5.3202e-27	0.781785	0.517	0.165	1.09814e-22	CD16+Mono	C20orf27
1.56673e-26	0.668889	0.455	0.13	3.23389e-22	CD16+Mono	TRAF3IP3
2.97127e-26	0.651484	0.399	0.105	6.133e-22	CD16+Mono	MIS18BP1
8.71704e-26	0.877857	0.895	0.537	1.79928e-21	CD16+Mono	ARL6IP4
1.96974e-25	0.911462	0.832	0.499	4.06574e-21	CD16+Mono	DRAP1
1.99436e-25	0.786032	0.979	0.833	4.11656e-21	CD16+Mono	PABPC1
2.08268e-25	0.555103	1	0.977	4.29885e-21	CD16+Mono	RPL27A
2.19611e-25	0.634919	0.811	0.368	4.533e-21	CD16+Mono	FAM26F
2.39461e-25	0.895579	0.65	0.259	4.94272e-21	CD16+Mono	PLAC8
3.33377e-25	0.851571	0.958	0.799	6.88124e-21	CD16+Mono	CALM2
4.1331e-25	0.873013	0.748	0.353	8.53113e-21	CD16+Mono	BID
9.20347e-25	0.860789	0.762	0.369	1.89969e-20	CD16+Mono	PILRA
1.03141e-24	0.409396	0.196	0.032	2.12894e-20	CD16+Mono	P2RX1
1.42563e-24	0.658483	0.462	0.141	2.94265e-20	CD16+Mono	LYL1
1.71524e-24	1.01842	0.888	0.544	3.54043e-20	CD16+Mono	TSC22D3
2.16362e-24	0.75991	0.517	0.174	4.46592e-20	CD16+Mono	RP11-347P5.1
2.4872e-24	0.68259	0.399	0.114	5.13383e-20	CD16+Mono	BTK
2.85088e-24	0.731489	0.538	0.189	5.88451e-20	CD16+Mono	CCDC12
3.15167e-24	0.896204	0.762	0.365	6.50536e-20	CD16+Mono	PTPN6
3.88408e-24	0.486987	0.217	0.039	8.01712e-20	CD16+Mono	PPM1N
9.29144e-24	0.515298	0.301	0.07	1.91785e-19	CD16+Mono	PHTF2
1.5081e-23	0.807322	0.49	0.169	3.11287e-19	CD16+Mono	PCGF5
1.60717e-23	0.674612	0.573	0.207	3.31736e-19	CD16+Mono	NAPRT
2.449e-23	0.602298	1	0.911	5.05498e-19	CD16+Mono	RPL14
2.93934e-23	0.87256	0.909	0.588	6.06708e-19	CD16+Mono	CIRBP
3.29929e-23	0.836337	0.587	0.223	6.81006e-19	CD16+Mono	CLEC12A
3.4162e-23	0.811456	0.972	0.769	7.05138e-19	CD16+Mono	UQCRB
4.07906e-23	0.600105	0.343	0.09	8.41959e-19	CD16+Mono	ITGAL
4.65107e-23	0.506823	0.273	0.06	9.60027e-19	CD16+Mono	CYSLTR1
6.87456e-23	0.726061	0.51	0.176	1.41898e-18	CD16+Mono	OAS1
8.8941e-23	0.867689	0.741	0.365	1.83583e-18	CD16+Mono	MYO1F
1.00327e-22	0.554923	1	0.983	2.07086e-18	CD16+Mono	RPS2
1.33636e-22	0.622413	1	0.912	2.75839e-18	CD16+Mono	PSAP
1.90274e-22	0.554613	0.993	0.967	3.92744e-18	CD16+Mono	RPS6
1.96536e-22	0.795476	0.734	0.346	4.05671e-18	CD16+Mono	SLC7A7
2.07794e-22	0.551345	0.993	0.954	4.28909e-18	CD16+Mono	RPS23
4.42845e-22	0.87592	0.874	0.539	9.14075e-18	CD16+Mono	SH3BGRL
6.84247e-22	0.626537	0.734	0.332	1.41235e-17	CD16+Mono	WARS
7.58765e-22	0.54845	0.322	0.083	1.56617e-17	CD16+Mono	SLC9A3R1
7.66424e-22	0.607131	0.986	0.895	1.58198e-17	CD16+Mono	RPL6
8.40798e-22	0.657933	0.427	0.134	1.73549e-17	CD16+Mono	SCIMP
1.0885e-21	0.71725	1	0.948	2.24678e-17	CD16+Mono	S100A4
1.22089e-21	0.849542	0.748	0.364	2.52005e-17	CD16+Mono	TUBA1A
2.03852e-21	0.738896	0.42	0.137	4.2077e-17	CD16+Mono	CAMK1
2.06266e-21	0.803774	0.846	0.499	4.25754e-17	CD16+Mono	GLTSCR2
2.1251e-21	0.432198	0.266	0.06	4.38642e-17	CD16+Mono	RP3-395M20.12
2.54447e-21	0.609845	0.455	0.149	5.25204e-17	CD16+Mono	SIGIRR
2.67535e-21	0.919636	0.972	0.853	5.52219e-17	CD16+Mono	JUNB
2.71494e-21	0.760475	0.853	0.524	5.6039e-17	CD16+Mono	HIGD2A
3.74607e-21	0.629794	0.993	0.868	7.73227e-17	CD16+Mono	RPL10A
3.7525e-21	0.314115	0.126	0.016	7.74554e-17	CD16+Mono	SCRN1
3.86177e-21	0.536916	1	0.945	7.97107e-17	CD16+Mono	RPL23A
5.10147e-21	0.354647	0.147	0.021	1.05299e-16	CD16+Mono	HIST3H2A
7.69482e-21	0.632452	0.378	0.112	1.58829e-16	CD16+Mono	S1PR4
8.48864e-21	0.764755	0.748	0.388	1.75214e-16	CD16+Mono	EIF4A2
1.06853e-20	0.327925	0.126	0.016	2.20554e-16	CD16+Mono	PRR5L
1.17393e-20	0.674601	0.608	0.247	2.4231e-16	CD16+Mono	WAS
1.17531e-20	0.531578	1	0.972	2.42595e-16	CD16+Mono	RPL26
1.59174e-20	1.02913	0.818	0.457	3.2855e-16	CD16+Mono	ZFAND5
1.62153e-20	0.669718	0.392	0.125	3.34699e-16	CD16+Mono	HOTAIRM1
1.81307e-20	0.492629	0.287	0.073	3.74236e-16	CD16+Mono	MRPS35
1.99686e-20	0.465155	1	0.995	4.12172e-16	CD16+Mono	RPL10
2.00114e-20	0.691385	0.972	0.802	4.13055e-16	CD16+Mono	RPL5
2.6004e-20	0.518552	0.259	0.061	5.36748e-16	CD16+Mono	RRAS
1.06777e-19	0.745076	0.797	0.454	2.20399e-15	CD16+Mono	RNH1
1.3549e-19	0.639739	0.462	0.167	2.79664e-15	CD16+Mono	IGBP1
1.36507e-19	0.619494	0.392	0.126	2.81764e-15	CD16+Mono	GRK6
1.51283e-19	0.836064	0.776	0.459	3.12263e-15	CD16+Mono	ARRB2
1.76366e-19	0.670235	0.671	0.28	3.64038e-15	CD16+Mono	LILRA5
1.80049e-19	0.71632	0.545	0.221	3.71639e-15	CD16+Mono	CSK
1.84004e-19	0.843921	0.79	0.453	3.79802e-15	CD16+Mono	PTP4A2
2.00322e-19	0.501329	0.993	0.969	4.13484e-15	CD16+Mono	RPL18A
2.0268e-19	0.703616	0.804	0.463	4.18351e-15	CD16+Mono	PPP1CA
2.30512e-19	0.653359	0.972	0.73	4.758e-15	CD16+Mono	GMFG
2.34534e-19	0.662562	0.42	0.142	4.84101e-15	CD16+Mono	SSH2
2.44848e-19	0.697946	0.601	0.254	5.0539e-15	CD16+Mono	SMAP2
2.77537e-19	0.354174	1	1	5.72864e-15	CD16+Mono	TMSB4X
2.85654e-19	0.47716	1	0.987	5.89618e-15	CD16+Mono	RPS9
3.30326e-19	0.606958	0.664	0.284	6.81827e-15	CD16+Mono	THEMIS2
5.72122e-19	0.393869	1	0.998	1.18092e-14	CD16+Mono	RPL41
5.90163e-19	0.666167	0.357	0.112	1.21816e-14	CD16+Mono	PRAM1
8.8153e-19	0.453549	0.993	0.984	1.81957e-14	CD16+Mono	RPL11
1.40544e-18	0.679319	0.671	0.311	2.90096e-14	CD16+Mono	CSF1R
1.6088e-18	0.453411	0.266	0.067	3.32072e-14	CD16+Mono	RNF141
1.76656e-18	0.601995	0.378	0.124	3.64636e-14	CD16+Mono	PKN1
2.02519e-18	0.339416	0.65	0.283	4.1802e-14	CD16+Mono	HMOX1
2.11826e-18	0.799128	0.755	0.413	4.37231e-14	CD16+Mono	GSTK1
3.23368e-18	0.632214	0.42	0.147	6.67464e-14	CD16+Mono	CUX1
3.51673e-18	0.530011	1	0.944	7.25888e-14	CD16+Mono	RPS4X
3.56603e-18	0.476796	0.301	0.084	7.36063e-14	CD16+Mono	HHEX
3.80594e-18	0.673765	0.72	0.362	7.85584e-14	CD16+Mono	EIF3L
4.2959e-18	0.480627	0.273	0.073	8.86717e-14	CD16+Mono	CHST2
4.64588e-18	0.658947	0.958	0.784	9.58957e-14	CD16+Mono	ARPC1B
4.91186e-18	0.649793	0.503	0.198	1.01386e-13	CD16+Mono	MKRN1
5.89587e-18	0.49375	0.993	0.94	1.21697e-13	CD16+Mono	RPL7
7.09659e-18	0.325891	0.161	0.029	1.46481e-13	CD16+Mono	CDK2AP1
7.40557e-18	0.490095	0.336	0.101	1.52858e-13	CD16+Mono	FLI1
7.77201e-18	0.71828	0.699	0.352	1.60422e-13	CD16+Mono	MTPN
9.28429e-18	1.06963	0.629	0.309	1.91637e-13	CD16+Mono	RHOB
9.2969e-18	0.311502	0.133	0.021	1.91897e-13	CD16+Mono	MDM1
9.57366e-18	0.636159	0.888	0.577	1.9761e-13	CD16+Mono	ASAH1
1.124e-17	0.659272	0.692	0.336	2.32006e-13	CD16+Mono	MYO1G
1.27842e-17	0.717266	0.685	0.349	2.63879e-13	CD16+Mono	ADGRE5
1.34936e-17	0.734619	0.811	0.49	2.78522e-13	CD16+Mono	SLC25A5
1.50999e-17	0.63031	0.434	0.164	3.11677e-13	CD16+Mono	C9orf78
1.82491e-17	0.560887	0.378	0.126	3.76679e-13	CD16+Mono	DEDD2
2.51192e-17	0.805328	0.503	0.212	5.18484e-13	CD16+Mono	RNF144B
2.59503e-17	0.299492	0.126	0.019	5.3564e-13	CD16+Mono	RAP1GAP2
2.62932e-17	0.492852	0.266	0.072	5.42717e-13	CD16+Mono	STK38
2.78718e-17	0.607876	0.951	0.769	5.75302e-13	CD16+Mono	HNRNPA1
3.86842e-17	0.591595	0.476	0.182	7.9848e-13	CD16+Mono	LILRA2
4.16711e-17	0.764524	0.839	0.549	8.60134e-13	CD16+Mono	SRSF5
4.24274e-17	0.430191	0.217	0.051	8.75744e-13	CD16+Mono	LRMP
4.60572e-17	0.639013	0.42	0.152	9.50668e-13	CD16+Mono	PTPN18
4.94326e-17	0.536294	0.979	0.898	1.02034e-12	CD16+Mono	GNB2L1
5.68131e-17	0.775459	0.776	0.441	1.17268e-12	CD16+Mono	PTGES3
1.08823e-16	0.596943	0.483	0.189	2.24622e-12	CD16+Mono	SELPLG
1.20026e-16	0.641959	0.601	0.273	2.47746e-12	CD16+Mono	EIF3D
1.20452e-16	0.873134	0.65	0.35	2.48625e-12	CD16+Mono	SOD1
1.43004e-16	0.392346	0.168	0.034	2.95174e-12	CD16+Mono	TSPAN32
2.30862e-16	0.602091	0.448	0.168	4.76521e-12	CD16+Mono	FAM65B
2.89389e-16	0.65538	0.762	0.435	5.97327e-12	CD16+Mono	EIF3F
2.99275e-16	0.262242	0.119	0.018	6.17734e-12	CD16+Mono	TNFRSF8
3.01523e-16	0.557393	0.601	0.266	6.22374e-12	CD16+Mono	MDH2
5.92382e-16	0.547787	0.371	0.129	1.22274e-11	CD16+Mono	SH3BP1
6.37146e-16	0.415535	1	0.962	1.31513e-11	CD16+Mono	RPS25
6.94222e-16	0.4405	0.343	0.114	1.43294e-11	CD16+Mono	ARRDC1
7.75244e-16	0.521447	0.336	0.11	1.60018e-11	CD16+Mono	TMEM134
7.97567e-16	0.688244	0.699	0.387	1.64626e-11	CD16+Mono	ABRACL
8.16887e-16	0.402623	1	0.976	1.68614e-11	CD16+Mono	RPL19
1.04626e-15	0.469185	1	0.97	2.15959e-11	CD16+Mono	MT-ND2
1.05282e-15	0.712272	0.462	0.19	2.17313e-11	CD16+Mono	ARL4A
1.16802e-15	0.646542	0.685	0.345	2.41091e-11	CD16+Mono	CHCHD10
1.18812e-15	0.61302	0.86	0.577	2.4524e-11	CD16+Mono	RHOG
1.23964e-15	0.262977	0.112	0.017	2.55874e-11	CD16+Mono	SPATA6
1.24062e-15	0.371824	0.21	0.051	2.56076e-11	CD16+Mono	SLC24A4
1.44232e-15	0.705438	0.839	0.583	2.9771e-11	CD16+Mono	PYCARD
1.69119e-15	0.445218	0.986	0.948	3.49078e-11	CD16+Mono	RPL30
1.72886e-15	0.716249	0.769	0.471	3.56853e-11	CD16+Mono	VASP
1.74686e-15	0.309956	0.168	0.035	3.6057e-11	CD16+Mono	TMEM80
1.80306e-15	0.362961	1	0.932	3.7217e-11	CD16+Mono	CST3
1.98653e-15	0.466258	0.294	0.092	4.10039e-11	CD16+Mono	CNPPD1
2.05497e-15	0.599617	0.72	0.391	4.24167e-11	CD16+Mono	PGLS
2.0668e-15	0.496176	1	0.968	4.26607e-11	CD16+Mono	EIF1
2.55157e-15	0.276011	0.119	0.019	5.26671e-11	CD16+Mono	CDC42EP4
2.64865e-15	0.617926	0.664	0.34	5.46708e-11	CD16+Mono	FMNL1
2.67712e-15	0.355785	0.217	0.054	5.52585e-11	CD16+Mono	YPEL2
2.79701e-15	0.433244	0.196	0.047	5.77331e-11	CD16+Mono	PPCDC
3.4135e-15	0.490521	0.538	0.229	7.0458e-11	CD16+Mono	ADGRE2
3.60495e-15	0.581217	0.497	0.211	7.44098e-11	CD16+Mono	CCND3
3.97633e-15	0.528477	0.371	0.133	8.20755e-11	CD16+Mono	MLX
5.05172e-15	0.472209	0.371	0.132	1.04272e-10	CD16+Mono	STK10
5.12632e-15	0.666441	0.762	0.461	1.05812e-10	CD16+Mono	GDI2
5.20173e-15	0.5983	0.441	0.178	1.07369e-10	CD16+Mono	CAT
5.57801e-15	0.66326	0.713	0.41	1.15136e-10	CD16+Mono	CASP1
6.35099e-15	0.569477	0.413	0.162	1.31091e-10	CD16+Mono	MPC1
6.50522e-15	0.354031	0.189	0.044	1.34274e-10	CD16+Mono	TNNI2
6.97527e-15	0.319938	0.14	0.027	1.43977e-10	CD16+Mono	MAP4K2
7.71497e-15	0.684395	0.629	0.331	1.59245e-10	CD16+Mono	ATG3
7.98102e-15	0.788094	0.622	0.33	1.64736e-10	CD16+Mono	LTA4H
9.10384e-15	0.52379	0.986	0.849	1.87912e-10	CD16+Mono	HLA-E
1.0464e-14	0.470442	0.336	0.114	2.15988e-10	CD16+Mono	PDLIM2
1.11947e-14	0.615106	0.706	0.394	2.31071e-10	CD16+Mono	RAC2
1.6375e-14	0.438028	0.986	0.945	3.37997e-10	CD16+Mono	RPL3
1.72295e-14	0.590722	0.832	0.59	3.55634e-10	CD16+Mono	GPSM3
2.06177e-14	0.350114	0.217	0.057	4.2557e-10	CD16+Mono	SCAF4
2.15626e-14	0.453286	0.259	0.078	4.45073e-10	CD16+Mono	PPM1F
2.23432e-14	0.577907	0.909	0.676	4.61185e-10	CD16+Mono	PRELID1
2.34988e-14	0.623159	0.615	0.299	4.8504e-10	CD16+Mono	C5AR1
2.52449e-14	0.456825	0.993	0.946	5.2108e-10	CD16+Mono	PFDN5
2.70661e-14	0.446314	1	0.964	5.58672e-10	CD16+Mono	HLA-C
3.04202e-14	0.590176	0.839	0.533	6.27903e-10	CD16+Mono	C1orf162
3.34024e-14	0.609595	0.881	0.576	6.89459e-10	CD16+Mono	RBM3
3.5257e-14	0.522119	0.455	0.187	7.27739e-10	CD16+Mono	TLE4
3.93981e-14	0.579906	0.748	0.43	8.13215e-10	CD16+Mono	HCLS1
4.10816e-14	0.361507	0.126	0.023	8.47966e-10	CD16+Mono	RP11-1008C21.1
4.13768e-14	0.575861	0.524	0.235	8.54059e-10	CD16+Mono	CD300A
4.45182e-14	0.356627	0.252	0.073	9.18901e-10	CD16+Mono	ALDH3B1
4.68137e-14	0.523746	0.497	0.211	9.66282e-10	CD16+Mono	LILRA1
5.33103e-14	0.553292	0.867	0.55	1.10038e-09	CD16+Mono	LY6E
5.50372e-14	0.531797	0.273	0.087	1.13602e-09	CD16+Mono	ZNF581
6.3215e-14	0.604627	0.664	0.361	1.30482e-09	CD16+Mono	RSL24D1
6.50016e-14	0.46045	0.336	0.12	1.3417e-09	CD16+Mono	PMVK
7.54835e-14	0.449251	0.301	0.1	1.55806e-09	CD16+Mono	ROGDI
8.90465e-14	0.591601	0.776	0.475	1.83801e-09	CD16+Mono	EIF3H
1.05096e-13	0.552413	0.93	0.704	2.16929e-09	CD16+Mono	ITGB2
1.09245e-13	0.412647	1	0.984	2.25492e-09	CD16+Mono	PFN1
1.15729e-13	0.538904	0.448	0.189	2.38877e-09	CD16+Mono	CPPED1
1.18217e-13	0.543783	0.909	0.681	2.44012e-09	CD16+Mono	CD68
1.24167e-13	0.627042	0.741	0.446	2.56292e-09	CD16+Mono	GNB2
1.26593e-13	0.622074	0.587	0.298	2.61301e-09	CD16+Mono	OAZ2
1.26764e-13	0.46594	0.371	0.138	2.61654e-09	CD16+Mono	ZBTB7A
1.291e-13	0.375425	1	0.985	2.66475e-09	CD16+Mono	RPS14
1.37234e-13	0.580683	0.364	0.141	2.83265e-09	CD16+Mono	ARHGAP4
1.71866e-13	0.394668	0.189	0.048	3.54749e-09	CD16+Mono	C14orf159
1.73439e-13	0.450518	0.965	0.865	3.57995e-09	CD16+Mono	RPS5
1.80325e-13	0.531584	0.909	0.675	3.72208e-09	CD16+Mono	PSME1
1.99713e-13	0.373815	0.993	0.979	4.12228e-09	CD16+Mono	PTMA
2.24288e-13	0.458564	0.329	0.118	4.62953e-09	CD16+Mono	IMPDH1
2.32166e-13	0.35576	1	0.993	4.79214e-09	CD16+Mono	RPL13A
2.68759e-13	0.50816	0.35	0.131	5.54745e-09	CD16+Mono	CD300LF
2.87963e-13	0.446306	0.343	0.124	5.94384e-09	CD16+Mono	FYN
2.93696e-13	0.549124	0.455	0.198	6.06219e-09	CD16+Mono	ACAA1
3.08375e-13	0.528465	0.503	0.235	6.36516e-09	CD16+Mono	DSTN
3.16663e-13	0.439626	0.357	0.135	6.53624e-09	CD16+Mono	CCDC115
3.32051e-13	0.371026	0.993	0.98	6.85387e-09	CD16+Mono	RPS15A
3.47423e-13	0.469011	0.287	0.097	7.17115e-09	CD16+Mono	ARID3A
4.11709e-13	0.461743	0.315	0.112	8.49809e-09	CD16+Mono	DOCK5
4.38e-13	0.580988	0.839	0.559	9.04075e-09	CD16+Mono	CAPZB
4.80312e-13	0.548968	0.895	0.728	9.91412e-09	CD16+Mono	FKBP1A
4.94541e-13	0.458462	0.385	0.15	1.02078e-08	CD16+Mono	GNG2
5.2222e-13	0.34304	0.993	0.978	1.07792e-08	CD16+Mono	RPS27A
5.32427e-13	0.406892	0.196	0.053	1.09898e-08	CD16+Mono	KLF11
5.73421e-13	0.409907	0.238	0.072	1.1836e-08	CD16+Mono	PLCB2
6.18839e-13	0.561944	0.524	0.252	1.27735e-08	CD16+Mono	TBXAS1
6.67835e-13	0.610903	0.503	0.238	1.37848e-08	CD16+Mono	PABPC4
6.96816e-13	0.400406	0.986	0.946	1.4383e-08	CD16+Mono	RPS17
7.82296e-13	0.478031	0.958	0.846	1.61474e-08	CD16+Mono	COX7C
8.8834e-13	0.533889	0.364	0.145	1.83362e-08	CD16+Mono	RELT
8.8961e-13	0.337292	0.133	0.028	1.83624e-08	CD16+Mono	TMLHE
1.06448e-12	0.475235	0.441	0.189	2.19718e-08	CD16+Mono	POLR2J3
1.16059e-12	0.492137	0.993	0.869	2.39557e-08	CD16+Mono	RPL36A
1.22669e-12	0.293016	0.175	0.044	2.53202e-08	CD16+Mono	DALRD3
1.2764e-12	0.431534	0.357	0.138	2.63462e-08	CD16+Mono	QARS
1.35722e-12	0.480358	0.406	0.164	2.80145e-08	CD16+Mono	RCSD1
1.36152e-12	0.542779	0.895	0.647	2.81032e-08	CD16+Mono	EIF3K
1.40925e-12	0.513815	0.881	0.628	2.90883e-08	CD16+Mono	EEF1B2
1.51694e-12	0.470193	0.266	0.09	3.13112e-08	CD16+Mono	TMPO
1.89396e-12	0.380583	0.259	0.084	3.90932e-08	CD16+Mono	WDR13
2.02025e-12	0.385271	0.259	0.084	4.16999e-08	CD16+Mono	SIRT7
2.6424e-12	0.480216	0.685	0.357	5.45417e-08	CD16+Mono	HSD17B11
2.81275e-12	0.291641	0.168	0.042	5.80579e-08	CD16+Mono	C5AR2
2.83789e-12	0.597695	0.517	0.262	5.85769e-08	CD16+Mono	EIF4B
3.09259e-12	0.41244	0.315	0.115	6.38342e-08	CD16+Mono	TADA3
3.19819e-12	0.662001	0.469	0.221	6.60139e-08	CD16+Mono	NR4A1
3.42132e-12	0.359809	0.252	0.081	7.06196e-08	CD16+Mono	ITGA4
3.60982e-12	0.444995	0.308	0.113	7.45103e-08	CD16+Mono	GIMAP1
3.71115e-12	0.426708	0.308	0.112	7.66019e-08	CD16+Mono	ATG16L2
4.52049e-12	0.313437	1	0.99	9.33074e-08	CD16+Mono	RPS29
4.66507e-12	0.368408	0.993	0.955	9.62917e-08	CD16+Mono	RPS3
4.75129e-12	0.439446	0.203	0.059	9.80714e-08	CD16+Mono	SIDT2
4.81302e-12	0.492418	0.357	0.143	9.93456e-08	CD16+Mono	SUN2
5.32298e-12	0.499143	0.916	0.67	1.09872e-07	CD16+Mono	SERP1
5.73671e-12	0.416826	0.336	0.128	1.18411e-07	CD16+Mono	DDX6
5.74247e-12	0.574767	0.748	0.482	1.1853e-07	CD16+Mono	ATP5B
6.17778e-12	0.264136	0.147	0.034	1.27516e-07	CD16+Mono	SRBD1
6.34391e-12	0.526435	0.427	0.185	1.30945e-07	CD16+Mono	MYD88
6.91136e-12	0.36911	1	0.949	1.42657e-07	CD16+Mono	RPS8
7.74976e-12	0.553581	0.35	0.14	1.59963e-07	CD16+Mono	ARHGEF1
8.26565e-12	0.30223	0.161	0.04	1.70611e-07	CD16+Mono	EAF2
8.28861e-12	0.568993	0.902	0.682	1.71085e-07	CD16+Mono	IFITM3
8.78255e-12	0.576072	0.615	0.349	1.81281e-07	CD16+Mono	RAP1B
9.05683e-12	0.472441	0.406	0.175	1.86942e-07	CD16+Mono	NACA2
9.45279e-12	0.319872	0.203	0.059	1.95115e-07	CD16+Mono	MAP2K7
9.48599e-12	0.505095	0.643	0.339	1.958e-07	CD16+Mono	NAA38
1.00187e-11	0.274078	0.147	0.035	2.06795e-07	CD16+Mono	TATDN3
1.20268e-11	0.44417	0.979	0.888	2.48244e-07	CD16+Mono	RPL7A
1.2864e-11	0.49181	0.825	0.56	2.65527e-07	CD16+Mono	EIF3E
1.40531e-11	0.454196	0.315	0.12	2.90071e-07	CD16+Mono	GIMAP2
1.55422e-11	1.02999	0.357	0.15	3.20806e-07	CD16+Mono	VMO1
1.55965e-11	0.385189	0.273	0.096	3.21927e-07	CD16+Mono	FAM195A
2.00894e-11	0.469768	0.329	0.131	4.14665e-07	CD16+Mono	HK1
2.02647e-11	0.481389	0.413	0.184	4.18283e-07	CD16+Mono	SEC14L1
2.0703e-11	0.387515	0.371	0.149	4.2733e-07	CD16+Mono	NUDT16
2.43702e-11	0.324593	0.28	0.097	5.03025e-07	CD16+Mono	AMPD2
2.58068e-11	0.325584	0.252	0.083	5.32677e-07	CD16+Mono	MTMR11
2.60935e-11	0.59264	0.741	0.472	5.38596e-07	CD16+Mono	HSBP1
2.60977e-11	0.282709	0.203	0.06	5.38683e-07	CD16+Mono	KDM1B
2.61689e-11	0.353259	1	0.968	5.40153e-07	CD16+Mono	RPL12
3.31654e-11	0.36259	0.189	0.055	6.84567e-07	CD16+Mono	CALHM2
3.36154e-11	0.67898	0.573	0.335	6.93856e-07	CD16+Mono	RPS4Y1
3.4403e-11	0.257512	0.126	0.028	7.10111e-07	CD16+Mono	COG4
3.87249e-11	0.446181	0.441	0.203	7.9932e-07	CD16+Mono	LYPLA1
4.03793e-11	0.489778	0.455	0.212	8.33469e-07	CD16+Mono	MIEN1
4.55887e-11	0.385635	0.993	0.923	9.40997e-07	CD16+Mono	RPS7
4.72176e-11	0.524774	0.664	0.363	9.74619e-07	CD16+Mono	HN1
4.79045e-11	0.536265	0.336	0.141	9.88796e-07	CD16+Mono	TMC6
5.01206e-11	0.535907	0.713	0.402	1.03454e-06	CD16+Mono	WSB1
5.03186e-11	0.462694	0.937	0.675	1.03863e-06	CD16+Mono	LAMTOR4
5.07901e-11	0.527592	0.622	0.339	1.04836e-06	CD16+Mono	C14orf166
5.19309e-11	0.530708	0.49	0.239	1.07191e-06	CD16+Mono	RP5-1171I10.5
5.29375e-11	0.296685	0.154	0.04	1.09268e-06	CD16+Mono	ABCC3
5.7756e-11	0.34198	0.231	0.076	1.19214e-06	CD16+Mono	TBC1D1
6.25878e-11	0.356417	0.287	0.105	1.29188e-06	CD16+Mono	SNAP29
6.95326e-11	0.427459	0.336	0.135	1.43522e-06	CD16+Mono	NKTR
7.2771e-11	0.446456	0.357	0.147	1.50207e-06	CD16+Mono	IKZF1
7.39358e-11	0.276195	0.182	0.052	1.52611e-06	CD16+Mono	CARD9
7.40585e-11	0.304654	1	0.984	1.52864e-06	CD16+Mono	RPS18
8.86534e-11	0.462051	0.895	0.641	1.82989e-06	CD16+Mono	PTPRC
9.0465e-11	0.39036	0.336	0.134	1.86729e-06	CD16+Mono	EPN1
9.72722e-11	0.428362	0.727	0.409	2.00779e-06	CD16+Mono	PSMB8
9.85136e-11	0.481935	0.385	0.171	2.03342e-06	CD16+Mono	ORMDL1
9.96476e-11	0.282545	0.133	0.032	2.05683e-06	CD16+Mono	SNAPC3
1.01044e-10	0.37007	0.322	0.127	2.08566e-06	CD16+Mono	ME2
1.03836e-10	0.421404	0.273	0.101	2.14329e-06	CD16+Mono	ADRBK2
1.04305e-10	0.35365	0.343	0.137	2.15296e-06	CD16+Mono	CCDC69
1.11768e-10	0.525552	0.406	0.185	2.307e-06	CD16+Mono	RIN3
1.17694e-10	0.446312	0.476	0.231	2.42932e-06	CD16+Mono	TOMM22
1.18628e-10	0.506229	0.818	0.56	2.44859e-06	CD16+Mono	HNRNPDL
1.20108e-10	0.377988	0.301	0.117	2.47915e-06	CD16+Mono	SUMF2
1.32454e-10	0.517402	0.727	0.485	2.73399e-06	CD16+Mono	SEC11A
1.40642e-10	0.323468	0.189	0.057	2.90299e-06	CD16+Mono	ADK
1.68357e-10	0.337411	0.238	0.081	3.47507e-06	CD16+Mono	APH1B
1.69541e-10	0.37987	0.245	0.086	3.49951e-06	CD16+Mono	OARD1
1.74238e-10	0.387067	0.343	0.141	3.59645e-06	CD16+Mono	FLII
1.7554e-10	0.425139	0.769	0.469	3.62332e-06	CD16+Mono	TNFRSF1B
1.75564e-10	0.427193	0.979	0.872	3.62381e-06	CD16+Mono	RPS10
1.8961e-10	0.34784	0.238	0.081	3.91374e-06	CD16+Mono	ABHD3
2.03828e-10	0.323238	0.182	0.054	4.20721e-06	CD16+Mono	INPP4A
2.07621e-10	0.401703	0.434	0.2	4.28552e-06	CD16+Mono	UBE2R2
2.23633e-10	0.300234	0.203	0.064	4.61601e-06	CD16+Mono	SCLT1
2.26981e-10	0.32175	1	0.967	4.68511e-06	CD16+Mono	H3F3A
2.33888e-10	0.603335	0.818	0.605	4.82769e-06	CD16+Mono	SARAF
2.4027e-10	0.331555	0.273	0.1	4.95941e-06	CD16+Mono	CCZ1
2.4035e-10	0.302497	0.28	0.103	4.96107e-06	CD16+Mono	LNPEP
2.54667e-10	0.314007	1	0.985	5.25659e-06	CD16+Mono	RPS12
2.69936e-10	0.583728	0.692	0.402	5.57176e-06	CD16+Mono	MAFB
2.8401e-10	0.400569	0.343	0.144	5.86225e-06	CD16+Mono	PCSK7
2.90703e-10	0.593863	0.622	0.348	6.00039e-06	CD16+Mono	IRF1
2.98081e-10	0.459133	0.35	0.149	6.15269e-06	CD16+Mono	ZNF106
3.46675e-10	0.339934	0.294	0.113	7.15572e-06	CD16+Mono	GIT2
3.8565e-10	0.339853	0.294	0.113	7.9602e-06	CD16+Mono	CACUL1
4.04336e-10	0.291491	0.182	0.055	8.3459e-06	CD16+Mono	SLC1A5
4.27574e-10	0.360293	0.399	0.175	8.82556e-06	CD16+Mono	GYG1
4.33885e-10	0.522986	0.329	0.138	8.95581e-06	CD16+Mono	FGD2
4.3541e-10	0.427003	0.93	0.783	8.98729e-06	CD16+Mono	RPSA
4.39032e-10	0.517498	0.545	0.302	9.06206e-06	CD16+Mono	ATP5A1
4.417e-10	0.491001	0.671	0.39	9.11713e-06	CD16+Mono	LGALS9
4.93177e-10	0.31626	1	0.986	1.01797e-05	CD16+Mono	MT-CO2
5.83302e-10	0.346523	0.231	0.081	1.20399e-05	CD16+Mono	ZDHHC7
5.9298e-10	0.477123	0.336	0.147	1.22397e-05	CD16+Mono	FAM32A
5.97079e-10	0.265453	0.161	0.045	1.23243e-05	CD16+Mono	TBC1D10A
6.25355e-10	0.426612	0.294	0.117	1.2908e-05	CD16+Mono	SSBP4
6.57986e-10	0.426812	0.483	0.233	1.35815e-05	CD16+Mono	PRKCB
6.71423e-10	0.329119	0.14	0.037	1.38588e-05	CD16+Mono	KCNQ1OT1
7.17865e-10	0.278358	0.168	0.049	1.48175e-05	CD16+Mono	ING4
7.37793e-10	0.359301	0.378	0.162	1.52288e-05	CD16+Mono	PQLC3
7.41449e-10	0.504592	0.671	0.421	1.53042e-05	CD16+Mono	UBXN1
7.4541e-10	0.506602	0.79	0.524	1.5386e-05	CD16+Mono	C19orf43
7.45589e-10	0.332498	0.259	0.095	1.53897e-05	CD16+Mono	CRBN
7.73261e-10	0.411373	0.413	0.196	1.59609e-05	CD16+Mono	RAB8A
7.78366e-10	0.256626	0.14	0.037	1.60663e-05	CD16+Mono	TMEM175
8.11443e-10	0.283428	0.203	0.066	1.6749e-05	CD16+Mono	TMED1
8.26544e-10	0.295605	0.189	0.059	1.70607e-05	CD16+Mono	VCL
8.58608e-10	0.324459	0.993	0.933	1.77225e-05	CD16+Mono	RPL18
8.78776e-10	0.405141	0.58	0.296	1.81388e-05	CD16+Mono	PNISR
9.56702e-10	0.424741	0.497	0.258	1.97473e-05	CD16+Mono	UQCRC2
9.80357e-10	0.335035	0.189	0.06	2.02355e-05	CD16+Mono	LINC00877
1.01478e-09	0.358724	0.448	0.21	2.09461e-05	CD16+Mono	UNC93B1
1.08886e-09	0.408601	0.301	0.123	2.24751e-05	CD16+Mono	CCM2
1.16584e-09	0.384906	0.343	0.149	2.40641e-05	CD16+Mono	CNOT7
1.18375e-09	0.312507	0.161	0.047	2.44338e-05	CD16+Mono	PITPNM1
1.20146e-09	0.374778	0.238	0.086	2.47994e-05	CD16+Mono	POLK
1.2219e-09	0.396165	0.336	0.142	2.52213e-05	CD16+Mono	SNX5
1.25845e-09	0.321859	0.531	0.264	2.59757e-05	CD16+Mono	UBE2J1
1.26685e-09	0.37342	0.497	0.254	2.61491e-05	CD16+Mono	HADHA
1.27935e-09	0.358382	0.329	0.138	2.6407e-05	CD16+Mono	NADK
1.32538e-09	0.293145	1	0.991	2.73571e-05	CD16+Mono	RPL34
1.32756e-09	0.482767	0.587	0.336	2.74022e-05	CD16+Mono	SYF2
1.36521e-09	0.352542	0.217	0.076	2.81793e-05	CD16+Mono	ARRB1
1.3842e-09	0.499715	0.874	0.683	2.85712e-05	CD16+Mono	PPDPF
1.4171e-09	0.304245	0.986	0.939	2.92505e-05	CD16+Mono	RPS20
1.44652e-09	0.389182	0.35	0.151	2.98575e-05	CD16+Mono	PAK1
1.54278e-09	0.309261	0.231	0.082	3.18446e-05	CD16+Mono	COL4A3BP
1.58156e-09	0.452081	0.343	0.147	3.2645e-05	CD16+Mono	PAG1
1.61288e-09	0.303276	0.161	0.047	3.32915e-05	CD16+Mono	CLIP4
1.67756e-09	0.463166	0.874	0.582	3.46265e-05	CD16+Mono	FCN1
1.81885e-09	0.331816	0.287	0.115	3.75428e-05	CD16+Mono	HNRNPA1L2
1.83263e-09	0.371181	0.273	0.107	3.78273e-05	CD16+Mono	HAGH
2.32458e-09	0.301498	0.986	0.948	4.79816e-05	CD16+Mono	RPS13
2.69877e-09	0.268573	0.161	0.047	5.57053e-05	CD16+Mono	MAST3
2.7927e-09	0.313225	0.154	0.045	5.76442e-05	CD16+Mono	PLD4
2.89444e-09	0.320402	0.35	0.151	5.9744e-05	CD16+Mono	SUCLG1
3.02128e-09	0.3017	0.28	0.11	6.23622e-05	CD16+Mono	LMO2
3.07164e-09	0.472635	0.846	0.637	6.34017e-05	CD16+Mono	CCNI
3.19982e-09	0.425608	0.497	0.262	6.60475e-05	CD16+Mono	TBCB
3.37381e-09	0.330479	0.315	0.13	6.96389e-05	CD16+Mono	CTBS
3.45841e-09	0.272821	0.161	0.048	7.13851e-05	CD16+Mono	ARHGAP1
3.5853e-09	0.266197	0.147	0.042	7.40042e-05	CD16+Mono	KIAA0513
3.66874e-09	0.395357	0.441	0.217	7.57266e-05	CD16+Mono	SSNA1
3.71042e-09	0.294444	0.175	0.056	7.65868e-05	CD16+Mono	RASAL3
4.72366e-09	0.35015	0.238	0.09	9.75011e-05	CD16+Mono	MRPS18B
5.3478e-09	0.378422	0.364	0.166	0.000110384	CD16+Mono	RGS18
5.52058e-09	0.351371	0.21	0.074	0.00011395	CD16+Mono	ITGB2-AS1
6.53125e-09	0.340328	0.273	0.109	0.000134811	CD16+Mono	ANKRD13D
6.64966e-09	0.308146	0.189	0.063	0.000137256	CD16+Mono	GAPT
7.39933e-09	0.411099	0.762	0.497	0.000152729	CD16+Mono	ARL6IP5
7.51236e-09	0.431326	0.811	0.564	0.000155063	CD16+Mono	SLC25A3
8.6789e-09	0.346772	0.308	0.131	0.000179141	CD16+Mono	MED10
8.97463e-09	0.348722	0.259	0.103	0.000185245	CD16+Mono	TOB1
8.98284e-09	0.335011	0.231	0.087	0.000185415	CD16+Mono	ARFGAP2
1.07293e-08	0.339424	0.615	0.345	0.000221463	CD16+Mono	SNU13
1.07971e-08	0.304784	0.336	0.147	0.000222863	CD16+Mono	DICER1
1.11726e-08	0.306492	0.993	0.942	0.000230613	CD16+Mono	RPL29
1.12438e-08	0.524995	0.503	0.289	0.000232083	CD16+Mono	LSM6
1.13119e-08	0.296038	0.252	0.098	0.000233488	CD16+Mono	HDAC1
1.15542e-08	0.438121	0.455	0.236	0.00023849	CD16+Mono	TNFRSF14
1.38904e-08	0.358835	0.406	0.198	0.000286713	CD16+Mono	RBCK1
1.39178e-08	0.266169	0.168	0.054	0.000287277	CD16+Mono	TRAPPC12
1.41674e-08	0.419666	0.469	0.244	0.000292428	CD16+Mono	DRAM2
1.42624e-08	0.285366	0.245	0.095	0.00029439	CD16+Mono	IMPDH2
1.61423e-08	0.369097	0.301	0.13	0.000333192	CD16+Mono	G6PD
1.64622e-08	0.332365	0.245	0.096	0.000339797	CD16+Mono	ARHGAP27
1.69699e-08	0.288141	0.161	0.051	0.000350276	CD16+Mono	RPRD1A
1.73908e-08	0.273839	0.217	0.079	0.000358962	CD16+Mono	SRGAP2B
1.80974e-08	0.280583	0.287	0.121	0.000373548	CD16+Mono	MRPL13
1.81128e-08	0.314023	0.238	0.092	0.000373867	CD16+Mono	HSF1
1.83328e-08	0.369771	0.28	0.12	0.000378408	CD16+Mono	MTMR14
1.86388e-08	0.421085	0.503	0.279	0.000384724	CD16+Mono	POLR1D
1.87483e-08	0.330237	0.294	0.127	0.000386983	CD16+Mono	RHOF
2.10343e-08	0.338899	0.259	0.105	0.000434169	CD16+Mono	GPBP1L1
2.12958e-08	0.409874	0.629	0.368	0.000439567	CD16+Mono	ZNF706
2.22772e-08	0.454418	0.573	0.331	0.000459823	CD16+Mono	CLEC2B
2.26274e-08	0.337992	0.385	0.184	0.000467052	CD16+Mono	OXA1L
2.34626e-08	0.33279	0.217	0.082	0.000484291	CD16+Mono	HVCN1
2.34948e-08	0.42614	0.371	0.185	0.000484957	CD16+Mono	HMHA1
2.44812e-08	0.53247	0.476	0.26	0.000505317	CD16+Mono	SLC31A2
2.48322e-08	0.359596	0.203	0.075	0.000512562	CD16+Mono	SERTAD3
2.63317e-08	0.310707	0.161	0.052	0.000543512	CD16+Mono	KIAA0141
3.05477e-08	0.332853	0.406	0.198	0.000630535	CD16+Mono	DECR1
3.14973e-08	0.37902	0.755	0.54	0.000650136	CD16+Mono	H2AFZ
3.16729e-08	0.252593	0.217	0.081	0.00065376	CD16+Mono	ILF3-AS1
3.23479e-08	0.343065	0.308	0.137	0.000667693	CD16+Mono	APBB1IP
3.27708e-08	0.34434	0.35	0.164	0.000676423	CD16+Mono	IK
3.55067e-08	0.363887	0.196	0.072	0.000732894	CD16+Mono	CBL
3.9242e-08	0.38997	0.329	0.152	0.000809994	CD16+Mono	FAM204A
3.9894e-08	0.370334	0.944	0.781	0.000823451	CD16+Mono	ATP5G2
4.02101e-08	0.44561	0.587	0.342	0.000829977	CD16+Mono	ANP32B
4.10595e-08	0.335549	0.287	0.123	0.00084751	CD16+Mono	COMMD9
4.15894e-08	0.327075	0.315	0.141	0.000858447	CD16+Mono	PLXNB2
4.26568e-08	0.401501	0.343	0.165	0.00088048	CD16+Mono	PSMC4
4.92289e-08	0.446755	0.755	0.492	0.00101613	CD16+Mono	NFKBIZ
4.97361e-08	0.346826	0.35	0.165	0.0010266	CD16+Mono	RNPEP
5.02668e-08	0.255407	1	0.981	0.00103756	CD16+Mono	FAU
5.41937e-08	0.328597	0.322	0.145	0.00111861	CD16+Mono	LRCH4
5.56071e-08	0.346042	0.93	0.715	0.00114779	CD16+Mono	CHCHD2
5.67131e-08	0.431812	0.42	0.213	0.00117062	CD16+Mono	LILRB1
5.86659e-08	0.2711	0.189	0.067	0.00121092	CD16+Mono	SHMT2
6.12355e-08	0.441598	0.79	0.564	0.00126396	CD16+Mono	LRRFIP1
6.46731e-08	0.380179	0.224	0.09	0.00133492	CD16+Mono	HK3
6.54451e-08	0.329819	0.231	0.093	0.00135085	CD16+Mono	EXOSC1
6.8034e-08	0.345274	0.322	0.146	0.00140429	CD16+Mono	SECTM1
7.09869e-08	0.433132	0.692	0.452	0.00146524	CD16+Mono	STK17B
7.57338e-08	0.494095	1	0.921	0.00156322	CD16+Mono	DUSP1
8.03599e-08	0.288745	0.385	0.188	0.00165871	CD16+Mono	DUT
8.18363e-08	0.434462	0.371	0.186	0.00168918	CD16+Mono	ANKRD44
8.46887e-08	0.250086	0.175	0.061	0.00174806	CD16+Mono	ABT1
8.77109e-08	0.286802	0.818	0.535	0.00181044	CD16+Mono	AP1S2
8.89382e-08	0.320998	0.336	0.158	0.00183577	CD16+Mono	AIP
8.95638e-08	0.258137	0.462	0.23	0.00184869	CD16+Mono	FAM45A
9.31217e-08	0.376918	0.923	0.769	0.00192212	CD16+Mono	BTF3
9.47674e-08	0.296996	0.266	0.114	0.00195609	CD16+Mono	DYNC1LI1
9.99113e-08	0.30543	0.266	0.114	0.00206227	CD16+Mono	TCOF1
1.04709e-07	0.356	0.301	0.137	0.0021613	CD16+Mono	CCDC59
1.09523e-07	0.300056	0.238	0.098	0.00226067	CD16+Mono	IMP4
1.11361e-07	0.3072	0.35	0.166	0.00229861	CD16+Mono	TSC22D4
1.12303e-07	0.350502	0.343	0.167	0.00231805	CD16+Mono	CCT5
1.13522e-07	0.286036	0.573	0.312	0.0023432	CD16+Mono	JAML
1.13903e-07	0.303353	0.357	0.169	0.00235108	CD16+Mono	RXRA
1.15466e-07	0.278982	0.42	0.208	0.00238333	CD16+Mono	NHP2
1.15599e-07	0.306073	0.343	0.164	0.00238608	CD16+Mono	KARS
1.22586e-07	0.314122	0.294	0.132	0.00253029	CD16+Mono	FAM89B
1.2487e-07	0.396628	0.49	0.273	0.00257744	CD16+Mono	RALY
1.28493e-07	0.428504	0.643	0.415	0.00265221	CD16+Mono	TMBIM4
1.35251e-07	0.294195	0.189	0.07	0.00279171	CD16+Mono	ALDH9A1
1.382e-07	0.344701	0.42	0.218	0.00285259	CD16+Mono	PPP1CC
1.42182e-07	0.370221	0.804	0.608	0.00293477	CD16+Mono	ZFAS1
1.43685e-07	0.256966	0.259	0.11	0.00296581	CD16+Mono	PDCL3
1.49171e-07	0.439671	0.958	0.808	0.00307903	CD16+Mono	EMP3
1.52659e-07	0.386589	0.287	0.133	0.00315103	CD16+Mono	PDLIM5
1.53296e-07	0.297452	0.189	0.07	0.00316418	CD16+Mono	PSIP1
1.56719e-07	0.361039	0.294	0.135	0.00323483	CD16+Mono	MAP3K1
1.60738e-07	0.318082	0.315	0.147	0.0033178	CD16+Mono	MPHOSPH8
1.65326e-07	0.393739	0.587	0.352	0.00341249	CD16+Mono	CD47
1.69217e-07	0.259111	0.154	0.052	0.0034928	CD16+Mono	SLC35E3
1.75911e-07	0.386825	0.517	0.29	0.00363097	CD16+Mono	STX11
1.81894e-07	0.324694	0.965	0.867	0.00375448	CD16+Mono	ATP5L
1.87496e-07	0.260729	0.112	0.032	0.0038701	CD16+Mono	FAM104B
1.87943e-07	0.278984	0.217	0.086	0.00387933	CD16+Mono	KIF22
1.90265e-07	0.324034	0.259	0.112	0.00392726	CD16+Mono	RNF126
1.96159e-07	0.428785	0.748	0.513	0.00404892	CD16+Mono	ZEB2
2.01857e-07	0.28158	1	0.948	0.00416654	CD16+Mono	MT-CYB
2.03983e-07	0.297855	0.308	0.144	0.00421042	CD16+Mono	PPM1G
2.14033e-07	0.265693	1	0.959	0.00441785	CD16+Mono	CFL1
2.26666e-07	0.419765	0.329	0.162	0.00467862	CD16+Mono	APOBEC3C
2.32912e-07	0.364105	0.811	0.56	0.00480754	CD16+Mono	BRI3
2.53838e-07	0.341265	0.399	0.205	0.00523946	CD16+Mono	HSD17B10
2.54464e-07	0.333279	0.28	0.127	0.0052524	CD16+Mono	EAPP
2.70251e-07	0.374273	0.392	0.205	0.00557824	CD16+Mono	SDHD
2.75607e-07	0.359112	0.287	0.13	0.0056888	CD16+Mono	LPCAT2
2.82393e-07	0.341231	0.231	0.096	0.00582888	CD16+Mono	C15orf39
2.85858e-07	0.3459	0.315	0.152	0.00590039	CD16+Mono	PPP1R7
2.91338e-07	0.304152	0.217	0.088	0.00601351	CD16+Mono	MAD1L1
3.01224e-07	0.262241	0.217	0.087	0.00621757	CD16+Mono	AP1M1
3.21374e-07	0.375675	0.427	0.229	0.00663349	CD16+Mono	CNIH4
3.25789e-07	0.284244	0.231	0.096	0.00672461	CD16+Mono	RBBP7
3.40563e-07	0.334822	0.245	0.105	0.00702956	CD16+Mono	SNN
3.42298e-07	0.321677	0.434	0.232	0.00706536	CD16+Mono	NDUFC1
3.83504e-07	0.363721	0.399	0.211	0.00791591	CD16+Mono	SH3BP2
4.10966e-07	0.472051	0.776	0.589	0.00848275	CD16+Mono	HMGN2
4.1149e-07	0.384392	0.608	0.379	0.00849356	CD16+Mono	VPS28
4.11611e-07	0.268096	0.441	0.227	0.00849607	CD16+Mono	RASSF5
4.18139e-07	0.292948	0.252	0.109	0.00863081	CD16+Mono	SNX27
4.28127e-07	0.40082	0.86	0.674	0.00883696	CD16+Mono	FXYD5
4.44656e-07	0.266996	0.378	0.189	0.00917815	CD16+Mono	RNF114
4.46804e-07	0.322089	0.476	0.262	0.00922248	CD16+Mono	SIVA1
4.63408e-07	0.387586	0.503	0.299	0.0095652	CD16+Mono	DOK2
4.66128e-07	0.272978	0.182	0.068	0.00962135	CD16+Mono	VSTM1
4.78803e-07	0.260611	0.238	0.102	0.00988297	CD16+Mono	TMEM189
4.81462e-07	0.298934	0.196	0.078	0.00993786	CD16+Mono	TTC19
4.85982e-07	0.413045	0.552	0.346	0.0100312	CD16+Mono	DBNL
4.86591e-07	0.344476	0.245	0.108	0.0100437	CD16+Mono	UHMK1
5.35183e-07	0.38909	0.245	0.108	0.0110467	CD16+Mono	ABTB1
5.48289e-07	0.374243	0.811	0.588	0.0113172	CD16+Mono	IFI30
5.55846e-07	0.295441	0.343	0.17	0.0114732	CD16+Mono	CCNDBP1
5.59565e-07	0.292521	0.916	0.66	0.01155	CD16+Mono	NDUFA4
5.68194e-07	0.347483	0.797	0.561	0.0117281	CD16+Mono	CARD16
5.88475e-07	0.326653	0.399	0.209	0.0121467	CD16+Mono	DCTN3
6.36366e-07	0.29637	0.175	0.065	0.0131352	CD16+Mono	CHN2
6.61643e-07	0.302328	0.287	0.136	0.013657	CD16+Mono	IFNAR2
6.67777e-07	0.291729	0.182	0.07	0.0137836	CD16+Mono	IRF9
6.83945e-07	0.393105	0.524	0.322	0.0141173	CD16+Mono	NDUFB5
7.33652e-07	0.452794	0.448	0.254	0.0151433	CD16+Mono	RSRP1
7.68861e-07	0.364893	0.538	0.325	0.0158701	CD16+Mono	TCF25
7.79811e-07	0.301914	0.266	0.121	0.0160961	CD16+Mono	PSEN1
8.15178e-07	0.275232	0.573	0.335	0.0168261	CD16+Mono	PSMB10
8.1545e-07	0.309333	0.245	0.109	0.0168317	CD16+Mono	ZNF524
8.58403e-07	0.295875	0.224	0.095	0.0177183	CD16+Mono	HECTD1
8.80608e-07	0.285056	0.266	0.121	0.0181766	CD16+Mono	KCNAB2
8.82062e-07	0.262922	0.231	0.098	0.0182066	CD16+Mono	ELF2
8.83352e-07	0.251396	0.182	0.07	0.0182333	CD16+Mono	BTN3A2
9.98538e-07	0.335834	0.294	0.14	0.0206108	CD16+Mono	PSMB8-AS1
1.02977e-06	0.274637	0.231	0.098	0.0212554	CD16+Mono	METTL7A
1.04554e-06	0.360508	0.545	0.332	0.0215811	CD16+Mono	HERPUD1
1.12478e-06	0.340722	0.406	0.223	0.0232166	CD16+Mono	SNRPC
1.14284e-06	0.339986	0.664	0.424	0.0235894	CD16+Mono	SNRPB
1.2163e-06	0.324395	0.371	0.194	0.0251056	CD16+Mono	TMEM9B
1.25559e-06	0.282606	0.147	0.052	0.0259166	CD16+Mono	ELP2
1.26118e-06	0.256413	0.259	0.117	0.026032	CD16+Mono	RICTOR
1.34507e-06	0.288767	0.231	0.102	0.0277637	CD16+Mono	BCL7B
1.39908e-06	0.380349	0.811	0.605	0.0288785	CD16+Mono	BLOC1S1
1.47866e-06	0.361549	0.958	0.825	0.0305211	CD16+Mono	DDX5
1.51941e-06	0.344475	0.678	0.454	0.0313621	CD16+Mono	SPCS1
1.52861e-06	0.341858	0.846	0.681	0.0315521	CD16+Mono	AC090498.1
1.53989e-06	0.294722	0.308	0.149	0.0317849	CD16+Mono	NT5C
1.54082e-06	0.355644	0.713	0.495	0.0318042	CD16+Mono	ATP5O
1.5446e-06	0.2774	0.517	0.303	0.031882	CD16+Mono	UBE2I
1.76136e-06	0.272893	0.434	0.238	0.0363561	CD16+Mono	LSM4
1.77158e-06	0.281378	0.615	0.37	0.0365671	CD16+Mono	NDUFS7
1.78308e-06	0.336982	0.427	0.235	0.0368046	CD16+Mono	NCKAP1L
1.78396e-06	0.340386	0.776	0.546	0.0368227	CD16+Mono	PSMB9
1.78873e-06	0.317654	0.161	0.061	0.0369212	CD16+Mono	ZRSR2
1.79579e-06	0.411329	0.329	0.175	0.0370668	CD16+Mono	PPCS
1.8768e-06	0.321993	0.497	0.289	0.0387391	CD16+Mono	CCT8
1.95338e-06	0.260508	0.49	0.27	0.0403198	CD16+Mono	TLN1
1.98154e-06	0.335297	0.699	0.453	0.040901	CD16+Mono	CNBP
2.07675e-06	0.417764	0.434	0.252	0.0428662	CD16+Mono	FAM133B
2.10223e-06	0.339677	0.378	0.204	0.0433921	CD16+Mono	STUB1
2.14903e-06	0.270154	0.287	0.138	0.0443581	CD16+Mono	ARAP1
2.19893e-06	0.299368	0.28	0.135	0.045388	CD16+Mono	TAF10
2.22965e-06	0.344612	0.559	0.356	0.0460221	CD16+Mono	SUPT4H1
2.36054e-06	0.353714	0.657	0.419	0.048724	CD16+Mono	CXCL16
2.37284e-06	0.315184	0.147	0.055	0.0489777	CD16+Mono	KLHDC2
2.37631e-06	0.319882	0.364	0.193	0.0490495	CD16+Mono	MAPK1
0	3.36138	0.6	0.099	0	APOE+TAM	RNASE1
0	3.13537	0.635	0.112	0	APOE+TAM	C1QC
9.30471e-306	3.3581	0.695	0.18	1.92059e-301	APOE+TAM	C1QA
1.62166e-286	3.37155	0.654	0.16	3.34727e-282	APOE+TAM	C1QB
1.524e-261	1.95257	0.536	0.084	3.14568e-257	APOE+TAM	GPNMB
1.4936e-252	1.6356	0.609	0.125	3.08295e-248	APOE+TAM	MMP14
7.89468e-246	3.61852	0.585	0.138	1.62954e-241	APOE+TAM	APOC1
3.66541e-239	3.88231	0.599	0.162	7.56578e-235	APOE+TAM	APOE
3.73784e-239	1.6472	0.933	0.685	7.71528e-235	APOE+TAM	CTSB
6.8214e-238	2.06183	0.71	0.234	1.408e-233	APOE+TAM	ACP5
8.61263e-234	1.83718	0.601	0.143	1.77773e-229	APOE+TAM	CD9
5.4543e-224	1.41807	0.677	0.185	1.12582e-219	APOE+TAM	FPR3
1.20746e-206	1.44251	0.362	0.034	2.49233e-202	APOE+TAM	TREM2
1.55805e-205	1.37816	0.486	0.088	3.21596e-201	APOE+TAM	MRC1
6.6415e-199	1.16079	0.97	0.787	1.37087e-194	APOE+TAM	CD63
3.23933e-194	1.90443	0.888	0.654	6.6863e-190	APOE+TAM	CTSD
1.58322e-193	1.16903	0.32	0.024	3.26792e-189	APOE+TAM	SLCO2B1
1.60714e-188	1.38662	0.56	0.149	3.3173e-184	APOE+TAM	CD81
2.21622e-183	1.78981	0.492	0.116	4.5745e-179	APOE+TAM	LGMN
7.97511e-181	1.24756	0.98	0.914	1.64614e-176	APOE+TAM	HLA-DRB1
4.75936e-180	1.16127	0.987	0.961	9.82379e-176	APOE+TAM	HLA-DRA
1.98791e-165	1.25793	0.841	0.524	4.10324e-161	APOE+TAM	CAPG
2.39096e-165	1.04143	0.991	0.966	4.93519e-161	APOE+TAM	CD74
2.52024e-164	1.30488	0.863	0.492	5.20204e-160	APOE+TAM	HLA-DQA1
7.63836e-162	2.18187	0.464	0.111	1.57663e-157	APOE+TAM	MMP9
2.08939e-159	1.09411	0.7	0.275	4.3127e-155	APOE+TAM	GSN
6.28571e-157	1.45574	0.759	0.409	1.29743e-152	APOE+TAM	CTSZ
7.17417e-155	1.59059	0.574	0.215	1.48082e-150	APOE+TAM	PLD3
6.40053e-153	0.948733	0.956	0.84	1.32113e-148	APOE+TAM	NPC2
3.45193e-150	1.24255	0.823	0.53	7.12514e-146	APOE+TAM	PRDX1
6.90776e-149	1.12584	0.644	0.237	1.42583e-144	APOE+TAM	FCGR3A
2.80356e-146	1.63127	0.759	0.435	5.78683e-142	APOE+TAM	CTSC
1.92773e-139	1.09738	0.242	0.02	3.97903e-135	APOE+TAM	PLTP
1.21469e-137	0.966775	0.381	0.08	2.50723e-133	APOE+TAM	DAB2
1.17126e-135	1.15921	0.513	0.163	2.4176e-131	APOE+TAM	MS4A4A
2.93446e-135	0.98994	0.946	0.763	6.05702e-131	APOE+TAM	HLA-DPA1
3.36323e-133	0.898873	0.24	0.022	6.94205e-129	APOE+TAM	A2M
3.25881e-132	1.20108	0.414	0.104	6.72651e-128	APOE+TAM	SERPING1
1.48054e-131	1.08655	0.787	0.45	3.05598e-127	APOE+TAM	CALR
7.79398e-129	0.989892	0.463	0.13	1.60876e-124	APOE+TAM	PMP22
1.69906e-127	1.21635	0.713	0.369	3.50702e-123	APOE+TAM	TMEM176B
2.23124e-127	1.0042	0.883	0.624	4.6055e-123	APOE+TAM	CD68
8.70402e-124	1.04739	0.342	0.071	1.7966e-119	APOE+TAM	LGALS3BP
2.50988e-122	1.2112	0.446	0.138	5.18065e-118	APOE+TAM	PLA2G7
1.50359e-119	1.19792	0.336	0.071	3.10356e-115	APOE+TAM	MSR1
2.09272e-119	0.972976	0.91	0.723	4.31959e-115	APOE+TAM	GRN
3.63666e-118	2.7354	0.357	0.086	7.50643e-114	APOE+TAM	MMP12
4.97412e-118	0.921483	0.999	0.996	1.02671e-113	APOE+TAM	FTL
6.18971e-117	0.820447	0.935	0.768	1.27762e-112	APOE+TAM	HLA-DPB1
3.60415e-116	0.986251	0.581	0.237	7.43932e-112	APOE+TAM	CSF1R
1.1968e-115	0.974713	0.275	0.043	2.47032e-111	APOE+TAM	VSIG4
3.35887e-115	1.642	0.251	0.034	6.93304e-111	APOE+TAM	NUPR1
1.16342e-114	1.05533	0.766	0.452	2.40141e-110	APOE+TAM	ATOX1
1.02014e-112	0.85545	0.896	0.682	2.10568e-108	APOE+TAM	HLA-DQB1
1.00256e-110	0.880358	0.339	0.077	2.06938e-106	APOE+TAM	C1orf54
3.46865e-110	0.627205	0.992	0.977	7.15964e-106	APOE+TAM	S100A11
6.13821e-110	1.24054	0.498	0.191	1.26699e-105	APOE+TAM	ARL4C
2.37951e-109	0.945197	0.872	0.62	4.91154e-105	APOE+TAM	GLUL
2.12694e-108	0.965634	0.969	0.897	4.39021e-104	APOE+TAM	PSAP
7.36777e-108	0.890348	0.238	0.033	1.52078e-103	APOE+TAM	C2
4.29899e-107	1.06324	0.614	0.284	8.87355e-103	APOE+TAM	TMEM176A
1.40539e-106	0.654619	0.194	0.017	2.90087e-102	APOE+TAM	SDC3
2.74313e-105	0.96586	0.379	0.108	5.66209e-101	APOE+TAM	GM2A
6.88361e-105	1.01014	0.316	0.071	1.42085e-100	APOE+TAM	PLAU
2.23647e-103	2.69299	0.271	0.051	4.6163e-99	APOE+TAM	CCL18
2.71008e-103	0.965573	0.695	0.368	5.59388e-99	APOE+TAM	YWHAH
2.73754e-101	0.741987	0.962	0.862	5.65056e-97	APOE+TAM	GPX1
8.54992e-101	0.753713	0.949	0.842	1.76479e-96	APOE+TAM	LAPTM5
9.28663e-101	0.724097	0.288	0.059	1.91685e-96	APOE+TAM	SLAMF8
1.82154e-99	0.91068	0.38	0.113	3.75984e-95	APOE+TAM	TTYH3
5.18853e-99	2.32024	0.6	0.304	1.07096e-94	APOE+TAM	SPP1
3.66078e-98	1.29187	0.474	0.188	7.55622e-94	APOE+TAM	LIPA
5.00781e-92	0.737671	0.275	0.061	1.03366e-87	APOE+TAM	ACP2
6.16602e-92	0.666882	0.242	0.043	1.27273e-87	APOE+TAM	NRP1
6.90738e-92	0.746686	0.254	0.05	1.42575e-87	APOE+TAM	SPRED1
1.38785e-91	1.14678	0.703	0.421	2.86466e-87	APOE+TAM	RGS1
5.59146e-90	1.43939	0.471	0.197	1.15413e-85	APOE+TAM	FABP5
9.21831e-90	0.84108	0.837	0.633	1.90275e-85	APOE+TAM	ATP6V1F
6.42626e-89	0.62231	0.989	0.936	1.32645e-84	APOE+TAM	FCER1G
1.01736e-87	0.569401	0.168	0.017	2.09994e-83	APOE+TAM	OLFML2B
2.21513e-86	0.850112	0.606	0.306	4.57225e-82	APOE+TAM	LILRB4
2.53888e-86	0.804208	0.549	0.257	5.2405e-82	APOE+TAM	MFSD1
8.35328e-86	0.967317	0.699	0.37	1.7242e-81	APOE+TAM	CTSL
9.11834e-86	0.962255	0.538	0.242	1.88212e-81	APOE+TAM	LMNA
1.56803e-85	0.517599	0.124	0.004	3.23657e-81	APOE+TAM	SLC7A8
9.07465e-85	0.835227	0.528	0.237	1.8731e-80	APOE+TAM	CREG1
1.10945e-83	0.905279	0.679	0.41	2.29002e-79	APOE+TAM	HSP90B1
1.64189e-83	0.878659	0.427	0.154	3.38902e-79	APOE+TAM	FCGR2B
3.51813e-82	0.777626	0.822	0.621	7.26177e-78	APOE+TAM	VAMP8
2.6393e-81	0.909373	0.406	0.148	5.44778e-77	APOE+TAM	CD59
1.61172e-80	0.982844	0.887	0.739	3.32675e-76	APOE+TAM	CSTB
2.02965e-80	0.950607	0.627	0.364	4.1894e-76	APOE+TAM	HLA-DMB
9.36451e-80	0.805894	0.53	0.249	1.93293e-75	APOE+TAM	ATP6AP1
1.11713e-79	0.806698	0.344	0.112	2.30587e-75	APOE+TAM	DNASE2
7.89181e-79	1.3143	0.125	0.007	1.62895e-74	APOE+TAM	SEPP1
9.49028e-79	0.713649	0.218	0.042	1.95889e-74	APOE+TAM	GPX3
3.35281e-78	0.830926	0.392	0.142	6.92054e-74	APOE+TAM	ABCA1
3.69014e-78	1.05365	0.273	0.069	7.61682e-74	APOE+TAM	SDS
4.48294e-78	0.817845	0.562	0.285	9.25323e-74	APOE+TAM	HEXB
5.99957e-78	0.830358	0.799	0.565	1.23837e-73	APOE+TAM	HLA-DMA
3.09196e-77	0.972394	0.334	0.11	6.38211e-73	APOE+TAM	STAB1
6.85041e-77	0.750664	0.357	0.121	1.41399e-72	APOE+TAM	ARHGAP18
8.10159e-77	0.825341	0.718	0.443	1.67225e-72	APOE+TAM	MS4A7
2.37779e-76	1.383	0.201	0.037	4.90799e-72	APOE+TAM	SLC40A1
6.22132e-76	0.616545	0.121	0.007	1.28414e-71	APOE+TAM	OLFML3
5.8845e-75	0.605736	0.157	0.019	1.21462e-70	APOE+TAM	NR1H3
9.8597e-74	0.716055	0.364	0.128	2.03514e-69	APOE+TAM	ENG
2.03958e-73	0.98844	0.756	0.542	4.2099e-69	APOE+TAM	LGALS3
5.51035e-73	0.69563	0.414	0.159	1.13739e-68	APOE+TAM	PTMS
1.01842e-72	0.812006	0.163	0.022	2.10213e-68	APOE+TAM	ADAMDEC1
8.03531e-72	1.90684	0.305	0.099	1.65857e-67	APOE+TAM	IFI27
1.34633e-71	0.643347	0.293	0.087	2.77896e-67	APOE+TAM	ABHD12
1.44631e-71	0.996768	0.127	0.01	2.98534e-67	APOE+TAM	CCL13
1.3897e-70	0.847867	0.623	0.361	2.86848e-66	APOE+TAM	CXCL16
2.76669e-70	0.774934	0.729	0.483	5.71072e-66	APOE+TAM	TUBA1B
7.04825e-70	0.927168	0.67	0.415	1.45483e-65	APOE+TAM	TGFBI
4.26436e-69	1.0138	0.315	0.104	8.80206e-65	APOE+TAM	VMO1
1.17207e-68	0.625829	0.231	0.056	2.41926e-64	APOE+TAM	LHFPL2
2.15776e-68	0.761012	0.614	0.354	4.45384e-64	APOE+TAM	BCAP31
6.98272e-68	0.7518	0.568	0.306	1.4413e-63	APOE+TAM	CTSA
7.72713e-67	1.46549	0.231	0.059	1.59496e-62	APOE+TAM	CXCL9
7.86519e-67	0.551821	0.991	0.97	1.62345e-62	APOE+TAM	HLA-A
1.04803e-66	0.721345	0.397	0.16	2.16324e-62	APOE+TAM	PDIA4
3.46382e-65	0.645857	0.856	0.678	7.14967e-61	APOE+TAM	ATP6V0B
4.9197e-65	1.02297	0.73	0.498	1.01548e-60	APOE+TAM	FCGR2A
2.05255e-64	0.718412	0.364	0.144	4.23667e-60	APOE+TAM	HEXA
2.51079e-64	0.78924	0.881	0.706	5.18253e-60	APOE+TAM	CD14
2.59196e-64	0.526423	0.133	0.016	5.35007e-60	APOE+TAM	CD209
8.96693e-64	0.594793	0.886	0.724	1.85086e-59	APOE+TAM	GPX4
9.74135e-64	0.502312	0.182	0.035	2.01071e-59	APOE+TAM	VAT1
9.11948e-63	0.444742	0.139	0.018	1.88235e-58	APOE+TAM	SCD
1.31989e-62	0.473314	0.136	0.017	2.72438e-58	APOE+TAM	LILRB5
2.97414e-61	0.73391	0.713	0.48	6.13892e-57	APOE+TAM	LAPTM4A
9.05587e-61	0.740601	0.54	0.3	1.86922e-56	APOE+TAM	MGST3
9.26703e-61	0.580703	0.232	0.063	1.91281e-56	APOE+TAM	AXL
9.95887e-61	0.627109	0.904	0.794	2.05561e-56	APOE+TAM	ANXA2
1.48692e-60	0.487264	0.169	0.032	3.06915e-56	APOE+TAM	CMKLR1
3.708e-59	1.23735	0.389	0.174	7.65367e-55	APOE+TAM	FBP1
5.07055e-59	0.541675	0.244	0.071	1.04661e-54	APOE+TAM	ST14
7.50865e-59	0.698367	0.718	0.503	1.54986e-54	APOE+TAM	CTSH
2.64502e-58	0.613219	0.828	0.656	5.45959e-54	APOE+TAM	TMBIM6
3.71512e-58	0.612566	0.257	0.078	7.66838e-54	APOE+TAM	SLC16A10
3.76456e-58	0.578733	0.246	0.073	7.77044e-54	APOE+TAM	IDH1
2.07598e-57	0.878792	0.589	0.362	4.28504e-53	APOE+TAM	SGK1
2.37536e-57	0.411507	0.119	0.014	4.90298e-53	APOE+TAM	OTOA
1.1486e-56	0.557003	0.271	0.09	2.37083e-52	APOE+TAM	TFPT
1.4049e-56	0.502684	0.204	0.051	2.89985e-52	APOE+TAM	WBP5
1.56969e-56	0.429138	0.119	0.014	3.23999e-52	APOE+TAM	KCNMA1
2.40032e-56	0.60965	0.359	0.15	4.9545e-52	APOE+TAM	LINC00998
3.48296e-56	0.726816	0.155	0.029	7.18917e-52	APOE+TAM	FOLR2
9.77026e-56	0.649551	0.454	0.212	2.01668e-51	APOE+TAM	IL4I1
1.36885e-55	0.718688	0.486	0.254	2.82543e-51	APOE+TAM	CD4
9.93938e-55	0.489194	0.207	0.055	2.05159e-50	APOE+TAM	SDSL
1.4106e-54	0.815396	0.498	0.278	2.91161e-50	APOE+TAM	LAMP1
1.57493e-54	0.587691	0.241	0.074	3.25082e-50	APOE+TAM	MAF
1.07657e-53	1.44589	0.25	0.083	2.22216e-49	APOE+TAM	FN1
1.31439e-53	0.893275	0.398	0.186	2.71303e-49	APOE+TAM	TFRC
1.44463e-53	0.596483	0.34	0.139	2.98187e-49	APOE+TAM	SCARB2
1.92074e-53	0.4826	0.152	0.029	3.9646e-49	APOE+TAM	GPR34
3.42175e-53	0.803681	0.388	0.177	7.06284e-49	APOE+TAM	CD163
6.37216e-52	0.367856	0.124	0.018	1.31528e-47	APOE+TAM	CD276
1.43694e-51	0.641576	0.934	0.888	2.96598e-47	APOE+TAM	ITM2B
4.05339e-51	0.475123	0.235	0.074	8.3666e-47	APOE+TAM	TMEM51
8.19138e-51	0.731231	0.323	0.13	1.69078e-46	APOE+TAM	SDC2
8.23459e-51	0.983094	0.37	0.167	1.6997e-46	APOE+TAM	IL7R
1.75841e-50	0.571713	0.263	0.094	3.62954e-46	APOE+TAM	SGPL1
5.1491e-50	0.576259	0.422	0.204	1.06283e-45	APOE+TAM	SIRPA
5.6816e-50	0.524059	0.196	0.054	1.17274e-45	APOE+TAM	SIGLEC1
7.06549e-50	0.763331	0.765	0.58	1.45839e-45	APOE+TAM	MIF
9.75207e-50	0.405433	0.154	0.033	2.01292e-45	APOE+TAM	HSD3B7
1.095e-49	0.607479	0.42	0.205	2.26019e-45	APOE+TAM	LAIR1
4.12413e-49	0.633118	0.495	0.275	8.51262e-45	APOE+TAM	LAMP2
1.69477e-47	0.601574	0.545	0.319	3.49817e-43	APOE+TAM	ARL6IP1
2.28092e-47	0.570422	0.529	0.31	4.70805e-43	APOE+TAM	TMED10
4.68988e-47	0.415923	0.125	0.022	9.68038e-43	APOE+TAM	MERTK
6.102e-47	0.735805	0.701	0.465	1.25951e-42	APOE+TAM	IFI6
1.27799e-46	0.533043	0.803	0.634	2.63789e-42	APOE+TAM	AP2S1
2.35537e-46	0.633589	0.606	0.379	4.86171e-42	APOE+TAM	TUBB
1.01968e-45	0.498791	0.887	0.777	2.10473e-41	APOE+TAM	PPIA
2.63104e-44	0.353067	0.99	0.986	5.43073e-40	APOE+TAM	SERF2
4.01492e-44	0.326179	1	1	8.2872e-40	APOE+TAM	B2M
5.94199e-44	0.501896	0.127	0.025	1.22649e-39	APOE+TAM	C3
5.97718e-44	0.5274	0.744	0.56	1.23375e-39	APOE+TAM	NDUFB2
7.40609e-44	0.614532	0.647	0.458	1.52869e-39	APOE+TAM	ATP6AP2
4.46217e-43	0.54483	0.439	0.236	9.21037e-39	APOE+TAM	AKR1A1
6.17809e-43	0.563977	0.763	0.593	1.27522e-38	APOE+TAM	DBI
1.42627e-42	0.538937	0.584	0.364	2.94397e-38	APOE+TAM	SYNGR2
2.31036e-42	0.483284	0.865	0.733	4.76881e-38	APOE+TAM	ATP6V0E1
2.37651e-42	0.483703	0.21	0.071	4.90536e-38	APOE+TAM	GAS6
4.49459e-42	0.611257	0.794	0.62	9.27729e-38	APOE+TAM	CALM1
5.3423e-42	0.484938	0.266	0.105	1.1027e-37	APOE+TAM	ADAM9
8.69198e-42	0.542603	0.636	0.412	1.79411e-37	APOE+TAM	PDIA3
1.06783e-41	0.576275	0.505	0.301	2.2041e-37	APOE+TAM	PDIA6
2.59112e-41	0.5282	0.238	0.089	5.34833e-37	APOE+TAM	MFSD12
3.20007e-41	0.500778	0.241	0.09	6.60527e-37	APOE+TAM	PLXND1
4.0641e-41	0.482329	0.227	0.082	8.38872e-37	APOE+TAM	CALU
4.34147e-41	0.356584	0.145	0.035	8.96123e-37	APOE+TAM	NCEH1
4.84993e-41	0.474826	0.194	0.061	1.00107e-36	APOE+TAM	TGM2
1.22169e-40	0.374323	0.138	0.032	2.5217e-36	APOE+TAM	ENPP2
2.83168e-40	0.429796	0.228	0.083	5.84487e-36	APOE+TAM	TCEAL4
5.37715e-40	0.567246	0.551	0.348	1.1099e-35	APOE+TAM	CANX
5.95379e-40	0.476836	0.214	0.076	1.22892e-35	APOE+TAM	TSPAN4
7.53727e-40	0.480324	0.262	0.106	1.55577e-35	APOE+TAM	AP1B1
1.50237e-39	0.57621	0.407	0.217	3.10105e-35	APOE+TAM	TIMP2
1.78411e-39	0.36192	0.119	0.024	3.68259e-35	APOE+TAM	ETV5
2.04584e-39	0.515039	0.257	0.105	4.22283e-35	APOE+TAM	AKR1B1
2.99555e-39	0.406121	0.173	0.052	6.18312e-35	APOE+TAM	TNS3
3.3483e-39	0.473795	0.184	0.058	6.91122e-35	APOE+TAM	ID3
3.66458e-39	0.758382	0.747	0.632	7.56406e-35	APOE+TAM	HLA-DRB5
4.9574e-39	0.526183	0.658	0.46	1.02326e-34	APOE+TAM	SLC16A3
5.02547e-39	0.5332	0.165	0.049	1.03731e-34	APOE+TAM	FUCA1
9.25743e-39	0.405011	0.227	0.084	1.91083e-34	APOE+TAM	GLMP
1.37843e-38	0.541909	0.4	0.211	2.84522e-34	APOE+TAM	C3AR1
1.48643e-38	0.480316	0.841	0.717	3.06813e-34	APOE+TAM	PKM
2.73971e-38	0.579527	0.577	0.385	5.65503e-34	APOE+TAM	P4HB
4.09042e-38	0.555598	0.292	0.132	8.44304e-34	APOE+TAM	HCFC1R1
6.17688e-38	0.535572	0.73	0.56	1.27497e-33	APOE+TAM	UQCR10
9.90513e-38	0.567895	0.38	0.198	2.04452e-33	APOE+TAM	RALA
1.35746e-37	0.570087	0.556	0.352	2.80193e-33	APOE+TAM	RNASE6
2.53463e-37	0.617895	0.323	0.153	5.23173e-33	APOE+TAM	CLEC5A
2.56958e-37	0.727688	0.532	0.347	5.30386e-33	APOE+TAM	STAT1
4.5713e-37	0.649051	0.614	0.42	9.43562e-33	APOE+TAM	GPR183
1.00087e-36	0.412093	0.153	0.043	2.06589e-32	APOE+TAM	RGL1
1.50988e-36	0.511128	0.323	0.154	3.11655e-32	APOE+TAM	RAB13
2.42007e-36	0.48032	0.796	0.635	4.99526e-32	APOE+TAM	COX6C
3.68063e-36	0.484489	0.327	0.158	7.59718e-32	APOE+TAM	TUBA1C
4.92382e-36	0.427966	0.209	0.077	1.01632e-31	APOE+TAM	ALCAM
8.09839e-36	0.444122	0.981	0.966	1.67159e-31	APOE+TAM	LGALS1
1.49751e-35	0.371903	0.131	0.034	3.09102e-31	APOE+TAM	ANKH
1.92833e-35	0.440848	0.253	0.106	3.98027e-31	APOE+TAM	CREBL2
2.05464e-35	0.54655	0.399	0.223	4.24098e-31	APOE+TAM	SDF2L1
2.76044e-35	0.429466	0.202	0.074	5.69783e-31	APOE+TAM	SMPDL3A
3.36464e-34	0.292932	0.117	0.027	6.94494e-30	APOE+TAM	SLC38A6
8.74279e-34	0.475838	0.487	0.299	1.8046e-29	APOE+TAM	TMED9
9.32353e-34	0.494843	0.433	0.249	1.92447e-29	APOE+TAM	PDXK
1.02552e-33	0.414774	0.833	0.683	2.11678e-29	APOE+TAM	ANXA5
1.13246e-33	0.375441	0.215	0.084	2.33752e-29	APOE+TAM	ATP2C1
2.042e-33	0.305843	0.125	0.032	4.2149e-29	APOE+TAM	P2RY6
3.39863e-33	0.487136	0.267	0.122	7.01511e-29	APOE+TAM	SMIM4
3.75612e-33	0.439528	0.592	0.397	7.75301e-29	APOE+TAM	SPCS2
4.01343e-33	0.449182	0.313	0.156	8.28412e-29	APOE+TAM	SLC15A3
5.00782e-33	0.360213	0.125	0.032	1.03366e-28	APOE+TAM	HS3ST1
6.72336e-33	0.444569	0.346	0.181	1.38777e-28	APOE+TAM	CISD2
8.36326e-33	0.372496	0.115	0.028	1.72626e-28	APOE+TAM	MATK
9.4081e-33	0.376857	0.218	0.088	1.94193e-28	APOE+TAM	PCBD1
1.08626e-32	0.448345	0.515	0.322	2.24216e-28	APOE+TAM	RHEB
1.31729e-32	0.300263	0.119	0.03	2.71901e-28	APOE+TAM	CYP2S1
1.47161e-32	0.464719	0.187	0.068	3.03754e-28	APOE+TAM	TSC22D1
1.73509e-32	0.310216	0.137	0.039	3.5814e-28	APOE+TAM	TNFRSF21
1.75078e-32	0.3578	0.157	0.051	3.61379e-28	APOE+TAM	ABCG1
2.10946e-32	0.399506	0.646	0.455	4.35413e-28	APOE+TAM	HSP90AB1
2.13022e-32	0.587925	0.705	0.547	4.39699e-28	APOE+TAM	ASAH1
2.49976e-32	0.380029	0.183	0.066	5.15976e-28	APOE+TAM	SLC31A1
3.77989e-32	0.444696	0.246	0.108	7.80207e-28	APOE+TAM	CD84
4.34644e-32	0.423851	0.308	0.152	8.97149e-28	APOE+TAM	STOM
7.8219e-32	0.486291	0.486	0.313	1.61452e-27	APOE+TAM	FKBP2
1.17547e-31	0.377081	0.19	0.071	2.42628e-27	APOE+TAM	GBA
1.2819e-31	0.455882	0.701	0.529	2.64598e-27	APOE+TAM	RPS27L
1.80188e-31	0.381133	0.16	0.053	3.71926e-27	APOE+TAM	ATP1B1
1.94345e-31	0.421972	0.387	0.21	4.01148e-27	APOE+TAM	ATF5
3.14532e-31	0.51301	0.654	0.49	6.49225e-27	APOE+TAM	PPIB
4.47235e-31	0.539835	0.708	0.557	9.23137e-27	APOE+TAM	FCGRT
7.06082e-31	0.328635	0.953	0.902	1.45742e-26	APOE+TAM	TYMP
7.84578e-31	0.464871	0.701	0.523	1.61945e-26	APOE+TAM	BRI3
1.68484e-30	0.311231	0.119	0.032	3.47768e-26	APOE+TAM	S100A13
2.04526e-30	0.411492	0.287	0.14	4.22163e-26	APOE+TAM	DNPH1
2.05525e-30	0.318945	0.128	0.037	4.24224e-26	APOE+TAM	SH3PXD2B
2.67838e-30	0.441941	0.695	0.516	5.52845e-26	APOE+TAM	DYNLL1
3.50113e-30	0.270863	0.103	0.024	7.22668e-26	APOE+TAM	VEGFB
4.67159e-30	0.482765	0.475	0.306	9.64263e-26	APOE+TAM	MYDGF
4.86607e-30	0.370062	0.188	0.073	1.0044e-25	APOE+TAM	CPM
6.55468e-30	0.415912	0.295	0.146	1.35295e-25	APOE+TAM	GNB4
6.68897e-30	0.431768	0.245	0.111	1.38067e-25	APOE+TAM	TMEM70
1.83974e-29	0.488084	0.656	0.505	3.7974e-25	APOE+TAM	ATP5G3
1.98587e-29	0.396159	0.366	0.199	4.09904e-25	APOE+TAM	PVRL2
2.79575e-29	0.350056	0.189	0.073	5.7707e-25	APOE+TAM	CLEC11A
2.93863e-29	0.4634	0.53	0.351	6.06563e-25	APOE+TAM	IFNGR1
3.07861e-29	0.485534	0.504	0.328	6.35455e-25	APOE+TAM	HN1
3.64428e-29	0.456747	0.284	0.14	7.52215e-25	APOE+TAM	SOAT1
4.0608e-29	0.30789	0.997	0.996	8.3819e-25	APOE+TAM	HLA-B
4.76293e-29	0.46872	0.43	0.264	9.83116e-25	APOE+TAM	LRPAP1
5.22331e-29	0.462883	0.602	0.43	1.07814e-24	APOE+TAM	PPT1
7.64338e-29	0.420611	0.387	0.223	1.57767e-24	APOE+TAM	PEA15
9.22308e-29	0.342461	0.141	0.046	1.90374e-24	APOE+TAM	IL18BP
1.11061e-28	0.307354	0.12	0.034	2.29241e-24	APOE+TAM	FMNL2
1.27253e-28	0.325353	0.114	0.032	2.62662e-24	APOE+TAM	SGPP1
1.46813e-28	0.382938	0.385	0.219	3.03036e-24	APOE+TAM	SPINT2
2.31633e-28	0.50224	0.526	0.355	4.78114e-24	APOE+TAM	MGAT1
3.68277e-28	0.454842	0.651	0.484	7.6016e-24	APOE+TAM	BST2
3.69264e-28	0.401342	0.23	0.103	7.62198e-24	APOE+TAM	SLC43A3
3.8634e-28	0.308681	0.142	0.047	7.97444e-24	APOE+TAM	PTGS1
3.99135e-28	0.476361	0.352	0.199	8.23855e-24	APOE+TAM	NENF
4.11173e-28	0.400789	0.35	0.191	8.48702e-24	APOE+TAM	CNDP2
4.4293e-28	0.392902	0.34	0.185	9.14252e-24	APOE+TAM	PTTG1IP
5.22435e-28	0.433217	0.613	0.442	1.07836e-23	APOE+TAM	GRINA
5.57198e-28	0.360849	0.261	0.125	1.15011e-23	APOE+TAM	RENBP
6.21687e-28	0.264752	0.104	0.027	1.28322e-23	APOE+TAM	FCHO2
1.45088e-27	0.430612	0.391	0.228	2.99476e-23	APOE+TAM	CORO1C
1.63139e-27	0.28819	0.107	0.029	3.36735e-23	APOE+TAM	FAM20C
1.8859e-27	0.584368	0.5	0.342	3.89269e-23	APOE+TAM	FAM26F
2.08063e-27	0.411859	0.237	0.109	4.29462e-23	APOE+TAM	NPL
2.47601e-27	0.406929	0.379	0.219	5.11072e-23	APOE+TAM	RPN1
2.51932e-27	0.314983	0.122	0.037	5.20014e-23	APOE+TAM	NGFRAP1
4.77514e-27	0.412413	0.273	0.138	9.85636e-23	APOE+TAM	GAA
6.49764e-27	0.341115	0.165	0.063	1.34118e-22	APOE+TAM	HLA-DOA
7.03789e-27	0.333567	0.882	0.78	1.45269e-22	APOE+TAM	RAC1
8.33738e-27	0.467783	0.379	0.222	1.72092e-22	APOE+TAM	AHR
8.96258e-27	0.315864	0.166	0.062	1.84997e-22	APOE+TAM	KIFC3
1.83054e-26	0.353416	0.212	0.095	3.77841e-22	APOE+TAM	CTNND1
1.84479e-26	0.516839	0.284	0.15	3.80783e-22	APOE+TAM	LPAR6
3.24499e-26	0.26419	0.102	0.027	6.69799e-22	APOE+TAM	DHRS3
3.44179e-26	0.437384	0.562	0.391	7.10421e-22	APOE+TAM	TPP1
3.48179e-26	0.42737	0.542	0.374	7.18676e-22	APOE+TAM	CD86
3.63406e-26	0.361622	0.225	0.104	7.50106e-22	APOE+TAM	CYFIP1
4.36633e-26	0.406943	0.262	0.132	9.01254e-22	APOE+TAM	ANXA4
6.10193e-26	0.404401	0.763	0.636	1.2595e-21	APOE+TAM	NDUFA4
7.02793e-26	0.396646	0.836	0.731	1.45063e-21	APOE+TAM	COX5B
7.96952e-26	0.410675	0.568	0.393	1.64499e-21	APOE+TAM	GRB2
9.33536e-26	0.390913	0.289	0.154	1.92691e-21	APOE+TAM	CD151
1.56498e-25	0.301941	0.166	0.064	3.23028e-21	APOE+TAM	DOCK4
2.55368e-25	0.344547	0.221	0.102	5.27105e-21	APOE+TAM	COLGALT1
2.555e-25	0.365147	0.82	0.719	5.27378e-21	APOE+TAM	COX8A
3.84985e-25	0.403919	0.39	0.239	7.94648e-21	APOE+TAM	TMEM147
4.22882e-25	0.375505	0.328	0.18	8.72871e-21	APOE+TAM	PTAFR
4.74581e-25	0.401878	0.358	0.207	9.79583e-21	APOE+TAM	VKORC1
7.48689e-25	0.308509	0.142	0.052	1.54537e-20	APOE+TAM	GNPDA1
8.66859e-25	0.371542	0.382	0.226	1.78928e-20	APOE+TAM	GNS
1.00559e-24	0.41301	0.677	0.531	2.07564e-20	APOE+TAM	CAPZB
1.09275e-24	0.332869	0.301	0.161	2.25554e-20	APOE+TAM	FUOM
1.10976e-24	0.303002	0.17	0.069	2.29065e-20	APOE+TAM	FRMD4B
1.33659e-24	0.260555	0.977	0.976	2.75885e-20	APOE+TAM	CYBA
1.82461e-24	0.432633	0.654	0.5	3.76618e-20	APOE+TAM	CYBB
1.88568e-24	0.422311	0.426	0.268	3.89223e-20	APOE+TAM	COMT
2.39725e-24	0.284921	0.151	0.057	4.94816e-20	APOE+TAM	NRP2
2.69902e-24	0.288175	0.144	0.053	5.57105e-20	APOE+TAM	PLBD2
3.17726e-24	0.466959	0.223	0.107	6.55818e-20	APOE+TAM	GCHFR
3.68613e-24	0.44027	0.474	0.317	7.60854e-20	APOE+TAM	CHCHD10
4.03156e-24	0.261852	0.137	0.049	8.32155e-20	APOE+TAM	AVPI1
6.22787e-24	0.378306	0.214	0.101	1.28549e-19	APOE+TAM	TCN2
6.63853e-24	0.552537	0.331	0.196	1.37026e-19	APOE+TAM	RB1
8.18761e-24	0.363816	0.323	0.182	1.69001e-19	APOE+TAM	UNC93B1
8.2299e-24	0.354041	0.311	0.171	1.69873e-19	APOE+TAM	DUSP23
8.64007e-24	0.363783	0.857	0.766	1.7834e-19	APOE+TAM	TPI1
8.81092e-24	0.360859	0.206	0.095	1.81866e-19	APOE+TAM	BMP2K
1.18374e-23	0.394729	0.472	0.313	2.44337e-19	APOE+TAM	SUMO3
1.37663e-23	0.267899	0.128	0.044	2.8415e-19	APOE+TAM	ARPIN
1.41874e-23	0.402698	0.768	0.658	2.92843e-19	APOE+TAM	USMG5
1.66967e-23	0.303916	0.234	0.113	3.44638e-19	APOE+TAM	SNX8
1.6895e-23	0.446688	0.538	0.369	3.48729e-19	APOE+TAM	MAFB
1.97096e-23	0.383074	0.34	0.199	4.06825e-19	APOE+TAM	NUCKS1
2.06833e-23	0.317775	0.158	0.064	4.26924e-19	APOE+TAM	AP2A2
2.11662e-23	0.580108	0.676	0.56	4.36891e-19	APOE+TAM	MS4A6A
4.38612e-23	0.30767	0.164	0.068	9.05339e-19	APOE+TAM	ISOC2
7.29673e-23	0.345634	0.216	0.105	1.50612e-18	APOE+TAM	APMAP
7.70108e-23	0.332864	0.265	0.14	1.58958e-18	APOE+TAM	RAPGEF1
7.74999e-23	0.397664	0.505	0.353	1.59968e-18	APOE+TAM	TMED2
1.00663e-22	0.409849	0.444	0.295	2.07778e-18	APOE+TAM	DPP7
1.28832e-22	0.412593	0.74	0.603	2.65922e-18	APOE+TAM	PSME2
1.38302e-22	0.430899	0.505	0.353	2.8547e-18	APOE+TAM	SLIRP
1.67061e-22	0.359687	0.323	0.185	3.4483e-18	APOE+TAM	QSOX1
2.12193e-22	0.353435	0.202	0.097	4.37988e-18	APOE+TAM	BEX4
2.2866e-22	0.335847	0.253	0.132	4.71977e-18	APOE+TAM	PAPSS1
2.33886e-22	0.347059	0.846	0.767	4.82764e-18	APOE+TAM	COX7A2
2.98865e-22	0.401056	0.637	0.483	6.16888e-18	APOE+TAM	TMEM59
3.43454e-22	0.251439	0.141	0.054	7.08924e-18	APOE+TAM	COPRS
3.81368e-22	0.509448	0.697	0.579	7.87182e-18	APOE+TAM	ZFP36L1
5.13047e-22	0.34363	0.692	0.516	1.05898e-17	APOE+TAM	LY6E
7.552e-22	0.346704	0.262	0.14	1.55881e-17	APOE+TAM	USF2
7.5689e-22	0.280467	0.154	0.063	1.5623e-17	APOE+TAM	VASH1
7.95063e-22	0.387859	0.497	0.349	1.64109e-17	APOE+TAM	KRTCAP2
1.02131e-21	0.381964	0.437	0.289	2.10808e-17	APOE+TAM	KDELR2
1.42535e-21	0.354133	0.31	0.178	2.94207e-17	APOE+TAM	PLXDC2
2.02099e-21	0.300833	0.195	0.092	4.17152e-17	APOE+TAM	COMMD4
2.84028e-21	0.373499	0.341	0.208	5.86263e-17	APOE+TAM	RPN2
3.1376e-21	0.261779	0.125	0.047	6.47631e-17	APOE+TAM	VAC14
3.4663e-21	0.299833	0.201	0.096	7.15479e-17	APOE+TAM	ARL2
3.47127e-21	0.331803	0.257	0.138	7.16505e-17	APOE+TAM	SLC8A1
3.53557e-21	0.560236	0.298	0.176	7.29776e-17	APOE+TAM	HLA-DQA2
4.20221e-21	0.705069	0.565	0.426	8.67378e-17	APOE+TAM	ALOX5AP
4.81322e-21	0.309869	0.243	0.126	9.93496e-17	APOE+TAM	UQCC2
5.69088e-21	0.307957	0.17	0.075	1.17465e-16	APOE+TAM	SERPINF1
6.5632e-21	0.381164	0.313	0.184	1.35471e-16	APOE+TAM	VOPP1
8.37586e-21	0.287634	0.169	0.075	1.72886e-16	APOE+TAM	GADD45G
8.82246e-21	0.408173	0.562	0.416	1.82104e-16	APOE+TAM	CD164
9.25798e-21	0.338378	0.167	0.074	1.91094e-16	APOE+TAM	CLN8
1.14563e-20	0.291452	0.206	0.101	2.3647e-16	APOE+TAM	ALG5
1.25636e-20	0.279497	0.189	0.088	2.59325e-16	APOE+TAM	TNFSF12
1.47317e-20	0.325475	0.513	0.367	3.04078e-16	APOE+TAM	HSPA5
1.4944e-20	0.707725	0.395	0.258	3.08459e-16	APOE+TAM	RGCC
1.54304e-20	0.38076	0.497	0.351	3.18498e-16	APOE+TAM	RAB5C
1.77226e-20	0.379949	0.557	0.419	3.65813e-16	APOE+TAM	CLTA
1.80034e-20	0.279949	0.143	0.059	3.71608e-16	APOE+TAM	SLC25A19
2.24968e-20	0.290078	0.157	0.067	4.64356e-16	APOE+TAM	AGAP3
2.43097e-20	0.381445	0.541	0.391	5.01777e-16	APOE+TAM	LAMTOR2
3.42953e-20	0.416222	0.341	0.21	7.0789e-16	APOE+TAM	DSTN
3.44204e-20	0.316571	0.287	0.161	7.10472e-16	APOE+TAM	CISD3
4.25563e-20	0.363306	0.736	0.615	8.78405e-16	APOE+TAM	NDUFA1
5.63647e-20	0.337282	0.271	0.152	1.16342e-15	APOE+TAM	MDH1
6.03582e-20	0.330799	0.603	0.447	1.24585e-15	APOE+TAM	HMGN1
7.94099e-20	0.278213	0.151	0.065	1.6391e-15	APOE+TAM	GOLIM4
8.51155e-20	0.3369	0.284	0.161	1.75687e-15	APOE+TAM	GPR137B
8.84678e-20	0.296885	0.132	0.053	1.82606e-15	APOE+TAM	SIGLEC7
9.03878e-20	0.383743	0.345	0.21	1.86569e-15	APOE+TAM	CLTC
9.33244e-20	0.250698	0.107	0.037	1.92631e-15	APOE+TAM	SLC39A11
9.96473e-20	0.256167	0.148	0.062	2.05682e-15	APOE+TAM	TM6SF1
1.20109e-19	0.335412	0.452	0.305	2.47917e-15	APOE+TAM	TIMM8B
1.29997e-19	0.331864	0.878	0.805	2.68327e-15	APOE+TAM	YBX1
1.44576e-19	0.328831	0.359	0.222	2.98419e-15	APOE+TAM	SERINC1
1.57444e-19	0.278417	0.189	0.091	3.2498e-15	APOE+TAM	RALGDS
1.62375e-19	0.329802	0.214	0.11	3.35159e-15	APOE+TAM	LINC00116
1.64933e-19	0.37526	0.391	0.252	3.40437e-15	APOE+TAM	SLC3A2
2.00005e-19	0.342166	0.215	0.111	4.12831e-15	APOE+TAM	ADAP2
2.37186e-19	0.402393	0.524	0.376	4.89576e-15	APOE+TAM	ATP6V1B2
2.55425e-19	0.302415	0.199	0.1	5.27223e-15	APOE+TAM	GLA
2.96201e-19	0.30124	0.182	0.087	6.11389e-15	APOE+TAM	ITPR2
3.27551e-19	0.349882	0.625	0.493	6.76098e-15	APOE+TAM	NDUFA3
3.74e-19	0.312272	0.204	0.102	7.71973e-15	APOE+TAM	MKNK1
3.80818e-19	0.413399	0.462	0.327	7.86047e-15	APOE+TAM	RBPJ
4.22784e-19	0.359933	0.731	0.605	8.72669e-15	APOE+TAM	UQCRQ
4.49435e-19	0.388008	0.392	0.256	9.27679e-15	APOE+TAM	PLEKHO1
6.83307e-19	0.375307	0.455	0.318	1.41041e-14	APOE+TAM	RNF13
7.08015e-19	0.328721	0.663	0.53	1.46141e-14	APOE+TAM	NDUFS5
7.34472e-19	0.286696	0.24	0.129	1.51602e-14	APOE+TAM	NARS
7.92715e-19	0.335948	0.389	0.252	1.63624e-14	APOE+TAM	HNMT
8.5644e-19	0.367756	0.836	0.767	1.76778e-14	APOE+TAM	HCST
9.45574e-19	0.316572	0.22	0.115	1.95176e-14	APOE+TAM	NPTN
1.45036e-18	0.36907	0.51	0.368	2.99369e-14	APOE+TAM	VDAC1
1.50098e-18	0.344859	0.346	0.219	3.09817e-14	APOE+TAM	ORMDL2
1.59531e-18	0.302407	0.195	0.098	3.29288e-14	APOE+TAM	DNMT1
1.97333e-18	0.312256	0.195	0.099	4.07316e-14	APOE+TAM	PSMD14
2.18395e-18	0.316733	0.236	0.13	4.5079e-14	APOE+TAM	SLC25A39
2.22743e-18	0.36675	0.488	0.351	4.59763e-14	APOE+TAM	FAM96B
2.50862e-18	0.283314	0.197	0.099	5.17804e-14	APOE+TAM	IGF2R
2.99697e-18	0.296676	0.177	0.087	6.18604e-14	APOE+TAM	TRPV2
3.53708e-18	0.362177	0.405	0.275	7.30088e-14	APOE+TAM	SEPW1
3.64644e-18	0.27004	0.279	0.159	7.52662e-14	APOE+TAM	CD40
3.81326e-18	0.256366	0.154	0.071	7.87095e-14	APOE+TAM	GPRIN3
4.0418e-18	0.346257	0.722	0.613	8.34267e-14	APOE+TAM	ATP5J2
4.17288e-18	0.311835	0.321	0.198	8.61325e-14	APOE+TAM	JOSD2
4.36541e-18	0.326003	0.283	0.168	9.01063e-14	APOE+TAM	PEBP1
4.61777e-18	0.303149	0.244	0.136	9.53153e-14	APOE+TAM	RSU1
5.72526e-18	0.298041	0.131	0.056	1.18175e-13	APOE+TAM	AMDHD2
5.80051e-18	0.33933	0.583	0.43	1.19728e-13	APOE+TAM	RNF130
6.79539e-18	0.313446	0.807	0.703	1.40264e-13	APOE+TAM	ATP5I
9.45857e-18	0.286822	0.975	0.962	1.95234e-13	APOE+TAM	HLA-C
9.88834e-18	0.284681	0.237	0.131	2.04105e-13	APOE+TAM	CCDC107
1.19136e-17	0.327339	0.726	0.605	2.45909e-13	APOE+TAM	NDUFA13
1.22651e-17	0.319852	0.518	0.383	2.53164e-13	APOE+TAM	DAD1
1.28448e-17	0.365037	0.201	0.105	2.6513e-13	APOE+TAM	SATB1
1.30873e-17	0.26228	0.146	0.065	2.70135e-13	APOE+TAM	SLC11A2
1.39452e-17	0.251812	0.154	0.071	2.87843e-13	APOE+TAM	DAPK1
1.50692e-17	0.328359	0.242	0.137	3.11043e-13	APOE+TAM	NFKBIE
1.53892e-17	0.262547	0.205	0.107	3.17649e-13	APOE+TAM	NEU1
1.85158e-17	0.311868	0.387	0.257	3.82184e-13	APOE+TAM	TXNDC17
1.88002e-17	0.408655	0.822	0.782	3.88055e-13	APOE+TAM	MT-ND5
1.899e-17	0.299764	0.158	0.075	3.91973e-13	APOE+TAM	NTAN1
1.95899e-17	0.266687	0.766	0.647	4.04354e-13	APOE+TAM	GSTO1
1.98217e-17	0.284229	0.601	0.455	4.0914e-13	APOE+TAM	RNF181
2.03159e-17	0.257976	0.147	0.067	4.19341e-13	APOE+TAM	TSPAN3
2.15273e-17	0.300983	0.206	0.11	4.44346e-13	APOE+TAM	PSMB5
2.53885e-17	0.306894	0.41	0.275	5.24044e-13	APOE+TAM	MRPL41
2.91227e-17	0.357583	0.308	0.192	6.01122e-13	APOE+TAM	MANF
3.83564e-17	0.32036	0.445	0.308	7.91715e-13	APOE+TAM	SPCS3
4.123e-17	0.322252	0.554	0.421	8.51027e-13	APOE+TAM	YWHAE
5.41404e-17	0.407539	0.619	0.498	1.11751e-12	APOE+TAM	RGS10
5.67666e-17	0.306003	0.108	0.042	1.17172e-12	APOE+TAM	SLAMF9
5.96944e-17	0.309732	0.533	0.398	1.23215e-12	APOE+TAM	ROMO1
7.62229e-17	0.285333	0.242	0.137	1.57332e-12	APOE+TAM	SUSD6
7.8679e-17	0.261714	0.233	0.129	1.62401e-12	APOE+TAM	TCEAL8
1.25934e-16	0.277354	0.224	0.123	2.5994e-12	APOE+TAM	SLC39A1
1.27426e-16	0.294608	0.349	0.225	2.6302e-12	APOE+TAM	ADPGK
1.43178e-16	0.356867	0.504	0.374	2.95534e-12	APOE+TAM	ANAPC11
1.63764e-16	0.256248	0.154	0.073	3.38026e-12	APOE+TAM	EDEM2
1.71084e-16	0.286657	0.22	0.122	3.53134e-12	APOE+TAM	NUTF2
1.89838e-16	0.282805	0.27	0.161	3.91845e-12	APOE+TAM	TXNDC12
1.94187e-16	0.267006	0.191	0.098	4.00821e-12	APOE+TAM	MMP19
2.02866e-16	0.321904	0.195	0.103	4.18736e-12	APOE+TAM	ZNF331
2.39576e-16	0.301836	0.304	0.189	4.94508e-12	APOE+TAM	ABI3
2.65512e-16	0.344102	0.512	0.383	5.48044e-12	APOE+TAM	MRPL52
3.58042e-16	0.273646	0.195	0.103	7.39034e-12	APOE+TAM	ABHD2
4.06695e-16	0.303183	0.439	0.304	8.39458e-12	APOE+TAM	TRAM1
4.11095e-16	0.279516	0.354	0.231	8.48541e-12	APOE+TAM	CORO1B
4.28202e-16	0.297094	0.689	0.558	8.83851e-12	APOE+TAM	MORF4L1
4.36763e-16	0.260478	0.226	0.127	9.01522e-12	APOE+TAM	MESDC2
5.13783e-16	0.274775	0.244	0.139	1.0605e-11	APOE+TAM	RAB20
5.42474e-16	0.462218	0.669	0.57	1.11972e-11	APOE+TAM	IFI30
5.45313e-16	0.380934	0.237	0.139	1.12558e-11	APOE+TAM	ARRDC3
5.47905e-16	0.310684	0.294	0.184	1.13093e-11	APOE+TAM	SDF4
6.4124e-16	0.354644	0.386	0.265	1.32358e-11	APOE+TAM	NDUFS8
8.5557e-16	0.314137	0.309	0.201	1.76598e-11	APOE+TAM	PSMC1
8.88853e-16	0.373692	0.676	0.554	1.83468e-11	APOE+TAM	RNASET2
9.91155e-16	0.277558	0.173	0.089	2.04584e-11	APOE+TAM	PIGT
1.02362e-15	0.296412	0.37	0.245	2.11284e-11	APOE+TAM	OS9
1.09071e-15	0.276044	0.196	0.106	2.25133e-11	APOE+TAM	PARVB
1.38259e-15	0.321195	0.333	0.217	2.8538e-11	APOE+TAM	ATP6V1E1
1.41684e-15	0.277366	0.507	0.37	2.9245e-11	APOE+TAM	IFI27L2
1.44232e-15	0.292212	0.423	0.293	2.9771e-11	APOE+TAM	GADD45GIP1
1.47483e-15	0.300877	0.333	0.214	3.04419e-11	APOE+TAM	CD300A
1.63729e-15	0.336547	0.45	0.321	3.37953e-11	APOE+TAM	AP2M1
1.76142e-15	0.295137	0.191	0.104	3.63576e-11	APOE+TAM	MLEC
2.08692e-15	0.279073	0.28	0.17	4.30761e-11	APOE+TAM	EIF5B
2.10888e-15	0.365494	0.323	0.212	4.35294e-11	APOE+TAM	GNA13
2.25341e-15	0.273982	0.329	0.212	4.65127e-11	APOE+TAM	IL13RA1
2.32345e-15	0.328104	0.338	0.219	4.79583e-11	APOE+TAM	FCGR1A
2.45418e-15	0.316775	0.443	0.316	5.06568e-11	APOE+TAM	ATPIF1
2.58855e-15	0.280436	0.244	0.143	5.34302e-11	APOE+TAM	NAGA
2.92322e-15	0.320837	0.444	0.311	6.03381e-11	APOE+TAM	KCTD12
2.97544e-15	0.294726	0.494	0.362	6.14161e-11	APOE+TAM	LAP3
3.06186e-15	0.311389	0.148	0.072	6.31998e-11	APOE+TAM	SELM
3.21063e-15	0.310219	0.393	0.276	6.62706e-11	APOE+TAM	HM13
3.4578e-15	0.268389	0.235	0.137	7.13724e-11	APOE+TAM	ECHS1
3.69366e-15	0.298287	0.567	0.438	7.62409e-11	APOE+TAM	COX5A
4.15383e-15	0.326758	0.375	0.257	8.57392e-11	APOE+TAM	RPS19BP1
4.24959e-15	0.295506	0.517	0.384	8.77157e-11	APOE+TAM	2025-09-15
4.41087e-15	0.298428	0.344	0.227	9.10449e-11	APOE+TAM	MRPL57
4.81344e-15	0.347674	0.423	0.303	9.93542e-11	APOE+TAM	PHPT1
5.02201e-15	0.31504	0.253	0.154	1.03659e-10	APOE+TAM	SCAMP2
5.07673e-15	0.28881	0.276	0.17	1.04789e-10	APOE+TAM	EPB41L3
5.30639e-15	0.299178	0.239	0.141	1.09529e-10	APOE+TAM	FAM162A
6.2706e-15	0.270339	0.281	0.174	1.29432e-10	APOE+TAM	TMEM208
6.82231e-15	0.29459	0.204	0.115	1.40819e-10	APOE+TAM	TAX1BP3
7.7126e-15	0.262533	0.183	0.098	1.59196e-10	APOE+TAM	IGFLR1
8.01759e-15	0.26548	0.217	0.122	1.65491e-10	APOE+TAM	CAMK1
8.12927e-15	0.265052	0.258	0.156	1.67796e-10	APOE+TAM	IER3IP1
8.28765e-15	0.300979	0.549	0.416	1.71065e-10	APOE+TAM	TAPBP
8.35991e-15	0.270291	0.649	0.522	1.72557e-10	APOE+TAM	C4orf48
9.92382e-15	0.294195	0.183	0.099	2.04838e-10	APOE+TAM	PLEKHO2
9.95459e-15	0.270913	0.177	0.093	2.05473e-10	APOE+TAM	ARID5B
1.05375e-14	0.338055	0.725	0.633	2.17504e-10	APOE+TAM	COX7B
1.08179e-14	0.301417	0.547	0.417	2.23291e-10	APOE+TAM	ATP5H
1.2313e-14	0.289851	0.434	0.307	2.54153e-10	APOE+TAM	H2AFJ
1.685e-14	0.30481	0.178	0.097	3.478e-10	APOE+TAM	GLO1
1.75858e-14	0.294086	0.485	0.357	3.62989e-10	APOE+TAM	REEP5
1.89759e-14	0.252981	0.116	0.051	3.91682e-10	APOE+TAM	GGT5
2.26443e-14	0.308504	0.203	0.115	4.67401e-10	APOE+TAM	SEMA4A
2.37821e-14	0.344283	0.263	0.163	4.90887e-10	APOE+TAM	RHBDD2
2.37963e-14	0.337698	0.74	0.658	4.9118e-10	APOE+TAM	PSMA7
2.52396e-14	0.389264	0.501	0.385	5.20971e-10	APOE+TAM	IGSF6
2.98061e-14	0.301082	0.369	0.254	6.15228e-10	APOE+TAM	NDUFAF3
3.10658e-14	0.300501	0.48	0.359	6.41228e-10	APOE+TAM	PSMB6
3.28446e-14	0.293194	0.646	0.529	6.77945e-10	APOE+TAM	RBX1
3.41595e-14	0.280659	0.372	0.254	7.05086e-10	APOE+TAM	FAM96A
4.13884e-14	0.270286	0.208	0.119	8.54299e-10	APOE+TAM	BCAT1
5.8263e-14	0.276928	0.2	0.113	1.20261e-09	APOE+TAM	NME1
6.08178e-14	0.284252	0.231	0.139	1.25534e-09	APOE+TAM	MTCH2
6.52826e-14	0.313912	0.763	0.664	1.3475e-09	APOE+TAM	PPDPF
7.04024e-14	0.264154	0.151	0.077	1.45318e-09	APOE+TAM	BNIP3
7.50241e-14	0.31284	0.408	0.287	1.54857e-09	APOE+TAM	M6PR
7.95354e-14	0.264274	0.205	0.117	1.64169e-09	APOE+TAM	ATP2A2
8.46466e-14	0.351516	0.592	0.487	1.74719e-09	APOE+TAM	MINOS1
1.02244e-13	0.276498	0.265	0.167	2.11042e-09	APOE+TAM	STX4
1.06997e-13	0.305344	0.374	0.261	2.20852e-09	APOE+TAM	BANF1
1.14025e-13	0.253013	0.287	0.183	2.35359e-09	APOE+TAM	KDELR1
1.17311e-13	0.300709	0.303	0.199	2.42141e-09	APOE+TAM	SDHB
1.18167e-13	0.256901	0.304	0.196	2.43908e-09	APOE+TAM	TMEM14C
1.20791e-13	0.253595	0.124	0.058	2.49325e-09	APOE+TAM	ITGB7
1.23143e-13	0.302333	0.465	0.347	2.5418e-09	APOE+TAM	ZNF706
2.45381e-13	0.251348	0.175	0.095	5.0649e-09	APOE+TAM	ITGAV
2.54623e-13	0.2848	0.504	0.379	5.25568e-09	APOE+TAM	BSG
2.56878e-13	0.297676	0.39	0.277	5.30221e-09	APOE+TAM	C19orf70
2.60438e-13	0.296762	0.347	0.239	5.37571e-09	APOE+TAM	EIF4EBP1
2.79511e-13	0.253668	0.254	0.158	5.76938e-09	APOE+TAM	DCXR
2.9732e-13	0.253744	0.214	0.125	6.13698e-09	APOE+TAM	P4HA1
3.81896e-13	0.309171	0.818	0.746	7.88271e-09	APOE+TAM	ENO1
4.36698e-13	0.283564	0.312	0.209	9.01388e-09	APOE+TAM	DDAH2
4.41528e-13	0.351093	0.465	0.353	9.11358e-09	APOE+TAM	PILRA
4.80295e-13	0.323012	0.571	0.455	9.91376e-09	APOE+TAM	RAB7A
5.00886e-13	0.289575	0.313	0.211	1.03388e-08	APOE+TAM	ATRAID
5.50183e-13	0.292459	0.422	0.304	1.13563e-08	APOE+TAM	CECR1
5.94642e-13	0.310392	0.358	0.252	1.2274e-08	APOE+TAM	NUCB1
6.52048e-13	0.265669	0.387	0.276	1.34589e-08	APOE+TAM	ERP44
6.78612e-13	0.267658	0.218	0.132	1.40072e-08	APOE+TAM	TECR
6.95568e-13	0.316709	0.596	0.485	1.43572e-08	APOE+TAM	LY96
8.15826e-13	0.306602	0.244	0.152	1.68395e-08	APOE+TAM	FNIP2
8.2713e-13	0.251323	0.18	0.102	1.70728e-08	APOE+TAM	PRDX4
8.77585e-13	0.292893	0.55	0.44	1.81142e-08	APOE+TAM	ATP5J
1.02236e-12	0.255264	0.218	0.132	2.11025e-08	APOE+TAM	UBE2E2
1.16564e-12	0.255326	0.342	0.239	2.406e-08	APOE+TAM	ETFB
1.25374e-12	0.306408	0.351	0.246	2.58784e-08	APOE+TAM	VIMP
1.35662e-12	0.288344	0.435	0.325	2.8002e-08	APOE+TAM	ST13
1.70575e-12	0.302153	0.318	0.22	3.52084e-08	APOE+TAM	DNAJC8
1.74346e-12	0.250041	0.846	0.764	3.59867e-08	APOE+TAM	UBL5
2.0197e-12	0.300406	0.402	0.295	4.16886e-08	APOE+TAM	NDFIP1
2.09698e-12	0.273027	0.235	0.147	4.32838e-08	APOE+TAM	CHST11
2.58327e-12	0.290964	0.299	0.197	5.33212e-08	APOE+TAM	ERO1A
3.35841e-12	0.268548	0.34	0.23	6.93209e-08	APOE+TAM	CCR1
3.84643e-12	0.267793	0.27	0.176	7.93943e-08	APOE+TAM	PFKL
3.87329e-12	0.259156	0.539	0.427	7.99486e-08	APOE+TAM	NDUFB7
3.97748e-12	0.250724	0.175	0.099	8.20993e-08	APOE+TAM	NCSTN
5.69755e-12	0.265859	0.405	0.294	1.17603e-07	APOE+TAM	SSR1
6.80489e-12	0.256866	0.189	0.111	1.4046e-07	APOE+TAM	YIF1B
8.40114e-12	0.260464	0.246	0.158	1.73408e-07	APOE+TAM	PTGER4
1.08157e-11	0.254946	0.306	0.207	2.23247e-07	APOE+TAM	GTF2H5
1.24856e-11	0.269945	0.716	0.638	2.57716e-07	APOE+TAM	SSR4
1.29082e-11	0.261985	0.31	0.211	2.66437e-07	APOE+TAM	SNX6
1.55817e-11	0.361273	0.536	0.437	3.21623e-07	APOE+TAM	MARCKS
2.02024e-11	0.304852	0.445	0.338	4.16999e-07	APOE+TAM	RAB1A
2.29879e-11	0.270283	0.468	0.363	4.74494e-07	APOE+TAM	DYNLRB1
3.31865e-11	0.261875	0.325	0.23	6.85003e-07	APOE+TAM	TMEM179B
3.36672e-11	0.356638	0.49	0.383	6.94924e-07	APOE+TAM	SNX10
6.03606e-11	0.263978	0.445	0.333	1.2459e-06	APOE+TAM	GABARAP
8.36801e-11	0.269776	0.282	0.191	1.72724e-06	APOE+TAM	LRP1
8.71285e-11	0.354755	0.544	0.455	1.79842e-06	APOE+TAM	SLC11A1
8.94767e-11	0.251355	0.389	0.283	1.84689e-06	APOE+TAM	SCP2
1.50669e-10	0.250761	0.288	0.199	3.10997e-06	APOE+TAM	PSMD7
1.64849e-10	0.258962	0.312	0.221	3.40265e-06	APOE+TAM	DYNC1I2
2.91713e-10	0.254254	0.381	0.283	6.02125e-06	APOE+TAM	OAZ2
4.42673e-10	0.277816	0.508	0.42	9.13721e-06	APOE+TAM	NDUFB8
5.34873e-10	0.268026	0.576	0.49	1.10403e-05	APOE+TAM	SNRPG
7.57673e-10	0.263588	0.641	0.548	1.56391e-05	APOE+TAM	JUN
1.55175e-09	0.255639	0.549	0.455	3.20297e-05	APOE+TAM	CALM3
1.86089e-09	0.264026	0.265	0.184	3.84106e-05	APOE+TAM	MGST2
3.2776e-09	0.334815	0.183	0.117	6.7653e-05	APOE+TAM	IL3RA
4.49043e-09	0.273057	0.362	0.272	9.2687e-05	APOE+TAM	HMOX1
1.42721e-08	0.279149	0.348	0.264	0.000294591	APOE+TAM	SCPEP1
1.6018e-08	0.398917	0.938	0.921	0.000330628	APOE+TAM	S100A10
4.21175e-08	0.259469	0.341	0.259	0.000869347	APOE+TAM	NDUFA12
8.96363e-08	0.253186	0.311	0.233	0.00185018	APOE+TAM	METRNL
1.17312e-07	0.253258	0.462	0.374	0.00242144	APOE+TAM	GNAS
9.65882e-07	0.272894	0.113	0.069	0.0199368	APOE+TAM	F13A1
7.02872e-194	2.56447	0.373	0.021	1.4508e-189	cDC	FCER1A
1.13827e-132	1.09329	0.321	0.026	2.34951e-128	cDC	NDRG2
5.75389e-132	1.45731	0.293	0.021	1.18766e-127	cDC	CD1C
8.78282e-112	2.00158	0.966	0.798	1.81286e-107	cDC	HLA-DPB1
1.34445e-105	1.93781	0.972	0.796	2.77509e-101	cDC	HLA-DPA1
2.45332e-104	2.15451	0.957	0.719	5.06389e-100	cDC	HLA-DQB1
4.06023e-99	1.94767	0.923	0.559	8.38071e-95	cDC	HLA-DQA1
4.01771e-98	1.39868	0.358	0.051	8.29295e-94	cDC	PKIB
1.52547e-97	1.65243	0.991	0.971	3.14873e-93	cDC	CD74
1.21786e-81	1.34478	0.988	0.966	2.51378e-77	cDC	HLA-DRA
5.89109e-80	0.789721	0.265	0.032	1.21598e-75	cDC	PLD4
7.06617e-80	1.08654	0.207	0.018	1.45853e-75	cDC	PPP1R14A
1.26753e-76	1.82062	0.287	0.041	2.6163e-72	cDC	HLA-DQB2
4.84961e-75	1.48306	0.969	0.927	1.00101e-70	cDC	HLA-DRB1
2.81234e-69	0.858174	0.176	0.015	5.80495e-65	cDC	CD1E
3.0111e-69	1.56413	0.401	0.093	6.21521e-65	cDC	CLEC10A
2.59009e-68	1.17335	0.917	0.602	5.3462e-64	cDC	HLA-DMA
5.14446e-67	2.38938	0.306	0.055	1.06187e-62	cDC	S100B
9.09393e-64	1.28609	0.142	0.01	1.87708e-59	cDC	CD1A
3.22211e-60	1.05862	0.355	0.08	6.65077e-56	cDC	SERPINF1
1.83709e-56	1.4455	0.985	0.93	3.79193e-52	cDC	CST3
2.21487e-55	1.32793	0.75	0.353	4.57171e-51	cDC	GSN
8.44299e-52	0.525128	0.167	0.019	1.74272e-47	cDC	HLA-DOB
1.70364e-51	1.13826	0.756	0.405	3.51649e-47	cDC	HLA-DMB
5.10346e-51	1.08447	0.583	0.236	1.05341e-46	cDC	SPINT2
8.89615e-51	1.45666	0.836	0.648	1.83625e-46	cDC	HLA-DRB5
1.45933e-50	0.854174	0.123	0.01	3.01221e-46	cDC	TACSTD2
8.08051e-48	1.21251	0.679	0.319	1.6679e-43	cDC	PPA1
7.5643e-45	1.10308	0.485	0.172	1.56135e-40	cDC	CST7
2.38051e-44	1.1471	0.33	0.088	4.91361e-40	cDC	AXL
4.96069e-40	1.04452	0.824	0.523	1.02394e-35	cDC	TUBA1B
3.24254e-34	1.20363	0.59	0.295	6.69293e-30	cDC	LMNA
9.77914e-34	0.738917	0.123	0.017	2.01851e-29	cDC	DNASE1L3
2.05092e-33	0.565851	0.272	0.075	4.23329e-29	cDC	HLA-DOA
4.76868e-31	0.453396	0.127	0.019	9.84304e-27	cDC	CCND1
9.44349e-31	1.34832	0.617	0.35	1.94923e-26	cDC	CPVL
1.65537e-30	0.397504	0.198	0.044	3.41684e-26	cDC	ADAM28
1.26856e-29	1.96541	0.457	0.221	2.61843e-25	cDC	LTB
8.43644e-29	0.294025	0.108	0.015	1.74137e-24	cDC	PALD1
2.54207e-27	0.683449	0.546	0.275	5.24709e-23	cDC	CSF2RA
2.69263e-27	1.48055	0.426	0.19	5.55787e-23	cDC	HLA-DQA2
4.35812e-27	0.341313	0.108	0.016	8.9956e-23	cDC	P2RY14
1.58786e-26	0.48186	0.256	0.078	3.2775e-22	cDC	CIITA
3.19807e-26	0.75828	0.33	0.122	6.60113e-22	cDC	KCNK6
4.10742e-25	0.902529	0.744	0.53	8.47812e-21	cDC	CKLF
1.85185e-24	0.733939	0.886	0.78	3.82241e-20	cDC	RPSA
2.61903e-24	0.670796	0.383	0.164	5.40595e-20	cDC	CBX6
1.90554e-23	0.841174	0.552	0.303	3.93323e-19	cDC	JAML
1.14603e-22	0.437326	0.978	0.991	2.36552e-18	cDC	RPS19
1.80238e-22	0.484679	0.139	0.031	3.7203e-18	cDC	RP6-91H8.3
1.825e-22	0.387517	0.167	0.043	3.76698e-18	cDC	CLECL1
3.63559e-22	0.615889	0.975	0.953	7.50422e-18	cDC	RPS23
4.27745e-22	0.686392	0.219	0.07	8.82909e-18	cDC	FAM118A
5.04914e-22	0.621964	0.809	0.616	1.04219e-17	cDC	HINT1
5.73491e-22	0.280694	0.133	0.029	1.18374e-17	cDC	PON2
9.28099e-22	0.559422	0.432	0.201	1.91569e-17	cDC	ABI3
1.56505e-21	0.301404	0.127	0.027	3.23042e-17	cDC	MCOLN2
1.64641e-21	0.681015	0.429	0.208	3.39834e-17	cDC	IDH2
2.02756e-21	0.490426	1	1	4.18509e-17	cDC	TMSB4X
2.28621e-21	0.577018	0.898	0.784	4.71897e-17	cDC	RPL4
5.90355e-21	0.790272	0.549	0.315	1.21855e-16	cDC	ALDH2
1.31206e-20	0.74395	0.62	0.404	2.70822e-16	cDC	SYNGR2
2.3403e-20	0.299656	0.13	0.029	4.8306e-16	cDC	SLC38A1
7.50238e-20	0.44971	0.256	0.094	1.54857e-15	cDC	GAS6
3.33558e-19	0.551705	0.318	0.134	6.88498e-15	cDC	ACAP1
4.63891e-19	0.489088	0.994	0.983	9.57518e-15	cDC	RPS2
6.61833e-19	0.729167	0.343	0.157	1.36609e-14	cDC	RUNX3
7.14167e-19	0.5689	0.701	0.47	1.47411e-14	cDC	HMGN1
7.28331e-19	0.482445	0.981	0.944	1.50335e-14	cDC	RPL3
1.00471e-18	0.997627	0.667	0.454	2.07382e-14	cDC	GPR183
2.04433e-18	0.549145	0.377	0.183	4.2197e-14	cDC	PEBP1
2.42896e-18	0.478016	0.948	0.916	5.01362e-14	cDC	RPS21
2.58742e-18	0.466234	0.991	0.984	5.34069e-14	cDC	RPS18
3.37093e-18	0.48523	0.318	0.138	6.95794e-14	cDC	FAM105A
6.46987e-18	0.59427	0.367	0.171	1.33545e-13	cDC	RP11-347P5.1
7.35747e-18	0.392655	0.127	0.032	1.51866e-13	cDC	TCTN3
7.39165e-18	0.41188	0.966	0.96	1.52571e-13	cDC	CFL1
1.21137e-17	0.335581	0.164	0.049	2.50039e-13	cDC	CLIC2
2.95541e-17	0.425389	0.963	0.931	6.10027e-13	cDC	ACTG1
3.0193e-17	0.746035	0.71	0.475	6.23214e-13	cDC	RGS1
3.58144e-17	0.619806	0.404	0.209	7.39244e-13	cDC	PTMS
5.41529e-17	0.555421	0.898	0.807	1.11777e-12	cDC	RPLP0
5.88806e-17	0.420341	0.194	0.067	1.21535e-12	cDC	KCNMB1
6.0016e-17	0.80702	0.568	0.361	1.23879e-12	cDC	TUBA1A
1.10867e-16	0.398621	0.188	0.064	2.2884e-12	cDC	REPIN1
1.30229e-16	0.372204	0.191	0.066	2.68806e-12	cDC	ITGB7
1.37051e-16	0.487035	0.33	0.153	2.82887e-12	cDC	2025-09-06
2.01957e-16	0.422436	0.969	0.96	4.1686e-12	cDC	RPL35
7.72219e-16	0.428842	0.299	0.134	1.59394e-11	cDC	NFKBID
1.37372e-15	0.44111	0.287	0.126	2.83549e-11	cDC	DAPP1
2.58024e-15	0.355102	0.139	0.041	5.32587e-11	cDC	OFD1
3.10033e-15	0.324768	0.182	0.064	6.39939e-11	cDC	TP53I13
3.44163e-15	0.390133	0.231	0.092	7.10387e-11	cDC	SLC12A9
3.74364e-15	0.358472	0.151	0.049	7.72724e-11	cDC	HPS5
4.39621e-15	0.586555	0.253	0.111	9.07422e-11	cDC	P2RY13
5.01855e-15	0.53845	0.713	0.518	1.03588e-10	cDC	PPIB
6.15325e-15	0.591039	0.713	0.521	1.27009e-10	cDC	CALR
6.52877e-15	0.430466	0.463	0.253	1.3476e-10	cDC	ARL4C
8.49558e-15	0.261535	0.127	0.036	1.75357e-10	cDC	TMEM14A
1.65928e-14	0.463832	0.938	0.867	3.42492e-10	cDC	RPL10A
2.29296e-14	0.428592	0.981	0.977	4.7329e-10	cDC	RPL27A
2.57917e-14	0.470029	0.302	0.146	5.32367e-10	cDC	PAK1
3.07989e-14	0.593277	0.645	0.455	6.3572e-10	cDC	PDIA3
3.55747e-14	0.498431	0.34	0.172	7.34297e-10	cDC	MZT2A
4.18647e-14	0.350961	0.201	0.077	8.6413e-10	cDC	VASH1
5.55686e-14	0.390754	0.981	0.967	1.14699e-09	cDC	RPS6
6.08148e-14	0.380916	0.194	0.075	1.25528e-09	cDC	C12orf45
7.24315e-14	0.478698	0.284	0.134	1.49506e-09	cDC	DEGS1
7.60566e-14	0.397064	0.108	0.029	1.56988e-09	cDC	RAMP1
8.68488e-14	0.731418	0.16	0.057	1.79265e-09	cDC	C12orf75
9.23881e-14	0.305977	0.17	0.061	1.90698e-09	cDC	CHN2
9.51294e-14	0.739357	0.614	0.437	1.96357e-09	cDC	YWHAH
1.11178e-13	0.630297	0.444	0.264	2.29483e-09	cDC	TAP1
1.2659e-13	0.438694	0.765	0.596	2.61295e-09	cDC	NPM1
1.52061e-13	0.434518	0.907	0.797	3.13869e-09	cDC	PPIA
2.04991e-13	0.329742	0.241	0.105	4.23122e-09	cDC	ST14
2.55116e-13	0.363936	0.185	0.071	5.26585e-09	cDC	MCM5
2.66069e-13	0.283821	0.145	0.048	5.49193e-09	cDC	EIF2AK4
2.89046e-13	0.409308	0.883	0.767	5.96621e-09	cDC	HNRNPA1
3.14808e-13	0.492594	0.398	0.222	6.49795e-09	cDC	HAVCR2
4.48371e-13	0.525002	0.114	0.034	9.25483e-09	cDC	WDFY4
5.27179e-13	0.352166	0.991	0.964	1.08815e-08	cDC	RPL8
5.40227e-13	0.380472	0.207	0.085	1.11508e-08	cDC	IL18
5.93959e-13	0.254375	0.12	0.036	1.22599e-08	cDC	TMEM120B
7.28319e-13	0.481588	0.41	0.236	1.50332e-08	cDC	CNN2
7.716e-13	0.34122	0.188	0.074	1.59266e-08	cDC	DENND1B
1.1715e-12	0.427061	0.333	0.17	2.41809e-08	cDC	DCXR
1.21149e-12	0.406712	0.963	0.944	2.50063e-08	cDC	RPS4X
1.31109e-12	0.596737	0.756	0.627	2.70623e-08	cDC	EEF1B2
1.36566e-12	0.571387	0.241	0.11	2.81886e-08	cDC	TCOF1
1.48016e-12	0.359238	0.364	0.192	3.05519e-08	cDC	MGST2
1.58815e-12	0.331316	0.997	1	3.2781e-08	cDC	ACTB
1.71342e-12	0.529254	0.707	0.545	3.53667e-08	cDC	CTSH
1.74586e-12	0.362651	0.241	0.109	3.60364e-08	cDC	CRELD2
2.42707e-12	0.434261	0.466	0.28	5.00972e-08	cDC	SNRPF
2.49963e-12	0.305457	0.21	0.088	5.15948e-08	cDC	UCHL3
2.54524e-12	0.42705	0.441	0.256	5.25363e-08	cDC	TBCB
3.06623e-12	0.501335	0.441	0.265	6.329e-08	cDC	IL2RG
3.24309e-12	0.428303	0.923	0.864	6.69407e-08	cDC	RPS5
3.41089e-12	0.387648	0.525	0.319	7.04042e-08	cDC	OSTC
3.43027e-12	0.508041	0.361	0.202	7.08042e-08	cDC	C1QBP
3.67321e-12	0.976307	0.12	0.038	7.58186e-08	cDC	ACOT7
4.90745e-12	0.375658	0.198	0.084	1.01295e-07	cDC	ISOC2
5.41684e-12	0.291378	0.988	0.979	1.11809e-07	cDC	PTMA
5.76248e-12	0.454054	0.694	0.516	1.18943e-07	cDC	RGS10
5.92257e-12	0.385955	0.281	0.141	1.22248e-07	cDC	CDK2AP2
6.42062e-12	0.440239	0.33	0.176	1.32528e-07	cDC	DDOST
6.46707e-12	0.614397	0.377	0.216	1.33487e-07	cDC	ENTPD1
7.52544e-12	0.335885	0.988	0.99	1.55333e-07	cDC	RPS29
7.77734e-12	0.29308	0.179	0.071	1.60532e-07	cDC	ITGB2-AS1
8.91386e-12	0.42295	0.944	0.894	1.83991e-07	cDC	RPL6
9.09927e-12	0.410252	0.519	0.334	1.87818e-07	cDC	ARF5
9.27356e-12	0.503485	0.318	0.172	1.91415e-07	cDC	RAB11FIP1
1.18269e-11	0.531323	0.645	0.465	2.4412e-07	cDC	HSPA8
1.24167e-11	0.434275	0.806	0.672	2.56293e-07	cDC	CORO1A
1.3011e-11	0.30346	1	0.999	2.68559e-07	cDC	TMSB10
1.38966e-11	0.262252	0.207	0.088	2.8684e-07	cDC	NUTM2B-AS1
1.41573e-11	0.396759	0.938	0.887	2.92221e-07	cDC	RPL7A
1.76432e-11	0.299667	0.682	0.489	3.64174e-07	cDC	HSP90AB1
2.02561e-11	0.276741	0.201	0.085	4.18107e-07	cDC	PRKAG1
2.18594e-11	0.481921	0.537	0.361	4.51199e-07	cDC	EIF3L
2.34163e-11	0.329117	0.238	0.111	4.83335e-07	cDC	WBSCR22
2.68251e-11	0.384162	0.225	0.105	5.53697e-07	cDC	TMEM109
2.80712e-11	0.278442	0.145	0.053	5.79419e-07	cDC	ARL14EP
2.81463e-11	0.373843	0.969	0.922	5.80968e-07	cDC	RPS7
3.78334e-11	0.319974	0.253	0.121	7.80919e-07	cDC	TAP2
3.87462e-11	0.480997	0.636	0.47	7.99761e-07	cDC	SRSF2
3.97648e-11	0.446006	0.623	0.452	8.20786e-07	cDC	RNH1
4.10963e-11	0.457128	0.812	0.66	8.48269e-07	cDC	VAMP8
4.69161e-11	0.39444	0.969	0.945	9.68394e-07	cDC	RPL23A
4.88255e-11	0.379757	0.256	0.126	1.00781e-06	cDC	FDPS
4.88298e-11	0.410626	0.256	0.129	1.00789e-06	cDC	PNN
5.22593e-11	0.430907	0.772	0.627	1.07868e-06	cDC	PSME2
6.57905e-11	0.412682	0.256	0.128	1.35798e-06	cDC	FAM89B
7.99128e-11	0.271856	0.142	0.053	1.64948e-06	cDC	SCARF1
1.06098e-10	1.2045	0.207	0.094	2.18998e-06	cDC	PLCG2
1.20058e-10	0.40481	0.336	0.19	2.47812e-06	cDC	CCDC12
1.47087e-10	0.273636	0.12	0.042	3.03603e-06	cDC	TSPAN33
1.49344e-10	0.346288	0.302	0.161	3.08262e-06	cDC	ILF2
1.57933e-10	0.319636	0.228	0.108	3.25989e-06	cDC	AP3D1
1.94678e-10	0.320929	0.25	0.123	4.01834e-06	cDC	RHOF
2.1429e-10	0.336526	0.904	0.781	4.42317e-06	cDC	ARPC1B
2.15916e-10	0.272224	0.136	0.051	4.45672e-06	cDC	SUSD3
2.21958e-10	0.334082	0.963	0.946	4.58143e-06	cDC	RPS11
2.34201e-10	0.384128	0.463	0.293	4.83414e-06	cDC	PNISR
2.38103e-10	0.556006	0.358	0.212	4.91468e-06	cDC	FCGR2B
3.22291e-10	0.440948	0.358	0.213	6.65241e-06	cDC	TMEM14C
3.32816e-10	0.292096	0.994	0.984	6.86966e-06	cDC	PFN1
4.05085e-10	0.519045	0.63	0.495	8.36137e-06	cDC	ARL6IP5
4.43485e-10	0.289761	0.997	0.998	9.15397e-06	cDC	RPL41
4.75556e-10	0.423118	0.228	0.114	9.81596e-06	cDC	LDLRAD4
4.99517e-10	0.424185	0.392	0.236	1.03105e-05	cDC	RP5-1171I10.5
5.18492e-10	0.25071	0.225	0.106	1.07022e-05	cDC	DEF6
5.72819e-10	0.256536	0.111	0.038	1.18236e-05	cDC	HDAC9
8.51329e-10	0.465981	0.605	0.461	1.75723e-05	cDC	GDI2
8.58445e-10	0.329399	0.981	0.963	1.77192e-05	cDC	RPL15
8.61299e-10	0.35011	0.281	0.152	1.77781e-05	cDC	APEX1
9.41356e-10	0.428245	0.877	0.802	1.94305e-05	cDC	RPL5
9.75774e-10	0.449285	0.602	0.442	2.0141e-05	cDC	PARK7
9.91373e-10	0.416004	0.796	0.658	2.04629e-05	cDC	NDUFA4
1.09701e-09	0.327803	0.972	0.987	2.26435e-05	cDC	MT-CO2
1.13155e-09	0.376114	0.352	0.205	2.33563e-05	cDC	CD58
1.16428e-09	0.313755	0.21	0.1	2.40318e-05	cDC	SNRPA
1.2498e-09	0.34187	0.25	0.128	2.57971e-05	cDC	SEC11C
1.30959e-09	0.33886	0.948	0.948	2.70313e-05	cDC	RPS17
1.52312e-09	0.434089	0.688	0.537	3.14388e-05	cDC	FAM49B
1.78138e-09	0.374212	0.37	0.223	3.67694e-05	cDC	PA2G4
1.90586e-09	0.351181	0.247	0.128	3.93388e-05	cDC	PRMT1
2.26631e-09	0.318553	0.966	0.956	4.67789e-05	cDC	RPS3
2.79963e-09	0.444767	0.698	0.598	5.77872e-05	cDC	LSP1
2.94088e-09	0.324261	0.269	0.144	6.07027e-05	cDC	PHB
2.95858e-09	0.332101	0.309	0.172	6.10681e-05	cDC	ETV6
2.9922e-09	0.465751	0.188	0.09	6.1762e-05	cDC	PRMT9
3.19521e-09	0.252092	0.139	0.056	6.59523e-05	cDC	GNL3
4.03571e-09	0.480034	0.395	0.254	8.3301e-05	cDC	PEA15
4.04758e-09	0.471331	0.509	0.351	8.3546e-05	cDC	NDUFC2
4.21179e-09	0.300056	0.247	0.129	8.69356e-05	cDC	SEMA4A
4.32692e-09	0.491324	0.361	0.225	8.9312e-05	cDC	PRMT2
4.84435e-09	0.307149	0.142	0.059	9.99922e-05	cDC	NME4
5.39006e-09	0.330236	0.907	0.867	0.000111256	cDC	MYL12A
6.18412e-09	0.354171	0.145	0.062	0.000127646	cDC	CEACAM4
6.21922e-09	0.389357	0.62	0.459	0.000128371	cDC	COX5A
7.68398e-09	0.291134	0.256	0.133	0.000158605	cDC	SPN
7.69312e-09	0.253091	0.136	0.056	0.000158794	cDC	MAN2B1
8.3598e-09	0.299975	0.42	0.26	0.000172555	cDC	ATP5G1
8.43843e-09	0.326032	0.41	0.258	0.000174178	cDC	RHOC
1.05091e-08	0.306377	0.173	0.08	0.000216919	cDC	ITGA4
1.14418e-08	0.378885	0.136	0.057	0.000236171	cDC	MIR181A1HG
1.35369e-08	0.325063	0.969	0.967	0.000279415	cDC	RPS3A
1.35452e-08	0.295186	0.321	0.187	0.000279586	cDC	LINC01420
1.54311e-08	0.403733	0.256	0.142	0.000318514	cDC	ATF6B
1.55361e-08	0.260149	0.17	0.078	0.00032068	cDC	ELMO1
2.02407e-08	0.280371	0.901	0.829	0.000417789	cDC	CLIC1
2.0576e-08	0.414015	0.83	0.72	0.000424709	cDC	ARHGDIB
2.73948e-08	0.324702	0.176	0.084	0.000565457	cDC	C10orf128
2.74464e-08	0.374096	0.966	0.948	0.00056652	cDC	RPL31
2.786e-08	0.250227	0.123	0.05	0.000575057	cDC	LINC01588
2.97086e-08	0.269163	0.151	0.067	0.000613215	cDC	BZW2
2.97903e-08	0.318072	0.71	0.582	0.000614901	cDC	H2AFY
3.12212e-08	0.386566	0.481	0.335	0.000644436	cDC	H2AFV
3.26264e-08	0.417813	0.522	0.367	0.000673441	cDC	PTPN6
3.28655e-08	0.304341	0.957	0.911	0.000678377	cDC	RPL14
3.36527e-08	0.288388	0.315	0.182	0.000694626	cDC	ANKRD44
4.2187e-08	0.270126	0.253	0.139	0.000870783	cDC	YIF1A
4.47932e-08	0.585726	0.34	0.213	0.000924576	cDC	C1orf56
4.69752e-08	0.255212	0.194	0.097	0.000969615	cDC	TNFAIP8L2
4.98519e-08	0.294083	0.975	0.974	0.00102899	cDC	RPL37A
5.12085e-08	0.381863	0.451	0.305	0.00105699	cDC	FNBP1
5.41657e-08	0.407962	0.63	0.49	0.00111803	cDC	SLC25A5
5.72256e-08	0.361829	0.932	0.951	0.00118119	cDC	MT-CYB
5.95885e-08	0.321949	0.497	0.339	0.00122997	cDC	FMNL1
5.99816e-08	0.310026	0.929	0.881	0.00123808	cDC	RPL22
6.30916e-08	0.392309	0.63	0.487	0.00130227	cDC	UCP2
6.45125e-08	0.362309	0.367	0.234	0.0013316	cDC	LSM4
7.28969e-08	0.280776	0.142	0.064	0.00150466	cDC	RBM14
8.90197e-08	0.355397	0.969	0.965	0.00183746	cDC	VIM
1.01937e-07	0.447259	0.735	0.628	0.00210408	cDC	DBI
1.33898e-07	0.260925	0.176	0.087	0.0027638	cDC	MRPS23
1.44776e-07	0.286816	0.321	0.193	0.00298833	cDC	BRD2
1.48633e-07	0.261247	0.259	0.146	0.00306793	cDC	HSPB11
1.50329e-07	0.388524	0.401	0.27	0.00310294	cDC	UFC1
1.78561e-07	0.344568	0.235	0.13	0.00368568	cDC	SMG1
1.98757e-07	0.366714	0.231	0.128	0.00410255	cDC	NME1
2.03317e-07	0.262585	0.198	0.103	0.00419667	cDC	ALCAM
2.05755e-07	0.529079	0.59	0.464	0.00424698	cDC	PPT1
2.07054e-07	0.279708	0.241	0.136	0.0042738	cDC	SNX8
2.25826e-07	0.337949	0.889	0.837	0.00466127	cDC	COTL1
2.44203e-07	0.31797	0.377	0.242	0.0050406	cDC	MVP
2.5981e-07	0.264626	0.176	0.087	0.00536275	cDC	OPN3
2.61894e-07	0.29184	0.213	0.115	0.00540575	cDC	ARL2
2.61988e-07	0.334645	0.71	0.576	0.00540768	cDC	RBM3
2.77084e-07	0.505247	0.75	0.649	0.00571929	cDC	SNX3
2.8334e-07	0.32382	0.586	0.437	0.00584842	cDC	TRMT112
2.9086e-07	0.359619	0.574	0.444	0.00600364	cDC	RBM39
3.18905e-07	0.432215	0.287	0.177	0.00658251	cDC	SNHG15
3.40905e-07	0.31411	0.253	0.146	0.00703662	cDC	CHD9
3.97506e-07	0.271704	0.352	0.222	0.00820491	cDC	TRABD
4.00725e-07	0.286222	0.864	0.732	0.00827137	cDC	SLC25A6
4.0386e-07	0.377127	0.346	0.227	0.00833608	cDC	DDAH2
4.17622e-07	0.279347	0.265	0.154	0.00862014	cDC	CCT3
4.79801e-07	0.306533	0.272	0.165	0.00990358	cDC	SNRNP70
5.18085e-07	0.318341	0.343	0.222	0.0106938	cDC	TMEM14B
5.28344e-07	0.325323	0.34	0.215	0.0109056	cDC	RAB32
5.87237e-07	0.303193	0.145	0.07	0.0121212	cDC	TMC8
6.68994e-07	0.345009	0.765	0.661	0.0138087	cDC	HMGB1
7.09146e-07	0.344817	0.346	0.227	0.0146375	cDC	DNAJB11
7.3059e-07	0.312846	0.623	0.481	0.0150801	cDC	ATP5B
7.5337e-07	0.349294	0.299	0.189	0.0155503	cDC	POLR2J3
8.19182e-07	0.333871	0.432	0.303	0.0169087	cDC	ENSA
8.23874e-07	0.28215	0.435	0.291	0.0170056	cDC	MRPL51
9.49606e-07	0.780754	0.225	0.136	0.0196008	cDC	C1orf54
9.61824e-07	0.345905	0.256	0.151	0.019853	cDC	MAFF
1.00687e-06	0.389103	0.642	0.541	0.0207828	cDC	ARF6
1.01932e-06	0.33248	0.667	0.534	0.0210399	cDC	ATP5G3
1.04426e-06	0.314241	0.281	0.171	0.0215545	cDC	MEF2A
1.06936e-06	0.302593	0.512	0.381	0.0220726	cDC	MZT2B
1.10322e-06	0.330332	0.787	0.667	0.0227716	cDC	COX6C
1.1473e-06	0.349107	0.398	0.278	0.0236814	cDC	AKR1A1
1.1748e-06	0.485084	0.346	0.229	0.024249	cDC	NAAA
1.18205e-06	0.265569	0.386	0.258	0.0243988	cDC	XRCC6
1.1942e-06	0.299144	0.272	0.162	0.0246496	cDC	PSMC4
1.2297e-06	0.330919	0.432	0.3	0.0253823	cDC	ATP5A1
1.28966e-06	0.269819	0.29	0.178	0.0266198	cDC	HNRNPUL1
1.29822e-06	0.291378	0.25	0.146	0.0267966	cDC	LUC7L3
1.40642e-06	0.392456	0.454	0.328	0.02903	cDC	SRSF7
1.42831e-06	0.25696	0.244	0.14	0.0294817	cDC	TIMM10
1.51646e-06	0.364763	0.534	0.401	0.0313013	cDC	FUS
1.78871e-06	0.335975	0.463	0.335	0.0369209	cDC	SMDT1
1.80945e-06	0.259651	0.522	0.379	0.0373489	cDC	REEP5
1.90098e-06	0.307948	0.66	0.547	0.0392381	cDC	NAP1L1
1.91478e-06	0.280455	0.957	0.96	0.039523	cDC	RPL9
2.36566e-06	0.327082	0.46	0.34	0.0488297	cDC	MYDGF
2.38505e-06	0.27588	0.778	0.698	0.0492298	cDC	COX6A1
8.40301e-232	2.16888	0.743	0.097	1.73447e-227	Unknown	CD2
5.14807e-213	1.45054	0.472	0.031	1.06261e-208	Unknown	CD3G
9.88182e-212	1.41459	0.518	0.04	2.03971e-207	Unknown	CD3E
1.6785e-201	1.30565	0.437	0.028	3.46458e-197	Unknown	ETS1
8.86981e-192	2.47311	0.687	0.104	1.83082e-187	Unknown	CD7
6.8767e-190	2.98753	0.894	0.226	1.41942e-185	Unknown	IL32
3.18422e-187	2.36915	0.782	0.154	6.57256e-183	Unknown	TRAC
5.28632e-173	2.54963	0.838	0.208	1.09115e-168	Unknown	CD3D
1.48498e-150	1.43279	0.38	0.031	3.06515e-146	Unknown	TIGIT
9.04196e-142	1.12492	0.352	0.027	1.86635e-137	Unknown	IL2RB
1.24361e-139	1.27393	0.479	0.059	2.56693e-135	Unknown	LCK
3.37811e-138	1.21819	0.415	0.043	6.97276e-134	Unknown	SPOCK2
2.48574e-132	0.881615	0.275	0.015	5.13083e-128	Unknown	RASGRP1
5.51844e-132	1.38715	0.384	0.038	1.13906e-127	Unknown	CD27
2.326e-128	0.747135	0.232	0.01	4.80109e-124	Unknown	BCL11B
3.26038e-121	0.79759	0.239	0.012	6.72975e-117	Unknown	SYNE2
3.78261e-118	1.1357	0.352	0.035	7.80768e-114	Unknown	ITM2A
1.21064e-117	1.85132	0.637	0.146	2.49887e-113	Unknown	TRBC2
1.76923e-116	0.860903	0.271	0.019	3.65186e-112	Unknown	MIAT
7.12986e-110	1.22107	0.437	0.063	1.47167e-105	Unknown	CLEC2D
1.44696e-105	1.72036	0.518	0.101	2.98666e-101	Unknown	TRBC1
7.66072e-104	1.44601	0.342	0.04	1.58125e-99	Unknown	AC092580.4
7.55151e-101	1.60211	0.313	0.033	1.55871e-96	Unknown	CTSW
1.28217e-95	0.885774	0.292	0.03	2.64652e-91	Unknown	CD96
4.74813e-95	1.30743	0.342	0.043	9.80062e-91	Unknown	PRF1
6.13697e-95	0.834232	0.246	0.02	1.26673e-90	Unknown	SIT1
9.85744e-95	1.01708	0.398	0.059	2.03467e-90	Unknown	OCIAD2
1.3731e-93	0.660125	0.187	0.01	2.83422e-89	Unknown	ITK
7.52858e-93	0.983441	0.327	0.04	1.55397e-88	Unknown	CD247
2.09565e-91	0.737732	0.229	0.017	4.32564e-87	Unknown	LBH
4.39947e-85	2.6203	0.563	0.156	9.08095e-81	Unknown	GZMA
1.28761e-84	0.597122	0.169	0.009	2.65775e-80	Unknown	PYHIN1
2.09375e-83	1.17861	0.282	0.033	4.3217e-79	Unknown	CTLA4
1.17127e-82	1.80635	0.461	0.1	2.41762e-78	Unknown	TNFRSF18
4.71738e-82	1.18156	0.363	0.058	9.73713e-78	Unknown	CCND2
1.64532e-80	0.8141	0.183	0.012	3.3961e-76	Unknown	FOXP3
3.14074e-78	0.713535	0.211	0.018	6.48279e-74	Unknown	RORA
6.45754e-78	0.774106	0.236	0.023	1.3329e-73	Unknown	ICOS
7.70072e-76	2.92995	0.641	0.233	1.5895e-71	Unknown	CCL5
1.9188e-75	0.693274	0.208	0.018	3.96059e-71	Unknown	GZMM
1.3809e-73	1.32183	0.595	0.168	2.85032e-69	Unknown	CST7
2.14595e-73	0.556729	0.19	0.015	4.42945e-69	Unknown	GATA3
2.36149e-71	0.849729	0.257	0.032	4.87435e-67	Unknown	SH2D2A
6.08573e-71	0.624092	0.194	0.016	1.25615e-66	Unknown	SH2D1A
1.07923e-67	0.717534	0.232	0.027	2.22763e-63	Unknown	CXCR3
9.25489e-67	0.673031	0.187	0.017	1.9103e-62	Unknown	IKZF3
1.48462e-66	1.0215	0.204	0.021	3.0644e-62	Unknown	LAIR2
1.69552e-64	0.932486	0.349	0.066	3.49973e-60	Unknown	LAT
5.66944e-63	1.16906	0.222	0.027	1.17023e-58	Unknown	KLRD1
1.55529e-60	0.449376	0.141	0.009	3.21027e-56	Unknown	NDFIP2
1.14712e-56	0.668312	0.141	0.011	2.36777e-52	Unknown	CXCR6
7.09203e-56	1.92331	0.574	0.215	1.46387e-51	Unknown	LTB
7.72957e-56	0.671563	0.204	0.026	1.59546e-51	Unknown	SLC38A1
8.98923e-56	1.39966	0.366	0.086	1.85547e-51	Unknown	LAG3
2.56391e-55	1.61668	0.296	0.058	5.29216e-51	Unknown	GZMH
4.56459e-55	0.557567	0.155	0.014	9.42178e-51	Unknown	MAST4
4.87808e-55	0.530936	0.137	0.01	1.00688e-50	Unknown	PLEKHF1
7.85202e-55	0.559415	0.176	0.019	1.62074e-50	Unknown	TNFRSF25
1.17524e-54	1.23449	0.25	0.041	2.42581e-50	Unknown	KLRB1
1.48295e-53	0.672574	0.292	0.054	3.06096e-49	Unknown	2025-09-01
4.35554e-53	0.397545	0.113	0.007	8.99027e-49	Unknown	MLLT3
2.12613e-52	0.814752	0.289	0.055	4.38854e-48	Unknown	PBXIP1
4.04348e-52	0.454042	0.123	0.009	8.34614e-48	Unknown	CD28
2.68286e-51	2.2776	0.518	0.197	5.53769e-47	Unknown	NKG7
8.6878e-51	0.868473	0.236	0.039	1.79325e-46	Unknown	CD8A
1.5589e-49	0.560418	0.176	0.021	3.21773e-45	Unknown	CD6
9.1085e-49	0.696732	0.25	0.044	1.88008e-44	Unknown	PRKCH
1.93899e-48	1.89846	0.391	0.112	4.00227e-44	Unknown	TNFRSF4
6.80108e-48	0.499083	0.102	0.006	1.40381e-43	Unknown	ITGA1
1.738e-46	0.685716	0.271	0.053	3.5874e-42	Unknown	PTPN22
1.236e-45	0.888396	0.289	0.063	2.55122e-41	Unknown	PIM2
1.24668e-45	0.470998	0.144	0.015	2.57328e-41	Unknown	SKAP1
1.46106e-45	0.422439	0.102	0.007	3.01576e-41	Unknown	TC2N
1.71155e-45	0.562713	0.151	0.017	3.53282e-41	Unknown	FAM46C
1.97602e-45	0.50969	0.148	0.016	4.07871e-41	Unknown	OXNAD1
4.49386e-45	1.16395	0.511	0.191	9.27577e-41	Unknown	EVL
8.38729e-45	1.21106	0.398	0.12	1.73122e-40	Unknown	BATF
1.10984e-44	0.84475	0.366	0.099	2.29083e-40	Unknown	STK17A
1.44887e-44	0.78771	0.349	0.09	2.99061e-40	Unknown	TBC1D10C
3.77721e-44	2.31117	0.546	0.234	7.79653e-40	Unknown	GZMB
4.36213e-43	0.384165	0.134	0.014	9.00386e-39	Unknown	CD5
1.87168e-42	0.866393	0.415	0.13	3.86333e-38	Unknown	ACAP1
7.52663e-42	0.718335	0.254	0.052	1.55357e-37	Unknown	C12orf75
9.37572e-42	0.692935	0.257	0.054	1.93524e-37	Unknown	PIK3IP1
1.0198e-41	0.433346	0.148	0.018	2.10498e-37	Unknown	ZAP70
2.98519e-41	0.4099	0.123	0.012	6.16173e-37	Unknown	SIRPG
2.74404e-40	3.38138	0.556	0.275	5.66397e-36	Unknown	GNLY
4.11966e-40	0.406251	0.155	0.02	8.50338e-36	Unknown	LRBA
4.40077e-40	0.467031	0.123	0.012	9.08362e-36	Unknown	TRAT1
6.73633e-40	0.40522	0.137	0.016	1.39045e-35	Unknown	GRAP2
2.52858e-39	1.41245	0.239	0.051	5.21923e-35	Unknown	IFNG
2.55288e-38	0.409204	0.127	0.014	5.2694e-34	Unknown	SLA2
9.43682e-38	1.1391	0.243	0.054	1.94785e-33	Unknown	GZMK
1.57684e-37	1.07611	0.335	0.098	3.25476e-33	Unknown	AC133644.2
6.94618e-37	0.786177	0.306	0.084	1.43376e-32	Unknown	PTPN7
8.78171e-37	0.607848	0.996	0.99	1.81263e-32	Unknown	RPS19
3.59077e-36	0.537598	0.187	0.033	7.41172e-32	Unknown	TMEM14A
5.19151e-36	1.02621	0.275	0.07	1.07158e-31	Unknown	IL2RA
8.87903e-36	0.644839	0.162	0.025	1.83272e-31	Unknown	CSF1
1.30884e-35	0.417334	0.141	0.019	2.70159e-31	Unknown	NFATC2
3.14703e-35	0.765658	0.18	0.032	6.49579e-31	Unknown	HOPX
6.80808e-35	0.554224	0.165	0.027	1.40526e-30	Unknown	FKBP11
7.69184e-35	0.547054	0.148	0.022	1.58767e-30	Unknown	GPR171
7.80597e-35	0.738089	0.405	0.138	1.61123e-30	Unknown	TSTD1
9.79997e-35	0.670135	0.254	0.061	2.02281e-30	Unknown	TTC39C
1.19935e-34	0.704613	0.261	0.064	2.47558e-30	Unknown	PTTG1
2.95802e-34	0.593689	0.996	0.997	6.10564e-30	Unknown	RPS27
9.47291e-34	0.400588	0.102	0.01	1.9553e-29	Unknown	APOBEC3H
5.36526e-33	0.913242	0.637	0.342	1.10744e-28	Unknown	SOD1
6.04417e-33	0.518103	0.197	0.04	1.24758e-28	Unknown	DENND2D
4.33046e-32	0.77953	0.349	0.116	8.93849e-28	Unknown	FYN
4.75671e-32	0.947093	0.944	0.841	9.81832e-28	Unknown	RPS26
6.50315e-32	0.364328	1	1	1.34231e-27	Unknown	B2M
1.17258e-31	0.498169	0.102	0.011	2.42033e-27	Unknown	KLRC1
8.92528e-31	0.490583	0.127	0.018	1.84227e-26	Unknown	PGM2L1
1.37827e-30	0.593925	0.993	0.99	2.84488e-26	Unknown	RPS29
1.26104e-29	0.383661	0.113	0.015	2.60291e-25	Unknown	PPP1R16B
1.33208e-29	0.590077	0.433	0.162	2.74955e-25	Unknown	IFITM1
1.4928e-29	0.913695	0.377	0.135	3.08128e-25	Unknown	RHOH
2.46294e-29	0.559833	0.144	0.025	5.08376e-25	Unknown	CD8B
6.85368e-29	0.491866	0.12	0.017	1.41467e-24	Unknown	AC002331.1
2.10736e-28	0.589005	0.996	0.974	4.3498e-24	Unknown	HLA-A
2.5992e-28	0.716697	0.289	0.09	5.36501e-24	Unknown	SLFN5
1.30041e-27	0.69302	0.637	0.329	2.68417e-23	Unknown	ISG20
1.67593e-27	0.656714	0.109	0.015	3.45928e-23	Unknown	TRDC
1.92957e-27	0.822586	0.394	0.162	3.98282e-23	Unknown	DNPH1
3.45003e-27	0.760481	0.401	0.161	7.12121e-23	Unknown	GYPC
4.41123e-27	0.343433	0.116	0.017	9.10523e-23	Unknown	PTPN4
1.18877e-26	0.804613	0.539	0.26	2.45375e-22	Unknown	IL2RG
7.01758e-26	0.54936	0.394	0.147	1.4485e-21	Unknown	DUSP4
1.25799e-25	0.52372	0.176	0.04	2.59661e-21	Unknown	TBC1D4
1.69216e-25	0.833829	0.521	0.26	3.49279e-21	Unknown	LDHB
1.84435e-25	0.558723	0.243	0.071	3.80692e-21	Unknown	CNOT6L
4.42029e-25	0.353356	1	1	9.12393e-21	Unknown	TMSB4X
7.45855e-25	0.508798	0.211	0.056	1.53952e-20	Unknown	BIN1
2.53709e-24	0.492614	0.187	0.047	5.2368e-20	Unknown	SYTL3
3.57677e-24	0.713872	0.44	0.198	7.38281e-20	Unknown	DDX24
4.5883e-24	0.34554	0.158	0.034	9.4707e-20	Unknown	ODF2L
5.61357e-24	0.314269	0.113	0.018	1.1587e-19	Unknown	PCED1B
6.6775e-24	0.484038	0.197	0.052	1.3783e-19	Unknown	CCDC88C
1.27565e-23	0.624191	0.306	0.109	2.63308e-19	Unknown	TUBA4A
1.36179e-23	0.507809	0.194	0.051	2.81088e-19	Unknown	SVIP
2.05873e-23	0.577274	0.13	0.025	4.24943e-19	Unknown	CD70
2.52522e-23	0.474041	0.257	0.081	5.2123e-19	Unknown	NAP1L4
2.5425e-23	0.773755	0.648	0.388	5.24797e-19	Unknown	RAC2
2.65578e-23	0.774327	0.465	0.223	5.4818e-19	Unknown	PPP2R5C
2.91503e-23	0.381897	0.12	0.021	6.01691e-19	Unknown	AQP3
1.13628e-22	0.814784	0.697	0.446	2.3454e-18	Unknown	ALOX5AP
1.17556e-22	0.660734	0.292	0.104	2.42647e-18	Unknown	MAF
1.18274e-22	0.452997	0.996	0.98	2.4413e-18	Unknown	RPS15A
1.68823e-22	0.656257	0.345	0.137	3.48468e-18	Unknown	PCSK7
2.72113e-22	0.487698	0.162	0.038	5.61669e-18	Unknown	AC017002.1
1.02175e-21	0.669193	0.602	0.343	2.10899e-17	Unknown	RNF213
1.13076e-21	0.515402	0.996	0.954	2.334e-17	Unknown	RPS3
1.31752e-21	0.33296	0.113	0.02	2.7195e-17	Unknown	SUPT3H
1.32238e-21	0.598604	0.898	0.78	2.72952e-17	Unknown	RPSA
2.03754e-21	0.585373	0.268	0.093	4.20569e-17	Unknown	ITGAE
2.09451e-21	0.56585	0.222	0.069	4.32328e-17	Unknown	CHST12
2.26345e-21	0.668758	0.528	0.285	4.67198e-17	Unknown	VAMP2
3.08361e-21	0.646672	0.634	0.385	6.36489e-17	Unknown	ANAPC16
3.40899e-21	0.581306	0.356	0.144	7.03651e-17	Unknown	GNG2
6.93065e-21	2.13043	0.264	0.099	1.43056e-16	Unknown	CXCL13
1.39835e-20	0.415987	0.158	0.039	2.88633e-16	Unknown	MSI2
3.49315e-20	0.579575	0.278	0.103	7.2102e-16	Unknown	DEF6
4.37779e-20	0.329498	0.106	0.019	9.03619e-16	Unknown	ATP8A1
4.39227e-20	0.29794	0.109	0.02	9.06609e-16	Unknown	FLT3LG
6.68902e-20	0.523435	0.338	0.138	1.38068e-15	Unknown	EMB
8.43426e-20	0.411306	1	0.992	1.74091e-15	Unknown	RPL13A
8.89228e-20	0.405478	0.148	0.036	1.83546e-15	Unknown	PRKACB
1.54294e-19	0.296956	0.116	0.023	3.18479e-15	Unknown	THEM4
3.45479e-19	0.29289	0.12	0.025	7.13103e-15	Unknown	NCK2
4.13302e-19	0.436041	0.218	0.071	8.53096e-15	Unknown	SNRPN
1.1731e-18	0.364293	0.151	0.039	2.42139e-14	Unknown	RCAN3
1.36417e-18	0.498153	0.989	0.944	2.81579e-14	Unknown	RPL23A
1.36821e-18	0.368842	0.102	0.019	2.82412e-14	Unknown	KIF20B
1.47552e-18	0.654729	0.581	0.362	3.04562e-14	Unknown	2025-09-07
1.61272e-18	0.411229	0.961	0.815	3.32881e-14	Unknown	BTG1
4.00469e-18	0.521624	0.12	0.027	8.26608e-14	Unknown	MAGEH1
4.53076e-18	0.62054	0.391	0.185	9.35194e-14	Unknown	RTF1
7.32045e-18	0.268148	0.12	0.026	1.51101e-13	Unknown	CBX7
8.62053e-18	0.420322	0.137	0.034	1.77936e-13	Unknown	TNFRSF9
1.00285e-17	0.421767	0.915	0.714	2.06999e-13	Unknown	CD52
1.18119e-17	0.736696	0.292	0.123	2.43808e-13	Unknown	APOBEC3G
1.33177e-17	0.435358	0.169	0.049	2.7489e-13	Unknown	LPIN1
1.45993e-17	0.337809	0.12	0.027	3.01343e-13	Unknown	CDK6
2.02148e-17	0.292183	0.102	0.021	4.17254e-13	Unknown	DUSP16
2.22722e-17	0.625957	0.493	0.28	4.5972e-13	Unknown	LEPROTL1
2.2631e-17	0.323511	0.12	0.028	4.67126e-13	Unknown	ATP6V0E2
2.55e-17	0.76467	0.511	0.29	5.26346e-13	Unknown	CD69
3.08904e-17	0.572293	0.373	0.18	6.37608e-13	Unknown	AES
3.30373e-17	0.508376	0.306	0.129	6.81922e-13	Unknown	TRAF3IP3
3.93491e-17	0.404617	0.13	0.032	8.12205e-13	Unknown	SFXN1
1.09153e-16	0.785348	0.331	0.156	2.25304e-12	Unknown	APOBEC3C
1.24037e-16	0.42364	0.204	0.07	2.56025e-12	Unknown	SPTAN1
1.29851e-16	0.542035	0.792	0.557	2.68025e-12	Unknown	JUN
1.31243e-16	0.258177	0.106	0.023	2.70898e-12	Unknown	SFI1
1.35951e-16	0.262381	0.106	0.023	2.80616e-12	Unknown	CUL9
1.64176e-16	0.383818	1	0.992	3.38875e-12	Unknown	MALAT1
2.3813e-16	0.535949	0.359	0.172	4.91525e-12	Unknown	MZT2A
2.58928e-16	0.391167	0.102	0.022	5.34453e-12	Unknown	CLIC3
3.13108e-16	0.398182	1	0.977	6.46285e-12	Unknown	RPS27A
3.90139e-16	0.599893	0.239	0.094	8.05286e-12	Unknown	CCDC167
6.45677e-16	0.400928	0.989	0.962	1.33274e-11	Unknown	RPS25
6.67177e-16	0.567203	0.327	0.152	1.37712e-11	Unknown	PRDX2
6.8294e-16	0.447059	0.627	0.406	1.40966e-11	Unknown	LINC00152
7.45205e-16	0.542775	0.785	0.619	1.53818e-11	Unknown	HINT1
1.0393e-15	0.315637	0.116	0.028	2.14522e-11	Unknown	TSEN54
1.09854e-15	0.336305	0.169	0.053	2.26749e-11	Unknown	TBCC
1.15674e-15	0.367574	1	0.984	2.38763e-11	Unknown	RPS15
1.2613e-15	0.594531	0.458	0.253	2.60345e-11	Unknown	CCDC85B
1.34959e-15	0.621603	0.535	0.323	2.7857e-11	Unknown	SRSF7
1.42293e-15	0.49059	0.197	0.068	2.93708e-11	Unknown	RP11-138A9.1
1.97516e-15	0.291212	0.102	0.023	4.07693e-11	Unknown	PDE3B
2.2422e-15	0.456165	0.229	0.088	4.62812e-11	Unknown	GABPB1-AS1
2.36804e-15	0.36406	0.13	0.035	4.88787e-11	Unknown	CBLB
2.9124e-15	0.439015	0.218	0.083	6.01147e-11	Unknown	RNF19A
3.03037e-15	0.355116	0.13	0.035	6.25499e-11	Unknown	TCF7
3.75718e-15	0.48592	0.313	0.143	7.7552e-11	Unknown	LUC7L3
5.03283e-15	0.531848	0.335	0.16	1.03883e-10	Unknown	RUNX3
5.29978e-15	0.560619	0.739	0.532	1.09393e-10	Unknown	CKLF
5.66563e-15	0.26089	0.106	0.025	1.16944e-10	Unknown	SYNE1
6.65742e-15	0.503255	0.183	0.064	1.37416e-10	Unknown	C5orf56
7.6975e-15	0.516705	0.746	0.541	1.58884e-10	Unknown	PSMB9
8.69259e-15	0.396853	0.222	0.084	1.79424e-10	Unknown	PPM1K
9.05293e-15	0.400865	0.764	0.547	1.86861e-10	Unknown	LY6E
1.71828e-14	0.370873	0.993	0.99	3.5467e-10	Unknown	RPL13
1.72877e-14	0.281614	0.116	0.03	3.56835e-10	Unknown	TRG-AS1
2.43896e-14	0.504254	0.757	0.56	5.03426e-10	Unknown	ID2
2.88687e-14	0.446675	0.954	0.866	5.95879e-10	Unknown	RPL10A
3.50866e-14	0.644078	0.32	0.15	7.24223e-10	Unknown	PRDM1
4.1987e-14	0.536081	0.761	0.602	8.66653e-10	Unknown	SARAF
4.51048e-14	0.568826	0.169	0.058	9.31009e-10	Unknown	ITM2C
7.4591e-14	0.43602	0.979	0.944	1.53963e-09	Unknown	RPL3
7.57058e-14	0.303796	1	0.998	1.56264e-09	Unknown	RPL41
7.74537e-14	0.576291	0.377	0.201	1.59872e-09	Unknown	MRPS6
8.01009e-14	0.446033	0.246	0.105	1.65336e-09	Unknown	PDCD4
9.52638e-14	0.341273	0.134	0.04	1.96634e-09	Unknown	CYFIP2
9.82943e-14	0.552826	0.324	0.162	2.02889e-09	Unknown	LSM2
1.08605e-13	0.526473	0.303	0.143	2.24172e-09	Unknown	PAG1
1.31028e-13	0.592725	0.419	0.236	2.70454e-09	Unknown	RARRES3
1.34844e-13	0.446879	0.842	0.671	2.78331e-09	Unknown	CORO1A
1.38841e-13	0.5031	0.458	0.264	2.86583e-09	Unknown	SNRPD1
1.5239e-13	0.286752	0.116	0.032	3.14548e-09	Unknown	C14orf1
1.71904e-13	0.419225	0.264	0.114	3.54826e-09	Unknown	FAM129A
2.06991e-13	0.437708	0.275	0.123	4.2725e-09	Unknown	RHOF
2.47745e-13	0.549539	0.532	0.335	5.11371e-09	Unknown	ATPIF1
2.48972e-13	0.40184	0.158	0.053	5.13904e-09	Unknown	TLK1
2.88967e-13	0.465036	0.754	0.58	5.96456e-09	Unknown	SNRPD2
2.90377e-13	0.292087	0.127	0.037	5.99367e-09	Unknown	PDE4D
3.35558e-13	0.394186	0.158	0.053	6.92626e-09	Unknown	CD79B
4.81486e-13	0.515307	0.37	0.202	9.93834e-09	Unknown	TERF2IP
5.33964e-13	0.454176	0.317	0.156	1.10215e-08	Unknown	2025-09-06
5.44808e-13	0.575792	0.289	0.14	1.12454e-08	Unknown	TNRC6B
6.80602e-13	0.484869	0.673	0.474	1.40483e-08	Unknown	HMGN1
6.97036e-13	0.489711	0.482	0.293	1.43875e-08	Unknown	PNISR
7.08287e-13	0.453819	0.282	0.132	1.46197e-08	Unknown	NKTR
7.73216e-13	0.374854	0.162	0.057	1.596e-08	Unknown	GALM
8.14556e-13	0.393779	0.18	0.067	1.68132e-08	Unknown	BTN3A2
1.01629e-12	0.269366	0.102	0.026	2.09772e-08	Unknown	FUT8
1.04406e-12	0.474276	0.771	0.597	2.15504e-08	Unknown	NPM1
1.15221e-12	0.459724	0.345	0.18	2.37828e-08	Unknown	FAM107B
1.82946e-12	0.579033	0.239	0.105	3.77618e-08	Unknown	STMN1
1.90845e-12	0.259181	0.106	0.029	3.93922e-08	Unknown	STAM
1.91246e-12	0.4831	0.345	0.179	3.9475e-08	Unknown	WNK1
2.31817e-12	0.457467	0.204	0.083	4.78494e-08	Unknown	SLC9A3R1
2.36983e-12	0.458138	0.31	0.154	4.89156e-08	Unknown	AIP
2.39936e-12	0.364974	0.208	0.083	4.95252e-08	Unknown	CH17-189H20.1
2.4614e-12	0.296683	0.137	0.044	5.08057e-08	Unknown	HDAC7
2.69136e-12	0.445226	0.335	0.174	5.55524e-08	Unknown	MGEA5
2.72344e-12	0.417381	0.694	0.478	5.62146e-08	Unknown	RGS1
3.39143e-12	0.315223	0.123	0.038	7.00026e-08	Unknown	SEL1L3
3.90714e-12	0.402353	0.246	0.111	8.06474e-08	Unknown	SREK1
3.94094e-12	0.473747	0.239	0.106	8.13448e-08	Unknown	ARID5B
3.98516e-12	0.267727	0.458	0.255	8.22578e-08	Unknown	ARL4C
4.13219e-12	0.37661	0.218	0.093	8.52926e-08	Unknown	PARP1
4.94673e-12	0.507903	0.549	0.355	1.02105e-07	Unknown	LIMD2
4.99305e-12	0.30492	0.13	0.042	1.03062e-07	Unknown	MZB1
5.66245e-12	0.29953	1	0.978	1.16879e-07	Unknown	PTMA
5.81931e-12	0.466575	0.415	0.244	1.20116e-07	Unknown	ANKRD12
6.91999e-12	0.456505	0.327	0.171	1.42835e-07	Unknown	G3BP2
7.00978e-12	0.522117	0.218	0.096	1.44689e-07	Unknown	HIST1H4C
7.46674e-12	0.490374	0.44	0.265	1.54121e-07	Unknown	UGP2
8.12138e-12	0.458556	0.472	0.282	1.67633e-07	Unknown	STK4
8.22554e-12	0.305389	0.148	0.051	1.69783e-07	Unknown	SUSD3
8.32523e-12	0.527554	0.454	0.276	1.71841e-07	Unknown	ELF1
8.71653e-12	0.283189	0.141	0.047	1.79918e-07	Unknown	ZCCHC11
9.17252e-12	0.320665	0.134	0.044	1.8933e-07	Unknown	STIM2
1.1227e-11	0.377294	0.5	0.309	2.31736e-07	Unknown	DDIT4
1.13481e-11	0.363323	0.975	0.948	2.34236e-07	Unknown	RPL31
1.24302e-11	0.370944	0.996	0.942	2.56571e-07	Unknown	RPS4X
1.58798e-11	0.436651	0.553	0.36	3.27775e-07	Unknown	CUTA
1.78375e-11	0.26497	0.12	0.037	3.68184e-07	Unknown	TMEM120B
1.99462e-11	0.377793	0.996	0.984	4.1171e-07	Unknown	RPS18
2.05575e-11	0.336361	0.18	0.071	4.24328e-07	Unknown	PSMD5-AS1
2.12752e-11	0.361402	0.173	0.067	4.3914e-07	Unknown	ESYT1
2.42825e-11	0.316151	0.123	0.04	5.01215e-07	Unknown	PCID2
2.51636e-11	0.461594	0.278	0.135	5.19402e-07	Unknown	GIMAP7
2.6134e-11	0.510617	0.384	0.223	5.39432e-07	Unknown	PA2G4
2.65655e-11	0.335497	0.933	0.896	5.4834e-07	Unknown	EEF1D
2.73476e-11	0.597227	0.616	0.457	5.64483e-07	Unknown	CXCR4
2.90398e-11	0.373651	0.211	0.09	5.9941e-07	Unknown	ARHGAP15
2.9407e-11	0.31469	0.134	0.045	6.06989e-07	Unknown	GPR155
3.31898e-11	0.261553	0.996	0.995	6.85071e-07	Unknown	RPLP1
3.3775e-11	0.299789	0.148	0.053	6.9715e-07	Unknown	URI1
4.51258e-11	0.479947	0.38	0.22	9.31441e-07	Unknown	CDC42SE2
4.66868e-11	0.454786	0.278	0.138	9.63662e-07	Unknown	ARHGEF1
4.94801e-11	0.334483	0.13	0.044	1.02132e-06	Unknown	CBX5
5.18576e-11	0.369224	0.187	0.076	1.07039e-06	Unknown	NOP58
5.21698e-11	0.403168	0.246	0.114	1.07684e-06	Unknown	KIAA1551
7.08596e-11	0.448797	0.373	0.214	1.46261e-06	Unknown	PPP1CC
8.39902e-11	0.272593	0.102	0.03	1.73364e-06	Unknown	SNAP47
9.5911e-11	0.329226	0.345	0.183	1.9797e-06	Unknown	ANXA6
1.03311e-10	0.478498	0.331	0.184	2.13245e-06	Unknown	C9orf142
1.09232e-10	0.398451	0.271	0.133	2.25466e-06	Unknown	SPN
1.0927e-10	0.320252	0.116	0.037	2.25544e-06	Unknown	KAT2B
1.10086e-10	0.28216	0.986	0.959	2.27228e-06	Unknown	RPL35
1.21012e-10	0.396116	0.25	0.12	2.4978e-06	Unknown	RAB27A
1.27419e-10	0.403667	0.222	0.101	2.63006e-06	Unknown	LNPEP
1.27955e-10	0.347328	0.264	0.131	2.64113e-06	Unknown	U2SURP
1.93692e-10	0.393046	0.254	0.124	3.998e-06	Unknown	TPR
1.99757e-10	0.387639	0.271	0.138	4.12318e-06	Unknown	ARPC5L
2.11169e-10	0.439392	0.391	0.23	4.35873e-06	Unknown	DGUOK
2.49638e-10	0.460474	0.254	0.126	5.15278e-06	Unknown	BUB3
2.59852e-10	0.296855	0.993	0.969	5.3636e-06	Unknown	RPL18A
2.76449e-10	0.412975	0.268	0.133	5.70618e-06	Unknown	MYCBP2
2.94236e-10	0.391807	0.25	0.122	6.07332e-06	Unknown	AKNA
3.05217e-10	0.332348	0.158	0.062	6.29997e-06	Unknown	BCL2
3.09306e-10	0.278733	0.102	0.031	6.38438e-06	Unknown	FAM53B
3.17018e-10	0.373329	0.282	0.145	6.54357e-06	Unknown	HSPB11
3.2125e-10	0.340524	0.246	0.12	6.63092e-06	Unknown	MPC2
3.52213e-10	0.463906	0.366	0.208	7.27002e-06	Unknown	IL7R
3.69277e-10	0.424635	0.176	0.074	7.62225e-06	Unknown	MLLT6
3.74572e-10	0.487726	0.496	0.332	7.73155e-06	Unknown	IFI16
3.93769e-10	0.48144	0.623	0.448	8.12779e-06	Unknown	STK17B
6.22008e-10	0.434652	0.25	0.127	1.28389e-05	Unknown	DDX6
6.23505e-10	0.294807	0.989	0.969	1.28698e-05	Unknown	RPL36
6.38681e-10	0.365019	0.155	0.061	1.3183e-05	Unknown	ODC1
6.5118e-10	0.408186	0.789	0.66	1.3441e-05	Unknown	HMGB1
7.13058e-10	0.263786	0.144	0.054	1.47182e-05	Unknown	NINJ2
7.1894e-10	0.581364	0.69	0.513	1.48396e-05	Unknown	IFI6
7.28695e-10	0.36208	0.165	0.068	1.5041e-05	Unknown	PSIP1
7.3326e-10	0.542956	0.694	0.546	1.51352e-05	Unknown	TSC22D3
8.67852e-10	0.291832	0.176	0.074	1.79133e-05	Unknown	IL27RA
8.72786e-10	0.32086	0.18	0.076	1.80152e-05	Unknown	GADD45A
8.90481e-10	0.255822	0.123	0.043	1.83804e-05	Unknown	OFD1
1.06191e-09	0.321392	0.148	0.058	2.1919e-05	Unknown	SMC4
1.07967e-09	0.386888	0.215	0.103	2.22855e-05	Unknown	TRAPPC4
1.08681e-09	0.440989	0.306	0.172	2.24328e-05	Unknown	THRAP3
1.19481e-09	0.383509	0.229	0.112	2.46621e-05	Unknown	POLR3GL
1.2461e-09	0.25798	1	0.984	2.57208e-05	Unknown	RPS14
1.31359e-09	0.449324	0.592	0.444	2.71139e-05	Unknown	PARK7
1.54541e-09	0.277538	0.151	0.06	3.18989e-05	Unknown	SP140
1.62228e-09	0.381336	0.176	0.077	3.34855e-05	Unknown	KMT2A
1.86853e-09	0.497491	0.419	0.276	3.85683e-05	Unknown	IDS
1.95217e-09	0.276582	0.116	0.041	4.02948e-05	Unknown	IL12RB1
2.23741e-09	0.385488	0.215	0.103	4.61823e-05	Unknown	IRF3
2.31393e-09	0.270395	0.982	0.977	4.77619e-05	Unknown	RPL27A
2.3303e-09	0.288411	0.144	0.056	4.80996e-05	Unknown	NLRC5
2.45414e-09	0.377352	0.254	0.13	5.06558e-05	Unknown	PNN
2.65479e-09	0.398676	0.211	0.1	5.47976e-05	Unknown	ATM
2.70472e-09	0.338421	0.796	0.675	5.58282e-05	Unknown	PSME1
2.83239e-09	0.386313	0.211	0.1	5.84633e-05	Unknown	CDKN1B
2.92878e-09	0.285959	0.116	0.041	6.0453e-05	Unknown	TSPYL2
2.96359e-09	0.425466	0.366	0.215	6.11715e-05	Unknown	EML4
3.01753e-09	0.434877	0.229	0.115	6.22848e-05	Unknown	RICTOR
3.58214e-09	0.33744	0.877	0.768	7.3939e-05	Unknown	HNRNPA1
3.8172e-09	0.370151	0.553	0.389	7.87908e-05	Unknown	EIF4A2
3.99013e-09	0.429266	0.296	0.162	8.23603e-05	Unknown	AAK1
4.16291e-09	0.426228	0.211	0.102	8.59266e-05	Unknown	TOB1
5.07332e-09	0.396203	0.303	0.17	0.000104718	Unknown	ARPP19
5.59414e-09	0.252631	0.137	0.054	0.000115469	Unknown	RSBN1
5.99397e-09	0.29266	0.155	0.065	0.000123721	Unknown	NFATC3
6.20909e-09	0.298852	0.912	0.846	0.000128162	Unknown	COX7C
6.35806e-09	0.324829	0.116	0.042	0.000131237	Unknown	CCDC14
6.42352e-09	0.416036	0.514	0.341	0.000132588	Unknown	HMGB2
6.61359e-09	0.300247	0.141	0.056	0.000136511	Unknown	STAT4
6.73919e-09	0.467807	0.271	0.15	0.000139104	Unknown	CCDC107
6.81803e-09	0.317551	0.106	0.036	0.000140731	Unknown	ZBTB25
6.87386e-09	0.411002	0.426	0.264	0.000141883	Unknown	PPP1R2
7.84661e-09	0.452076	0.489	0.333	0.000161962	Unknown	RPS4Y1
8.22326e-09	0.365948	0.866	0.756	0.000169736	Unknown	SRP14
8.69329e-09	0.400514	0.363	0.222	0.000179438	Unknown	KRT10
9.21318e-09	0.38161	0.475	0.31	0.000190169	Unknown	UBE2L6
9.92568e-09	0.25396	0.134	0.053	0.000204876	Unknown	KLHDC2
9.99208e-09	0.41759	0.254	0.132	0.000206246	Unknown	PHLDA1
[truncated: 2,256 more rows]
