# Supplementary material for: Subtype-specific NK cell-TAM interactions drive a novel prognostic signature in HNSCC
Source: Front Immunol. 2025 Oct 17;16:1676878. doi: 10.3389/fimmu.2025.1676878 (PMC12575298; doi:10.3389/fimmu.2025.1676878)
Supplement: Supplementary file 15 [file Table8.xlsx]

## Sheet: KEGG_LAMP3+DC_GSEAresults
ID	Description	setSize	enrichmentScore	NES	pvalue	p.adjust	qvalues	rank	leading_edge	core_enrichment
KEGG_LYSOSOME	KEGG_LYSOSOME	118	-0.766056	-1.74509	1.68487e-05	1.68487e-05	0.00157846	1723	tags=45%, list=8%, signal=41%	GGA2/ACP2/NPC1/NEU1/CLTB/FUCA1/GLA/SLC11A2/SORT1/GNPTG/GUSB/CTSK/ATP6V0A1/ATP6V0D1/AP1B1/LAMP1/CTSC/LAMP2/IGF2R/NAGA/CLTC/GM2A/CD164/CTSZ/LAPTM4A/SCARB2/AP3S1/ATP6AP1/MCOLN1/DNASE2/TCIRG1/HEXA/CTSA/PPT1/LGMN/GNS/TPP1/ATP6V0B/LIPA/HEXB/AP1S2/CD63/NPC2/ACP5/ASAH1/SLC11A1/CD68/LAPTM5/CTSB/PSAP/CTSS/CTSD/CTSL
KEGG_COMPLEMENT_AND_COAGULATION_CASCADES	KEGG_COMPLEMENT_AND_COAGULATION_CASCADES	47	-0.869286	-1.75169	1.92249e-05	1.92249e-05	0.00157846	1023	tags=34%, list=5%, signal=32%	C2/F13A1/PLAU/CD59/SERPING1/CD55/F3/C5AR1/C3AR1/THBD/CFD/SERPINA1/C1QC/C1QA/C1QB/PLAUR
KEGG_ALZHEIMERS_DISEASE	KEGG_ALZHEIMERS_DISEASE	142	-0.705891	-1.64521	0.000150612	0.000150612	0.00824405	2262	tags=47%, list=11%, signal=42%	NDUFA3/CASP8/NDUFA1/CALM2/MAPK3/ATP2A3/NDUFS1/COX7C/NDUFC1/SDHD/NDUFS2/MT-CO3/NDUFA8/APH1A/NDUFB6/NCSTN/UQCRHL/LPL/NDUFS3/APAF1/NDUFA5/ATP2A2/PLCB2/SNCA/CYCS/HSD17B10/NDUFV3/ITPR2/NDUFB8/SDHB/NDUFB10/NDUFA2/NDUFB5/GNAQ/NDUFB9/NDUFB7/UQCRC1/ADAM10/MAPK1/NDUFA6/COX7A2/CHP1/UQCRB/CAPN2/COX5B/NDUFS5/PSENEN/NDUFS6/NDUFA4/ADAM17/UQCR11/NDUFS7/UQCRQ/CALM1/UQCR10/COX6B1/TNF/NDUFB1/NDUFB2/COX7B/COX8A/UQCR…
KEGG_PRION_DISEASES	KEGG_PRION_DISEASES	28	-0.859188	-1.59872	0.00127334	0.00127334	0.0424993	1186	tags=43%, list=6%, signal=40%	PRKACA/CCL5/MAPK1/IL1A/PRNP/HSPA5/EGR1/IL6/C1QC/C1QA/C1QB/IL1B
KEGG_ECM_RECEPTOR_INTERACTION	KEGG_ECM_RECEPTOR_INTERACTION	73	-0.762867	-1.61126	0.00129405	0.00129405	0.0424993	1099	tags=14%, list=5%, signal=13%	SDC3/CD47/ITGAV/ITGA5/SDC2/CD36/THBS1/FN1/CD44/SPP1
KEGG_AUTOIMMUNE_THYROID_DISEASE	KEGG_AUTOIMMUNE_THYROID_DISEASE	36	0.807677	1.65257	0.00165501	0.00165501	0.045295	591	tags=44%, list=3%, signal=43%	CD40/HLA-DQA2/CD86/HLA-DQA1/HLA-DPB1/HLA-DOB/CD80/HLA-DPA1/HLA-DQB1/HLA-F/HLA-C/HLA-A/HLA-DRB5/HLA-B/HLA-DRA/HLA-DOA
KEGG_MATURITY_ONSET_DIABETES_OF_THE_YOUNG	KEGG_MATURITY_ONSET_DIABETES_OF_THE_YOUNG	10	-0.939052	-1.52433	0.00311958	0.00311958	0.0679806	1040	tags=20%, list=5%, signal=19%	HHEX/HES1
KEGG_TOLL_LIKE_RECEPTOR_SIGNALING_PATHWAY	KEGG_TOLL_LIKE_RECEPTOR_SIGNALING_PATHWAY	88	-0.697183	-1.52008	0.00331188	0.00331188	0.0679806	1037	tags=32%, list=5%, signal=30%	IKBKE/TLR8/TBK1/IFNAR2/CTSK/CCL5/STAT1/TLR1/MAPK1/CXCL11/IRAK1/MYD88/MAP3K8/TLR4/MAP2K3/TNF/CXCL10/NFKBIA/LY96/TLR2/FOS/IL6/CXCL8/CCL4/CD14/IL1B/SPP1/CCL3
KEGG_ALLOGRAFT_REJECTION	KEGG_ALLOGRAFT_REJECTION	35	0.782597	1.60459	0.00435923	0.00435923	0.0795368	591	tags=49%, list=3%, signal=47%	CD40/HLA-DQA2/CD86/HLA-DQA1/HLA-DPB1/HLA-DOB/CD80/HLA-DPA1/HLA-DQB1/HLA-F/HLA-C/HLA-A/HLA-DRB5/IL12B/HLA-B/HLA-DRA/HLA-DOA
KEGG_CYTOSOLIC_DNA_SENSING_PATHWAY	KEGG_CYTOSOLIC_DNA_SENSING_PATHWAY	38	-0.797733	-1.56279	0.00489995	0.00489995	0.0804623	441	tags=32%, list=2%, signal=31%	IKBKE/TBK1/POLR3GL/CCL5/CXCL10/NFKBIA/CASP1/PYCARD/IL6/CCL4/CCL4L2/IL1B
KEGG_VIRAL_MYOCARDITIS	KEGG_VIRAL_MYOCARDITIS	61	0.667207	1.52611	0.00643452	0.00643452	0.0960559	591	tags=33%, list=3%, signal=32%	CD40/HLA-DQA2/CD86/ACTG1/HLA-DQA1/HLA-DPB1/ACTB/HLA-DOB/CD80/HLA-DPA1/HLA-DQB1/CASP3/HLA-F/HLA-C/HLA-A/HLA-DRB5/RAC1/HLA-B/HLA-DRA/HLA-DOA
KEGG_HUNTINGTONS_DISEASE	KEGG_HUNTINGTONS_DISEASE	157	-0.6166	-1.44808	0.0100975	0.0100975	0.138176	2269	tags=39%, list=11%, signal=35%	HDAC1/NDUFA3/CASP8/NDUFA1/CREB3L2/RCOR1/SP1/HIP1/NDUFS1/CLTA/SOD1/COX7C/NDUFC1/SDHD/NDUFS2/MT-CO3/NDUFA8/NDUFB6/POLR2F/CLTB/UQCRHL/NDUFS3/APAF1/NDUFA5/PLCB2/CYCS/SLC25A5/NDUFV3/NDUFB8/SDHB/POLR2J/NDUFB10/NDUFA2/POLR2L/NDUFB5/GNAQ/NDUFB9/NDUFB7/UQCRC1/TGM2/CLTC/NDUFA6/CREB5/COX7A2/UQCRB/COX5B/NDUFS5/NDUFS6/NDUFA4/AP2S1/UQCR11/NDUFS7/UQCRQ/UQCR10/COX6B1/NDUFB1/NDUFB2/COX7B/COX8A/UQCRH/GPX1/SOD2
KEGG_NEUROACTIVE_LIGAND_RECEPTOR_INTERACTION	KEGG_NEUROACTIVE_LIGAND_RECEPTOR_INTERACTION	147	-0.613732	-1.43743	0.0115984	0.0115984	0.146506	1371	tags=12%, list=7%, signal=11%	P2RY6/GZMA/PTGER4/GPR35/S1PR4/HRH2/CYSLTR1/LTB4R/PTGER2/LPAR6/PTAFR/FPR2/C5AR1/C3AR1/FPR3/TSPO/FPR1
KEGG_PPAR_SIGNALING_PATHWAY	KEGG_PPAR_SIGNALING_PATHWAY	52	-0.707785	-1.43817	0.0141849	0.0141849	0.153607	1601	tags=33%, list=8%, signal=30%	PPARD/LPL/CYP27A1/SCD/ACSL5/NR1H3/ACSL4/SCP2/ACSL3/ANGPTL4/PLTP/RXRA/ACSL1/GK/CD36/MMP1/OLR1
KEGG_TRYPTOPHAN_METABOLISM	KEGG_TRYPTOPHAN_METABOLISM	32	0.754615	1.53269	0.0145397	0.0145397	0.153607	897	tags=22%, list=4%, signal=21%	AOC1/IDO1/IL4I1/ALDH2/IDO2/KYNU/ACAT2
KEGG_UBIQUITIN_MEDIATED_PROTEOLYSIS	KEGG_UBIQUITIN_MEDIATED_PROTEOLYSIS	128	0.545214	1.37077	0.0157034	0.0157034	0.153607	2413	tags=28%, list=12%, signal=25%	BIRC3/SOCS1/UBE2F/BIRC2/DDB2/SIAH1/CBLB/UBE2I/CUL1/PML/MAP3K1/UBE2N/UBE2E2/UBE2A/PIAS1/UBE2W/MGRN1/FBXO2/FANCL/BIRC6/ANAPC2/UBA3/UBA6/HERC1/ANAPC5/PIAS2/STUB1/UBE2L3/UBE2K/PIAS3/FBXO4/ANAPC10/HERC2/FBXW7/RBX1/SMURF2
KEGG_STARCH_AND_SUCROSE_METABOLISM	KEGG_STARCH_AND_SUCROSE_METABOLISM	26	-0.804958	-1.48089	0.0159022	0.0159022	0.153607	2265	tags=38%, list=11%, signal=34%	GBE1/GAA/UXS1/HK1/GUSB/GPI/UGP2/HK3/PYGL/HK2
KEGG_NOD_LIKE_RECEPTOR_SIGNALING_PATHWAY	KEGG_NOD_LIKE_RECEPTOR_SIGNALING_PATHWAY	59	-0.703698	-1.45167	0.0207991	0.0207991	0.189746	1093	tags=37%, list=5%, signal=35%	PSTPIP1/MEFV/CCL5/MAPK1/TNFAIP3/CARD8/CCL13/HSP90B1/TNF/NAIP/NFKBIA/CCL7/CASP1/NLRP3/CCL8/PYCARD/IL6/CXCL1/CXCL8/CCL2/CXCL2/IL1B
KEGG_CHEMOKINE_SIGNALING_PATHWAY	KEGG_CHEMOKINE_SIGNALING_PATHWAY	175	-0.581878	-1.38753	0.0248524	0.0248524	0.202987	1331	tags=25%, list=6%, signal=23%	GNG2/PLCB2/GRK6/ADCY7/CCR2/PRKACA/CX3CR1/CCL5/STAT1/CSK/MAPK1/WAS/CXCL11/DOCK2/LYN/GNB4/RHOA/GNAI2/CCL13/PRKCB/PPBP/CXCL10/GRB2/NFKBIA/RAP1A/RAC2/CCL7/NCF1/CCR1/FGR/CXCL5/CCL8/CCL18/CXCL1/CCL20/CXCL8/CCL4/CCL4L2/CCL2/CXCL2/CXCL3/CCL3L3/CCL3
KEGG_OXIDATIVE_PHOSPHORYLATION	KEGG_OXIDATIVE_PHOSPHORYLATION	108	-0.623668	-1.40722	0.0264273	0.0264273	0.202987	2262	tags=49%, list=11%, signal=44%	NDUFA3/NDUFA1/PPA2/MT-ND1/NDUFA11/NDUFS1/COX7C/NDUFC1/SDHD/NDUFS2/MT-CO3/NDUFA8/ATP6V1D/NDUFB6/UQCRHL/NDUFS3/NDUFA5/MT-ND3/NDUFV3/NDUFB8/SDHB/ATP6V0A1/ATP6V0D1/NDUFB10/ATP6V1A/NDUFA2/NDUFB5/NDUFB9/NDUFB7/UQCRC1/NDUFA6/COX7A2/ATP6V1C1/UQCRB/COX5B/NDUFS5/NDUFS6/NDUFA4/ATP6AP1/UQCR11/NDUFS7/UQCRQ/UQCR10/COX6B1/NDUFB1/TCIRG1/NDUFB2/COX7B/COX8A/UQCRH/ATP6V0B/ATP6V1B2/ATP6V1F
KEGG_CYTOKINE_CYTOKINE_RECEPTOR_INTERACTION	KEGG_CYTOKINE_CYTOKINE_RECEPTOR_INTERACTION	221	-0.559734	-1.35847	0.0268832	0.0268832	0.202987	926	tags=19%, list=4%, signal=18%	PLEKHO2/TGFBR2/CXCL11/IL10/TNFRSF1B/IL10RB/FLT1/CCL13/IL1RAP/IL17RA/LTB/TNF/IL1A/PPBP/CXCL10/IL1R2/TNFRSF1A/TGFB1/CCL7/TNFSF10/INHBA/CCR1/OSM/VEGFA/CSF3R/CSF1R/CXCL5/CCL8/IL6/CCL18/CXCL1/CCL20/CXCL8/CCL4/CCL4L2/CCL2/CXCL2/CXCL3/CCL3L3/IL1B/CCL3
KEGG_NATURAL_KILLER_CELL_MEDIATED_CYTOTOXICITY	KEGG_NATURAL_KILLER_CELL_MEDIATED_CYTOTOXICITY	113	-0.630569	-1.43573	0.0271951	0.0271951	0.202987	2360	tags=31%, list=11%, signal=28%	NFATC1/SOS2/VAV3/SHC1/IFNAR1/MAPK3/TNFRSF10D/PIK3CD/KLRD1/VAV1/NRAS/GZMB/IFNGR1/IFNAR2/IFNGR2/ICAM1/ITGAL/ICAM2/MAPK1/SYK/CHP1/SH3BP2/PRKCB/TNF/GRB2/RAC2/TYROBP/PTPN6/TNFSF10/CD48/LCP2/ITGB2/HCST/FCGR3A/FCER1G
KEGG_INTESTINAL_IMMUNE_NETWORK_FOR_IGA_PRODUCTION	KEGG_INTESTINAL_IMMUNE_NETWORK_FOR_IGA_PRODUCTION	46	0.674519	1.45345	0.029236	0.029236	0.208733	1078	tags=39%, list=5%, signal=37%	CD40/HLA-DQA2/MAP3K14/CD86/HLA-DQA1/HLA-DPB1/HLA-DOB/CD80/HLA-DPA1/HLA-DQB1/ITGA4/IL15/HLA-DRB5/CXCR4/HLA-DRA/HLA-DOA/ICOSLG/HLA-DRB1
KEGG_AMINO_SUGAR_AND_NUCLEOTIDE_SUGAR_METABOLISM	KEGG_AMINO_SUGAR_AND_NUCLEOTIDE_SUGAR_METABOLISM	42	-0.715577	-1.41413	0.0464744	0.0464744	0.311392	1997	tags=36%, list=10%, signal=32%	CYB5R1/CHIT1/UXS1/HK1/GALK1/GPI/NANS/UGP2/HK3/RENBP/NPL/HEXA/HK2/NAGK/HEXB
KEGG_PARKINSONS_DISEASE	KEGG_PARKINSONS_DISEASE	104	-0.615985	-1.38396	0.0474074	0.0474074	0.311392	2620	tags=54%, list=13%, signal=47%	UBE2G1/COX4I1/PINK1/COX5A/SDHC/MT-ND2/VDAC3/NDUFA3/NDUFA1/MT-ND1/NDUFS1/COX7C/NDUFC1/SDHD/NDUFS2/MT-CO3/NDUFA8/NDUFB6/UQCRHL/NDUFS3/APAF1/UBA7/NDUFA5/MT-ND3/SNCA/CYCS/SLC25A5/NDUFV3/NDUFB8/SDHB/NDUFB10/NDUFA2/NDUFB5/LRRK2/NDUFB9/NDUFB7/UQCRC1/NDUFA6/COX7A2/UQCRB/UBE2L6/COX5B/NDUFS5/NDUFS6/NDUFA4/UQCR11/NDUFS7/UQCRQ/UQCR10/COX6B1/UBE2J1/NDUFB1/NDUFB2/COX7B/COX8A/UQCRH

## Sheet: KEGG_CXCL10+TAM_GSEAresults
ID	Description	setSize	enrichmentScore	NES	pvalue	p.adjust	qvalues	rank	leading_edge	core_enrichment
KEGG_RIBOSOME	KEGG_RIBOSOME	87	-0.958809	-2.30666	9.29512e-26	9.29512e-26	1.61442e-23	684	tags=92%, list=3%, signal=89%	RPL24/RPS27L/RPL22L1/RPS9/RPL38/FAU/UBA52/RPL27/RPLP2/RPL30/RPS12/RPL35/RPS29/RPS10/RPL11/RPL39/RPS11/RPL37/RPS21/RPS19/RPS25/RPS15/RPS24/RPL22/RPS20/RPLP1/RPL12/RPL17/RPS5/RPL29/RPS15A/RPL14/RPL32/RPS28/RPL8/RPS26/RPSA/RPL37A/RPS4Y1/RPS7/RPS27/RPS17/RSL24D1/RPL36/RPL19/RPL23A/RPL36A/RPL41/RPS27A/RPL31/RPL10/RPL27A/RPL9/RPS8/RPS2/RPL7A/RPS23/RPL15/RPS3/RPL3/RPL13/RPL34/RPS6/RPS13/RPS4X/RPL35A/RPL…
KEGG_HUNTINGTONS_DISEASE	KEGG_HUNTINGTONS_DISEASE	157	-0.709953	-1.85188	2.55375e-07	2.55375e-07	2.21773e-05	2008	tags=44%, list=10%, signal=40%	SDHC/AP2A1/POLR2I/TFAM/PPID/POLR2H/POLR2G/NDUFAB1/NDUFA1/POLR2F/REST/HDAC1/NDUFA7/TP53/CYC1/NDUFS6/ITPR1/POLR2K/PLCB2/GNAQ/NDUFC2/NDUFA10/NDUFA2/NDUFB1/MT-ATP8/NDUFS3/COX6B1/SOD2/POLR2J/CREB5/POLR2L/AP2M1/UQCR10/VDAC1/HDAC2/UQCRQ/NDUFB4/NDUFS7/COX6C/VDAC2/UQCRHL/UQCR11/UQCRC2/NDUFB7/SOD1/POLR2J3/AP2S1/NDUFB10/NDUFB5/NDUFA3/MT-CO1/NDUFB8/COX7C/COX5A/NDUFA4/MT-CYB/MT-ATP6/GPX1/MT-CO2/NDUFS5/NDUFS8/…
KEGG_PARKINSONS_DISEASE	KEGG_PARKINSONS_DISEASE	104	-0.694591	-1.70731	0.000192229	0.000192229	0.011129	2115	tags=56%, list=10%, signal=50%	CYCS/MT-ND4L/SDHC/PINK1/UBE2G1/PPID/NDUFAB1/NDUFA1/NDUFA7/CYC1/NDUFS6/UBE2G2/NDUFC2/NDUFA10/NDUFA2/NDUFB1/MT-ATP8/MT-ND3/NDUFS3/COX6B1/UBE2J1/UQCR10/VDAC1/UQCRQ/NDUFB4/NDUFS7/COX6C/VDAC2/UQCRHL/UQCR11/UQCRC2/NDUFB7/MT-ND4/NDUFB10/NDUFB5/NDUFA3/MT-CO1/PARK7/NDUFB8/COX7C/COX5A/NDUFA4/MT-ND2/MT-CYB/MT-ATP6/MT-CO2/MT-ND5/NDUFS5/MT-ND1/NDUFS8/COX4I1/COX7A2L/NDUFB9/UQCRH/MT-CO3/SLC25A5/UQCRB/SLC25A6
KEGG_NEUROACTIVE_LIGAND_RECEPTOR_INTERACTION	KEGG_NEUROACTIVE_LIGAND_RECEPTOR_INTERACTION	147	0.679589	1.66717	0.000533969	0.000533969	0.0231855	851	tags=9%, list=4%, signal=9%	FPR2/FPR1/FPR3/C3AR1/LPAR6/P2RY6/PTAFR/P2RX4/P2RY14/CHRNB1/GPR35/S1PR2/P2RY13
KEGG_ALZHEIMERS_DISEASE	KEGG_ALZHEIMERS_DISEASE	142	-0.605333	-1.56843	0.00146489	0.00146489	0.0469493	2115	tags=41%, list=10%, signal=37%	BAD/UQCRC1/COX8A/EIF2AK3/CYCS/PPP3R1/NAE1/SDHC/ATP2A3/NDUFAB1/NDUFA1/NDUFA7/CYC1/NDUFS6/ITPR1/PLCB2/GNAQ/NDUFC2/NDUFA10/NDUFA2/MAPK1/NDUFB1/MT-ATP8/NDUFS3/COX6B1/APP/UQCR10/UQCRQ/NDUFB4/NDUFS7/COX6C/LPL/UQCRHL/UQCR11/UQCRC2/NDUFB7/NDUFB10/NDUFB5/NDUFA3/MT-CO1/NDUFB8/CHP1/COX7C/COX5A/NDUFA4/GAPDH/MT-CYB/MT-ATP6/MT-CO2/NDUFS5/NDUFS8/COX4I1/COX7A2L/NDUFB9/UQCRH/MT-CO3/UQCRB/APOE
KEGG_OXIDATIVE_PHOSPHORYLATION	KEGG_OXIDATIVE_PHOSPHORYLATION	108	-0.656362	-1.62397	0.00162189	0.00162189	0.0469493	2034	tags=46%, list=10%, signal=42%	MT-ND4L/SDHC/ATP6V1H/NDUFAB1/NDUFA1/NDUFA7/CYC1/NDUFS6/ATP6AP1/NDUFC2/NDUFA10/NDUFA11/NDUFA2/NDUFB1/MT-ATP8/MT-ND3/NDUFS3/COX6B1/UQCR10/UQCRQ/NDUFB4/NDUFS7/COX6C/UQCRHL/UQCR11/UQCRC2/NDUFB7/MT-ND4/NDUFB10/NDUFB5/NDUFA3/MT-CO1/NDUFB8/COX7C/COX5A/NDUFA4/MT-ND2/MT-CYB/MT-ATP6/MT-CO2/MT-ND5/NDUFS5/MT-ND1/NDUFS8/COX4I1/COX7A2L/NDUFB9/UQCRH/MT-CO3/UQCRB
KEGG_PRION_DISEASES	KEGG_PRION_DISEASES	28	-0.800615	-1.57999	0.00284381	0.00284381	0.0705608	1121	tags=39%, list=5%, signal=37%	HSPA1A/MAPK1/IL1A/EGR1/SOD1/IL6/CCL5/FYN/C1QC/C1QB/C1QA
KEGG_RIG_I_LIKE_RECEPTOR_SIGNALING_PATHWAY	KEGG_RIG_I_LIKE_RECEPTOR_SIGNALING_PATHWAY	53	0.745523	1.60665	0.00687686	0.00687686	0.1493	1054	tags=28%, list=5%, signal=27%	CXCL10/ISG15/IRF7/IFIH1/TANK/TRADD/DHX58/IKBKE/CASP10/CYLD/TRIM25/TBK1/ATG12/AZI2/DDX3X
KEGG_NATURAL_KILLER_CELL_MEDIATED_CYTOTOXICITY	KEGG_NATURAL_KILLER_CELL_MEDIATED_CYTOTOXICITY	113	0.638461	1.51801	0.00829357	0.00829357	0.156325	1939	tags=38%, list=9%, signal=35%	TNFSF10/LCP2/HLA-E/FCER1G/TYROBP/HLA-B/GRB2/FCGR3A/HCST/HLA-C/IFNGR2/HLA-A/RAC1/FAS/NFAT5/PTK2B/IFNGR1/CD48/NRAS/IFNAR1/PTPN6/PPP3CB/TNFRSF10A/PLCG2/SYK/BID/PAK1/SH3BP2/MAP2K1/MICB/CD247/HLA-G/CASP3/PIK3R5/MAPK3/TNF/MICA/VAV2/KLRC1/PIK3CA/KRAS/SHC1/PIK3CG
KEGG_PROTEASOME	KEGG_PROTEASOME	42	0.78118	1.61792	0.00900051	0.00900051	0.156325	1091	tags=33%, list=5%, signal=32%	PSMA4/PSMB9/PSME2/POMP/PSMB8/PSMB10/PSMA2/PSMA3/PSMB3/PSME1/PSMA5/PSMB2/PSMD12/PSMD7
KEGG_NICOTINATE_AND_NICOTINAMIDE_METABOLISM	KEGG_NICOTINATE_AND_NICOTINAMIDE_METABOLISM	20	0.858968	1.55601	0.0112703	0.0112703	0.177952	746	tags=30%, list=4%, signal=29%	NT5C3A/NAMPT/CD38/NADK/NT5C2/PNP
KEGG_TOLL_LIKE_RECEPTOR_SIGNALING_PATHWAY	KEGG_TOLL_LIKE_RECEPTOR_SIGNALING_PATHWAY	88	0.626551	1.43671	0.0192143	0.0192143	0.255948	1518	tags=34%, list=7%, signal=32%	CXCL10/CXCL11/IRF7/STAT1/CXCL9/CD40/TLR1/LY96/CD14/MYD88/IKBKE/CD86/CD80/RAC1/TLR2/MAP2K6/TBK1/IRF5/IFNAR1/CCL4/TICAM1/TLR7/MAP2K1/FADD/RIPK1/PIK3R5/MAPK3/TLR8/TNF/AKT1
KEGG_CYTOSOLIC_DNA_SENSING_PATHWAY	KEGG_CYTOSOLIC_DNA_SENSING_PATHWAY	38	0.741949	1.50952	0.0197196	0.0197196	0.255948	1492	tags=37%, list=7%, signal=34%	CXCL10/IRF7/CASP1/ADAR/ZBP1/IKBKE/TBK1/PYCARD/CCL4/CCL4L2/RIPK3/RIPK1/AIM2/POLR3D
KEGG_PENTOSE_PHOSPHATE_PATHWAY	KEGG_PENTOSE_PHOSPHATE_PATHWAY	24	-0.767388	-1.47901	0.0206309	0.0206309	0.255948	3035	tags=58%, list=15%, signal=50%	ALDOC/DERA/H6PD/PRPS1/PGM2/RPIA/ALDOA/G6PD/FBP1/GPI/TALDO1/PGLS/PGD/TKT
KEGG_RNA_POLYMERASE	KEGG_RNA_POLYMERASE	28	-0.720621	-1.42212	0.031752	0.031752	0.367655	2683	tags=50%, list=13%, signal=44%	POLR3H/POLR2B/POLR2C/POLR2I/POLR2H/POLR2G/POLR2F/POLR2K/POLR3K/POLR3GL/POLR2J/POLR2L/POLR2J3/POLR1D
KEGG_SPLICEOSOME	KEGG_SPLICEOSOME	126	-0.525096	-1.3346	0.036536	0.036536	0.396608	3039	tags=44%, list=15%, signal=37%	PPIE/THOC1/U2AF2/PRPF4/PRPF40A/CDC5L/SF3B6/SRSF6/LSM2/TXNL4A/PHF5A/EFTUD2/SF3A1/CCDC12/PRPF38B/SART1/CDC40/USP39/NCBP2/ALYREF/EIF4A3/LSM5/SRSF5/WBP11/SNRPC/SNRPD1/RBM22/SRSF9/SNRPA1/SF3B5/SNU13/SYF2/SNRPA/PQBP1/U2AF1/SRSF8/SNRPF/LSM4/HSPA1A/LSM7/PRPF6/PRPF8/SRSF7/U2SURP/RBM17/HNRNPC/RBMX/SF3B1/DDX46/DDX5/SNRPE/HSPA1B/SNRPD2/HNRNPA1/HSPA6

## Sheet: KEGG_HSP+TAM_GSEAresults
ID	Description	setSize	enrichmentScore	NES	pvalue	p.adjust	qvalues	rank	leading_edge	core_enrichment
KEGG_OXIDATIVE_PHOSPHORYLATION	KEGG_OXIDATIVE_PHOSPHORYLATION	108	-0.752695	-1.69261	1.09136e-07	1.09136e-07	1.73468e-05	2086	tags=52%, list=10%, signal=47%	NDUFA10/NDUFB3/NDUFA2/NDUFS1/NDUFA8/NDUFA9/COX7A2L/UQCRH/NDUFB10/COX7C/MT-ND4/NDUFS3/UQCRHL/CYC1/NDUFS5/SDHC/COX8A/MT-ATP6/NDUFS7/NDUFS4/NDUFB5/NDUFV3/NDUFV1/COX4I1/NDUFA4/NDUFB6/NDUFC1/TCIRG1/NDUFA1/MT-ND5/UQCR10/NDUFB9/NDUFA3/NDUFB2/NDUFB8/NDUFS6/ATP6V0E1/ATP6V0B/MT-ND3/MT-CO1/NDUFB7/UQCRB/COX17/NDUFAB1/ATP6V0D1/COX6C/UQCRFS1/MT-ND2/NDUFA11/MT-CO3/MT-ND1/UQCR11/MT-CO2/NDUFB1/MT-CYB/NDUFC2
KEGG_HUNTINGTONS_DISEASE	KEGG_HUNTINGTONS_DISEASE	157	-0.680207	-1.58786	6.12476e-06	6.12476e-06	0.000383526	2086	tags=46%, list=10%, signal=42%	CREB5/AP2B1/TFAM/SLC25A5/NDUFS2/NDUFA10/NDUFB3/NDUFA2/NDUFS1/REST/CREBBP/NDUFA8/NDUFA9/COX7A2L/APAF1/UQCRH/HDAC1/AP2M1/NDUFB10/AP2S1/POLR2G/COX7C/POLR2J/DCTN2/POLR2F/NDUFS3/UQCRHL/CYC1/AP2A1/NDUFS5/PLCB2/SDHC/COX8A/POLR2L/AP2A2/MT-ATP6/NDUFS7/NDUFS4/CLTB/CLTA/NDUFB5/POLR2I/NDUFV3/POLR2K/VDAC3/NDUFV1/COX4I1/NDUFA4/NDUFB6/NDUFC1/HDAC2/SLC25A6/NDUFA1/UQCR10/NDUFB9/NDUFA3/NDUFB2/NDUFB8/NDUFS6/CLTC/MT…
KEGG_ALZHEIMERS_DISEASE	KEGG_ALZHEIMERS_DISEASE	142	-0.687431	-1.5893	7.23874e-06	7.23874e-06	0.000383526	2980	tags=51%, list=14%, signal=44%	MAPK3/COX5A/MAPK1/SDHA/CDK5/CALM3/GSK3B/CASP8/CALM1/NDUFS2/CAPN2/FAS/NDUFA10/PSEN1/NDUFB3/NDUFA2/LRP1/NDUFS1/ATP2A3/NDUFA8/NDUFA9/COX7A2L/PPP3CA/APAF1/UQCRH/ATF6/ADAM17/NDUFB10/LPL/COX7C/NCSTN/NDUFS3/UQCRHL/CYC1/NDUFS5/PLCB2/SDHC/COX8A/MT-ATP6/TNFRSF1A/CAPN1/NDUFS7/NDUFS4/NDUFB5/NDUFV3/NDUFV1/COX4I1/NDUFA4/NDUFB6/APH1A/NDUFC1/NDUFA1/UQCR10/NDUFB9/NDUFA3/NDUFB2/NDUFB8/NDUFS6/MT-CO1/NDUFB7/UQCRB/ND…
KEGG_CELL_ADHESION_MOLECULES_CAMS	KEGG_CELL_ADHESION_MOLECULES_CAMS	113	-0.680835	-1.54196	8.75398e-05	8.75398e-05	0.00347856	1227	tags=27%, list=6%, signal=25%	ITGAL/ICAM2/SDC3/SIGLEC1/GLG1/HLA-B/CD58/ITGAM/CD2/HLA-DPB1/HLA-DPA1/SPN/HLA-E/HLA-C/SELPLG/HLA-DRB1/HLA-A/HLA-DQA1/HLA-DQB1/HLA-DMA/ITGB1/HLA-F/CD99/CD4/ICAM3/PECAM1/HLA-DMB/SELL/VCAN/ITGB2
KEGG_MAPK_SIGNALING_PATHWAY	KEGG_MAPK_SIGNALING_PATHWAY	225	0.579083	1.63952	0.00015396	0.00015396	0.00489432	926	tags=14%, list=4%, signal=14%	HSPB1/HSPA6/HSPA1A/HSPA1B/HSPA8/GADD45G/GADD45B/NR4A1/JUN/DDIT3/NFKB1/DUSP2/STMN1/TNF/MKNK2/MAP2K3/MAP3K13/DUSP10/RELB/TAOK3/PPP3R1/JUND/ATF2/MAPK13/IL1R1/RASGRP3/GRB2/PDGFB/GADD45A/FLNB/MAPK8IP3/RELA
KEGG_PARKINSONS_DISEASE	KEGG_PARKINSONS_DISEASE	104	-0.683388	-1.53196	0.000277539	0.000277539	0.00735235	2086	tags=57%, list=10%, signal=51%	NDUFA10/NDUFB3/NDUFA2/NDUFS1/NDUFA8/NDUFA9/COX7A2L/APAF1/UQCRH/UBE2L3/NDUFB10/COX7C/UBE2G2/MT-ND4/NDUFS3/UQCRHL/CYC1/NDUFS5/UBE2L6/SDHC/COX8A/PARK7/MT-ATP6/NDUFS7/NDUFS4/NDUFB5/NDUFV3/VDAC3/UBE2J2/NDUFV1/COX4I1/NDUFA4/NDUFB6/NDUFC1/SLC25A6/NDUFA1/MT-ND5/UQCR10/NDUFB9/NDUFA3/NDUFB2/NDUFB8/NDUFS6/MT-ND3/MT-CO1/NDUFB7/UQCRB/NDUFAB1/LRRK2/COX6C/UQCRFS1/MT-ND2/MT-CO3/MT-ND1/UQCR11/MT-CO2/NDUFB1/MT-CYB…
KEGG_CARDIAC_MUSCLE_CONTRACTION	KEGG_CARDIAC_MUSCLE_CONTRACTION	61	-0.720265	-1.51588	0.00101552	0.00101552	0.0230591	2075	tags=30%, list=10%, signal=27%	TPM1/COX7A2L/UQCRH/COX7C/UQCRHL/CYC1/SLC8A1/COX8A/COX4I1/UQCR10/MT-CO1/UQCRB/COX6C/UQCRFS1/MT-CO3/UQCR11/MT-CO2/MT-CYB
KEGG_CHEMOKINE_SIGNALING_PATHWAY	KEGG_CHEMOKINE_SIGNALING_PATHWAY	175	-0.601413	-1.41829	0.00321767	0.00321767	0.0564729	2517	tags=31%, list=12%, signal=28%	PTK2B/CXCR3/TIAM1/CRK/AKT2/SOS2/CCR5/PRKCD/PIK3CD/PIK3R5/CXCL10/PRKACA/CCR2/PRKX/ADCY7/PREX1/GNAI2/CX3CR1/WAS/JAK3/CCL3/JAK2/CCL5/PLCB2/PAK1/ROCK1/GNB2/CXCL13/RASGRP2/GNB1/CXCL9/CCL22/HCK/GRK6/CCL17/STAT2/STAT1/PRKCB/GNB4/NCF1/DOCK2/CCL19/CCL13/CSK/FGR/CXCL2/CCL3L3/PPBP/CCR1/CCL7/CXCL3/CXCL1/CCL2/CXCL5/CCL18
KEGG_LYSOSOME	KEGG_LYSOSOME	118	-0.631766	-1.43517	0.00328859	0.00328859	0.0564729	3160	tags=47%, list=15%, signal=40%	HEXA/ARSG/PPT1/NAGPA/ASAH1/SMPD1/CLN3/TPP1/MAN2B1/CTSO/ATP6AP1/SUMF1/CTSW/SORT1/MANBA/LAMP1/LAMP3/AP1B1/CD164/AP3D1/ARSA/IDS/ACP5/IGF2R/NPC2/CTSA/NAGA/AP1S1/ACP2/CTSD/CTSK/FUCA1/GLB1/CTSZ/SCARB2/GUSB/CLTB/CLTA/HEXB/DNASE2/CTSB/LIPA/CTSC/HGSNAT/GM2A/GAA/CTSL/LAPTM4A/TCIRG1/LGMN/CLTC/PSAP/ATP6V0B/AP1S2/ATP6V0D1/CTSS
KEGG_AUTOIMMUNE_THYROID_DISEASE	KEGG_AUTOIMMUNE_THYROID_DISEASE	36	-0.746342	-1.46727	0.00355293	0.00355293	0.0564729	3463	tags=53%, list=17%, signal=44%	HLA-DOA/CTLA4/HLA-G/HLA-DOB/HLA-DRB5/FAS/PRF1/HLA-B/HLA-DPB1/HLA-DPA1/HLA-E/HLA-C/HLA-DRB1/HLA-A/HLA-DQA1/HLA-DQB1/HLA-DMA/HLA-F/HLA-DMB
KEGG_RIBOSOME	KEGG_RIBOSOME	87	-0.650827	-1.42941	0.00430274	0.00430274	0.0621736	2506	tags=45%, list=12%, signal=40%	RPL13/RPL3/RPS2/RPS8/RPL10A/RPS21/RPL9/RPL18/RPS4X/RPS6/RPS13/RPS3/RPS12/MRPL13/RPS20/RPL15/RPL34/RPS23/RPS17/RPS3A/RPL36AL/RPLP1/RPL30/RPL17/RPS15A/RPL22/RPL21/RPL13A/RPSA/RPS4Y1/RPLP0/RPS7/RPL23/RPL7/RPL4/RPS27A/RPS26/RPL5/RPL6
KEGG_ANTIGEN_PROCESSING_AND_PRESENTATION	KEGG_ANTIGEN_PROCESSING_AND_PRESENTATION	67	0.669939	1.59502	0.00941036	0.00941036	0.115892	308	tags=13%, list=1%, signal=13%	HSPA6/HSPA1A/HSPA1B/HSP90AA1/HSP90AB1/HSPA8/HSPA5/IFI30/HSPA4
KEGG_REGULATION_OF_ACTIN_CYTOSKELETON	KEGG_REGULATION_OF_ACTIN_CYTOSKELETON	188	-0.577177	-1.37149	0.00947862	0.00947862	0.115892	4253	tags=39%, list=21%, signal=31%	ITGB5/PIK3CA/ITGB8/PIP5K1C/WASL/VAV3/ARHGAP35/RHOA/LIMK1/EZR/ARPC3/MYL9/ROCK2/FGD3/PIP4K2B/ACTG1/CYFIP2/SSH1/HRAS/RAC2/BAIAP2/RAF1/GIT1/PIP4K2A/MYL5/ARHGEF6/PFN1/MAPK3/MAPK1/PIP5K1A/ITGA4/APC/LIMK2/RRAS/TIAM1/CRK/IQGAP1/SOS2/BRK1/ITGB7/PIK3CD/PIK3R5/MAP2K2/MYH9/VCL/PAK2/ITGAL/PPP1CC/WAS/MSN/PAK1/ROCK1/CYFIP1/ITGAM/DIAPH1/PPP1R12A/ARPC1A/SSH2/ARPC2/CFL1/ARPC4/NCKAP1L/ITGAE/ARHGEF1/TMSB4X/ITGB1/CSK…
KEGG_GRAFT_VERSUS_HOST_DISEASE	KEGG_GRAFT_VERSUS_HOST_DISEASE	37	-0.711101	-1.40771	0.0117913	0.0117913	0.123853	2840	tags=54%, list=14%, signal=47%	HLA-G/HLA-DOB/IFNG/HLA-DRB5/FAS/PRF1/HLA-B/HLA-DPB1/HLA-DPA1/IL1A/HLA-E/HLA-C/HLA-DRB1/HLA-A/HLA-DQA1/HLA-DQB1/HLA-DMA/HLA-F/HLA-DMB/IL6
KEGG_ENDOCYTOSIS	KEGG_ENDOCYTOSIS	171	0.491101	1.32176	0.0123948	0.0123948	0.123853	464	tags=6%, list=2%, signal=6%	HSPA6/HSPA1A/HSPA1B/HSPA8/CXCR4/FLT1/CHMP1B/LDLR/ARFGAP3/CHMP4B
KEGG_COMPLEMENT_AND_COAGULATION_CASCADES	KEGG_COMPLEMENT_AND_COAGULATION_CASCADES	47	-0.669999	-1.3577	0.0124673	0.0124673	0.123853	1231	tags=21%, list=6%, signal=20%	SERPING1/CD55/CD46/F13A1/A2M/F3/CFD/C1QC/C1QB/C1QA
KEGG_HEMATOPOIETIC_CELL_LINEAGE	KEGG_HEMATOPOIETIC_CELL_LINEAGE	77	-0.646623	-1.39875	0.015253	0.015253	0.142613	2254	tags=36%, list=11%, signal=33%	HLA-DRB5/CD3E/CD1E/CD1A/CD38/IL6R/CSF1R/IL2RA/CD1D/CD33/ITGAM/CD2/CD55/CD7/CD1C/IL1A/CSF2RA/TFRC/FCGR1A/IL1R2/HLA-DRB1/CD37/CD3D/CD4/CSF3R/CD36/CD14/IL6
KEGG_CYTOKINE_CYTOKINE_RECEPTOR_INTERACTION	KEGG_CYTOKINE_CYTOKINE_RECEPTOR_INTERACTION	221	-0.548139	-1.3093	0.0184275	0.0184275	0.162722	2210	tags=25%, list=11%, signal=22%	PLEKHO2/IFNG/CXCR3/IL10RB/IFNAR1/CCR5/FAS/BMPR2/TNFRSF1B/IL2RB/CXCL10/TNFRSF21/IL13RA1/CCR2/CD27/TNFSF15/IL6R/CSF1R/CX3CR1/CCL3/CCL5/TNFSF12/TNFRSF4/IL2RA/IFNAR2/TNFRSF1A/CXCL13/CXCL9/IL17RA/IL1A/CSF2RA/CCL22/IL1R2/CCL17/IFNGR1/IL10RA/TGFBR2/CSF2RB/TNFSF10/CCL19/CCL13/CXCL2/CCL3L3/PPBP/CCR1/TNFSF13B/CSF3R/CCL7/LTB/CXCL3/IL6/CXCL1/CCL2/CXCL5/CCL18
KEGG_PRIMARY_IMMUNODEFICIENCY	KEGG_PRIMARY_IMMUNODEFICIENCY	34	-0.719434	-1.40878	0.0207704	0.0207704	0.173758	3665	tags=50%, list=18%, signal=41%	DCLRE1C/ICOS/CD8A/IL7R/IL2RG/RFX5/CIITA/CD3E/PTPRC/RFXANK/TAP2/BTK/LCK/JAK3/TAP1/CD3D/CD4
KEGG_SPLICEOSOME	KEGG_SPLICEOSOME	126	0.527373	1.36737	0.0239431	0.0239431	0.185877	543	tags=9%, list=3%, signal=9%	HSPA6/HSPA1A/HSPA1B/HSPA8/TRA2B/EIF4A3/BCAS2/U2AF1/SRSF3/SNRPB2/SRSF7
KEGG_VASOPRESSIN_REGULATED_WATER_REABSORPTION	KEGG_VASOPRESSIN_REGULATED_WATER_REABSORPTION	41	-0.687522	-1.37694	0.0245579	0.0245579	0.185877	3554	tags=51%, list=17%, signal=42%	CREB3L2/DCTN1/CREB3/AQP3/NSF/RAB5A/DCTN5/STX4/CREB5/RAB11B/DYNC1LI2/VAMP2/PRKACA/DYNLL1/DYNC1I2/PRKX/DCTN2/DYNC1H1/ARHGDIA/DYNC1LI1/ARHGDIB
KEGG_ALLOGRAFT_REJECTION	KEGG_ALLOGRAFT_REJECTION	35	-0.697464	-1.36917	0.0268001	0.0268001	0.193627	2840	tags=51%, list=14%, signal=44%	HLA-G/HLA-DOB/IFNG/HLA-DRB5/FAS/PRF1/HLA-B/HLA-DPB1/HLA-DPA1/HLA-E/HLA-C/HLA-DRB1/HLA-A/HLA-DQA1/HLA-DQB1/HLA-DMA/HLA-F/HLA-DMB
KEGG_GLYCINE_SERINE_AND_THREONINE_METABOLISM	KEGG_GLYCINE_SERINE_AND_THREONINE_METABOLISM	26	0.707991	1.44485	0.0374022	0.0374022	0.249726	962	tags=15%, list=5%, signal=15%	ALAS1/SDS/PHGDH/PSAT1
KEGG_PORPHYRIN_AND_CHLOROPHYLL_METABOLISM	KEGG_PORPHYRIN_AND_CHLOROPHYLL_METABOLISM	22	0.720944	1.48379	0.040773	0.040773	0.249726	91	tags=14%, list=0%, signal=14%	HMOX1/ALAS1/FTH1
KEGG_PROSTATE_CANCER	KEGG_PROSTATE_CANCER	86	0.55501	1.35437	0.0413764	0.0413764	0.249726	926	tags=12%, list=4%, signal=11%	HSP90AA1/HSP90AB1/NFKB1/CDKN1A/NFKBIA/BCL2/GRB2/PDGFB/PIK3R1/RELA
KEGG_PRIMARY_BILE_ACID_BIOSYNTHESIS	KEGG_PRIMARY_BILE_ACID_BIOSYNTHESIS	13	-0.806919	-1.36106	0.0434211	0.0434211	0.249726	3248	tags=38%, list=16%, signal=32%	HSD17B4/HSD3B7/CYP27A1/SCP2/CH25H
KEGG_OLFACTORY_TRANSDUCTION	KEGG_OLFACTORY_TRANSDUCTION	28	-0.702031	-1.33406	0.0462725	0.0462725	0.249726	4216	tags=29%, list=20%, signal=23%	PRKACB/ARRB2/CAMK2G/CALM3/CALM1/PRKACA/PRKX/CALM2
KEGG_MATURITY_ONSET_DIABETES_OF_THE_YOUNG	KEGG_MATURITY_ONSET_DIABETES_OF_THE_YOUNG	10	0.868432	1.54207	0.0467523	0.0467523	0.249726	41	tags=10%, list=0%, signal=10%	HES1
KEGG_PROGESTERONE_MEDIATED_OOCYTE_MATURATION	KEGG_PROGESTERONE_MEDIATED_OOCYTE_MATURATION	79	0.54279	1.31118	0.0468026	0.0468026	0.249726	856	tags=9%, list=4%, signal=9%	HSP90AA1/HSP90AB1/FZR1/MAPK13/ADCY3/GNAI3/PIK3R1
KEGG_ASTHMA	KEGG_ASTHMA	25	-0.717481	-1.34463	0.0471338	0.0471338	0.249726	890	tags=32%, list=4%, signal=31%	HLA-DPB1/HLA-DPA1/HLA-DRB1/HLA-DQA1/HLA-DQB1/HLA-DMA/FCER1A/HLA-DMB

## Sheet: KEGG_CD16+Mono_GSEAresults
ID	Description	setSize	enrichmentScore	NES	pvalue	p.adjust	qvalues	rank	leading_edge	core_enrichment
KEGG_CYTOKINE_CYTOKINE_RECEPTOR_INTERACTION	KEGG_CYTOKINE_CYTOKINE_RECEPTOR_INTERACTION	221	-0.82224	-2.08851	2.62897e-15	2.62897e-15	4.09567e-13	814	tags=26%, list=4%, signal=25%	TNFSF12/IL1R1/CCR2/IFNG/IL6ST/IFNGR1/IL10/TNFSF15/TNFRSF1A/IL23A/IL6R/IL1RAP/IL2RA/IL4R/CCL13/CSF2RB/FLT1/TNFSF13B/TNFRSF18/TNFRSF4/CXCL13/CSF2RA/CD40/PPBP/IL2RG/IL1A/CCR7/IL13RA1/CCL17/CCL22/IL1R2/CSF3R/CCL19/OSM/CCL5/CCR1/CCL7/CXCL11/CXCL9/IL7R/INHBA/VEGFA/CXCL5/CCL8/IL6/CCL18/CXCL10/CXCL1/IL1B/CCL4/CCL4L2/CXCL2/CXCL3/CCL3L3/CCL20/CCL2/CXCL8/CCL3
KEGG_RIBOSOME	KEGG_RIBOSOME	87	0.885256	2.14497	3.09487e-14	3.09487e-14	2.41074e-12	1156	tags=76%, list=6%, signal=72%	RPS19/RPL4/RPL5/RPS4Y1/RPL8/RPL10A/RPL21/RPL15/RPL6/RSL24D1/RPL14/RPL27A/RPS2/RPS6/RPS23/RPL23A/RPS27/RPL26/RPS4X/RPL18A/RPL7/RPL36A/RPS9/RPL10/RPL11/RPS5/RPL30/RPL7A/RPL3/RPS10/RPSA/RPS25/RPL19/RPS17/RPL41/RPS7/RPS15A/RPS8/RPS3/RPL13A/RPL12/RPS27A/RPL18/RPS12/RPS29/RPL29/RPS18/RPS20/RPS13/RPL34/RPL17/MRPL13/RPL23/FAU/RPL24/RPL31/RPL36AL/RPL9/RPL13/RPL35A/RPS3A/UBA52/RPS15/RPL35/RPL22/RPL26L1
KEGG_TOLL_LIKE_RECEPTOR_SIGNALING_PATHWAY	KEGG_TOLL_LIKE_RECEPTOR_SIGNALING_PATHWAY	88	-0.816506	-1.87208	4.89667e-06	4.89667e-06	0.000254283	844	tags=28%, list=4%, signal=27%	MAP2K1/CTSK/IRF7/CD86/CD80/IRAK1/RAC1/JUN/LY96/TLR2/CD40/STAT1/NFKB1/CCL5/NFKBIA/CXCL11/CXCL9/IL6/CXCL10/IL1B/CD14/CCL4/CXCL8/CCL3/SPP1
KEGG_HEMATOPOIETIC_CELL_LINEAGE	KEGG_HEMATOPOIETIC_CELL_LINEAGE	77	-0.807166	-1.80432	1.18894e-05	1.18894e-05	0.00046306	1256	tags=45%, list=6%, signal=43%	CD4/CD1E/CD1A/CD3G/CD1D/CD3E/CD1C/IL1R1/CD38/TFRC/CD7/IL6R/IL2RA/IL4R/CD2/CSF2RA/HLA-DRB5/ITGA5/IL1A/ITGAM/CD3D/FCGR1A/IL1R2/CSF3R/ANPEP/CD59/CD36/CD44/CD9/IL7R/HLA-DRA/HLA-DRB1/IL6/IL1B/CD14
KEGG_CHEMOKINE_SIGNALING_PATHWAY	KEGG_CHEMOKINE_SIGNALING_PATHWAY	175	-0.691236	-1.72242	2.73106e-05	2.73106e-05	0.000850941	466	tags=18%, list=2%, signal=17%	RAC1/CCL13/CXCL13/PPBP/CCR7/CCL17/CCL22/STAT1/NFKB1/CCL19/NCF1/CCL5/NFKBIA/CCR1/CCL7/CXCL11/CXCL9/CXCL5/CCL8/CCL18/CXCL10/CXCL1/CCL4/CCL4L2/CXCL2/CXCL3/CCL3L3/CCL20/CCL2/CXCL8/CCL3
KEGG_ASTHMA	KEGG_ASTHMA	25	-0.933083	-1.76155	6.0901e-05	6.0901e-05	0.00146773	695	tags=56%, list=3%, signal=54%	HLA-DOA/IL10/HLA-DPA1/CD40/HLA-DRB5/FCER1A/HLA-DQA2/HLA-DPB1/HLA-DMA/HLA-DMB/HLA-DRA/HLA-DQB1/HLA-DRB1/HLA-DQA1
KEGG_ECM_RECEPTOR_INTERACTION	KEGG_ECM_RECEPTOR_INTERACTION	73	-0.803624	-1.7863	6.59488e-05	6.59488e-05	0.00146773	1106	tags=16%, list=5%, signal=16%	ITGB8/ITGB7/SDC3/ITGAV/SDC4/ITGA5/SDC2/CD36/FN1/THBS1/CD44/SPP1
KEGG_GRAFT_VERSUS_HOST_DISEASE	KEGG_GRAFT_VERSUS_HOST_DISEASE	37	-0.876283	-1.75138	8.26527e-05	8.26527e-05	0.00160955	880	tags=54%, list=4%, signal=52%	PRF1/IFNG/HLA-DOA/CD86/CD80/HLA-A/HLA-DPA1/HLA-DRB5/IL1A/GZMB/HLA-DQA2/HLA-DPB1/HLA-DMA/HLA-DMB/HLA-DRA/HLA-DQB1/HLA-DRB1/IL6/HLA-DQA1/IL1B
KEGG_ANTIGEN_PROCESSING_AND_PRESENTATION	KEGG_ANTIGEN_PROCESSING_AND_PRESENTATION	67	-0.802688	-1.75895	0.000114781	0.000114781	0.00164064	695	tags=49%, list=3%, signal=48%	CREB1/KLRD1/CD8A/CD4/CIITA/TAP2/CANX/HLA-DOA/TAPBP/HLA-A/HSP90AB1/HLA-DPA1/TAP1/PDIA3/HLA-DRB5/CALR/HLA-DQA2/HLA-DPB1/HSPA6/HSPA5/HLA-DMA/HLA-DMB/CD74/LGMN/HSP90AA1/HLA-DRA/HLA-DQB1/HLA-DRB1/CTSB/CTSL/HLA-DQA1/HSPA1B/HSPA1A
KEGG_INTESTINAL_IMMUNE_NETWORK_FOR_IGA_PRODUCTION	KEGG_INTESTINAL_IMMUNE_NETWORK_FOR_IGA_PRODUCTION	46	-0.849947	-1.7518	0.000115246	0.000115246	0.00164064	695	tags=39%, list=3%, signal=38%	ITGB7/HLA-DOA/IL10/CD86/CD80/HLA-DPA1/TNFSF13B/CD40/HLA-DRB5/HLA-DQA2/HLA-DPB1/HLA-DMA/HLA-DMB/HLA-DRA/HLA-DQB1/HLA-DRB1/IL6/HLA-DQA1
KEGG_NOD_LIKE_RECEPTOR_SIGNALING_PATHWAY	KEGG_NOD_LIKE_RECEPTOR_SIGNALING_PATHWAY	59	-0.81562	-1.76095	0.000115842	0.000115842	0.00164064	656	tags=32%, list=3%, signal=31%	BIRC3/HSP90AB1/CCL13/NAIP/HSP90B1/NFKB1/NLRP3/CCL5/NFKBIA/CCL7/TNFAIP3/HSP90AA1/CCL8/IL6/CXCL1/IL1B/CXCL2/CCL2/CXCL8
KEGG_TYPE_I_DIABETES_MELLITUS	KEGG_TYPE_I_DIABETES_MELLITUS	40	-0.871408	-1.75775	0.00013214	0.00013214	0.0017155	880	tags=50%, list=4%, signal=48%	PRF1/IFNG/HLA-DOA/HSPD1/CD86/CD80/HLA-A/HLA-DPA1/HLA-DRB5/IL1A/GZMB/HLA-DQA2/HLA-DPB1/HLA-DMA/HLA-DMB/HLA-DRA/HLA-DQB1/HLA-DRB1/HLA-DQA1/IL1B
KEGG_AUTOIMMUNE_THYROID_DISEASE	KEGG_AUTOIMMUNE_THYROID_DISEASE	36	-0.855749	-1.69881	0.000315819	0.000315819	0.00378471	880	tags=50%, list=4%, signal=48%	PRF1/HLA-DOA/IL10/CD86/CD80/HLA-A/HLA-DPA1/CD40/HLA-DRB5/GZMB/HLA-DQA2/HLA-DPB1/HLA-DMA/HLA-DMB/HLA-DRA/HLA-DQB1/HLA-DRB1/HLA-DQA1
KEGG_PARKINSONS_DISEASE	KEGG_PARKINSONS_DISEASE	104	0.65815	1.64153	0.000354616	0.000354616	0.0039461	2239	tags=47%, list=11%, signal=42%	SLC25A6/UQCRB/SLC25A5/COX7C/MT-ND2/UQCRC2/NDUFB5/SDHD/NDUFS4/UBE2J1/NDUFC1/MT-CO2/UQCRFS1/NDUFA4/PARK7/MT-CYB/NDUFS7/COX6C/NDUFS2/NDUFB6/SDHB/CYC1/NDUFS5/COX5B/COX6B1/COX7A2L/NDUFA10/MT-ND5/NDUFAB1/UQCRC1/NDUFS6/MT-ND3/UBE2G2/NDUFA9/COX6A1/VDAC2/NDUFA1/UBE2G1/MT-CO1/NDUFS3/COX4I1/NDUFV3/NDUFA5/NDUFA6/NDUFB7/SDHC/NDUFS1/UBE2J2/COX7B
KEGG_ALLOGRAFT_REJECTION	KEGG_ALLOGRAFT_REJECTION	35	-0.865475	-1.71965	0.000484989	0.000484989	0.00503708	880	tags=54%, list=4%, signal=52%	PRF1/IFNG/HLA-DOA/IL10/CD86/CD80/HLA-A/HLA-DPA1/CD40/HLA-DRB5/GZMB/HLA-DQA2/HLA-DPB1/HLA-DMA/HLA-DMB/HLA-DRA/HLA-DQB1/HLA-DRB1/HLA-DQA1
KEGG_SYSTEMIC_LUPUS_ERYTHEMATOSUS	KEGG_SYSTEMIC_LUPUS_ERYTHEMATOSUS	45	-0.806766	-1.66132	0.000623178	0.000623178	0.00606779	927	tags=56%, list=4%, signal=53%	C2/IFNG/ACTN4/HLA-DOA/IL10/CD86/CD80/HLA-DPA1/CD40/HLA-DRB5/HLA-DQA2/FCGR1A/FCGR2B/HLA-DPB1/C1QA/HLA-DMA/ACTN1/HLA-DMB/FCGR2A/C1QB/HLA-DRA/HLA-DQB1/HLA-DRB1/C1QC/HLA-DQA1
KEGG_LEISHMANIA_INFECTION	KEGG_LEISHMANIA_INFECTION	68	-0.723643	-1.58738	0.00281283	0.00281283	0.0257771	762	tags=41%, list=4%, signal=40%	NCF4/IFNG/IFNGR1/HLA-DOA/IL10/IRAK1/HLA-DPA1/JUN/TLR2/HLA-DRB5/IL1A/ITGAM/HLA-DQA2/STAT1/NFKB1/FCGR1A/HLA-DPB1/NCF1/NFKBIA/HLA-DMA/HLA-DMB/FCGR2A/HLA-DRA/HLA-DQB1/HLA-DRB1/HLA-DQA1/PTGS2/IL1B
KEGG_BLADDER_CANCER	KEGG_BLADDER_CANCER	39	-0.791703	-1.59008	0.00317267	0.00317267	0.0274594	1240	tags=36%, list=6%, signal=34%	DAPK1/MYC/E2F3/CCND1/RB1/VEGFB/MAP2K1/TYMP/CDKN1A/THBS1/MMP1/VEGFA/MMP9/CXCL8
KEGG_EPITHELIAL_CELL_SIGNALING_IN_HELICOBACTER_PYLORI_INFECTION	KEGG_EPITHELIAL_CELL_SIGNALING_IN_HELICOBACTER_PYLORI_INFECTION	66	-0.715548	-1.5699	0.00335795	0.00335795	0.0275334	1605	tags=39%, list=8%, signal=36%	ATP6V1D/MAPK13/ADAM10/ATP6V1E1/F11R/ATP6V0A1/PLCG2/MAPK14/ATP6V0B/SRC/ATP6V1C1/ATP6AP1/ADAM17/ATP6V1H/ATP6V1B2/ATP6V1A/RAC1/JUN/ATP6V0E1/ATP6V1F/NFKB1/HBEGF/CCL5/NFKBIA/CXCL1/CXCL8
KEGG_CELL_ADHESION_MOLECULES_CAMS	KEGG_CELL_ADHESION_MOLECULES_CAMS	113	-0.650027	-1.53847	0.00364547	0.00364547	0.0283963	1422	tags=35%, list=7%, signal=32%	PDCD1LG2/CD8A/ICOSLG/CD4/CTLA4/CD276/F11R/MPZL1/ITGB8/CD58/ITGB7/SDC3/HLA-DOA/CD274/CD86/CD80/SIGLEC1/HLA-A/ITGAV/ALCAM/HLA-DPA1/SELL/CD2/SDC4/CD40/HLA-DRB5/ITGAM/HLA-DQA2/ICAM1/HLA-DPB1/HLA-DMA/SDC2/CD99/HLA-DMB/HLA-DRA/HLA-DQB1/HLA-DRB1/HLA-DQA1/VCAN
KEGG_PRION_DISEASES	KEGG_PRION_DISEASES	28	-0.828121	-1.59205	0.00411903	0.00411903	0.0299067	493	tags=43%, list=2%, signal=42%	MAP2K1/PRNP/IL1A/CCL5/C1QA/HSPA5/EGR1/C1QB/C1QC/IL6/HSPA1A/IL1B
KEGG_PATHWAYS_IN_CANCER	KEGG_PATHWAYS_IN_CANCER	295	-0.540265	-1.40161	0.00422332	0.00422332	0.0299067	1369	tags=15%, list=7%, signal=14%	PLD1/BIRC2/DVL3/MITF/GRB2/RB1/VEGFB/PLCG2/FOS/TFG/PPARD/SLC2A1/TGFBR1/PTCH2/BCL2/CTNNA1/MAP2K1/BIRC3/HSP90AB1/ITGAV/RAC1/JUN/TRAF1/RALGDS/CTNNB1/CSF2RA/RUNX1/CDKN1A/STAT1/HSP90B1/NFKB1/RALA/CSF3R/NFKBIA/FN1/HIF1A/HSP90AA1/MMP1/VEGFA/IL6/MMP9/PTGS2/CXCL8
KEGG_PPAR_SIGNALING_PATHWAY	KEGG_PPAR_SIGNALING_PATHWAY	52	-0.729423	-1.53282	0.00472567	0.00472567	0.0320091	1463	tags=33%, list=7%, signal=30%	ACOX1/LPL/PPARD/NR1H3/ACSL3/SCD/ACSL4/CYP27A1/ANGPTL4/PLTP/DBI/ACSL1/CD36/FABP5/GK/MMP1/OLR1
KEGG_LYSOSOME	KEGG_LYSOSOME	118	-0.632537	-1.50715	0.00505893	0.00505893	0.0328387	1528	tags=33%, list=7%, signal=31%	SLC17A5/ARSA/SLC11A1/CLN3/GGA2/ATP6V0A1/FUCA1/CLTA/GLA/CTSW/PPT1/AP1S1/ATP6V0B/IGF2R/CTSK/LAMP1/CD164/GNS/SLC11A2/AP1B1/ATP6AP1/ATP6V1H/LIPA/CLTC/LAMP2/LAMP3/CTSA/HEXA/TPP1/GM2A/HEXB/CTSZ/CTSH/LGMN/CTSD/CD63/CTSB/CTSL/ACP5
KEGG_VIRAL_MYOCARDITIS	KEGG_VIRAL_MYOCARDITIS	61	-0.686034	-1.48656	0.00705985	0.00705985	0.0431252	1236	tags=38%, list=6%, signal=36%	ACTG1/EIF4G3/EIF4G2/EIF4G1/PRF1/HLA-DOA/CD86/ABL2/CD80/HLA-A/RAC1/HLA-DPA1/CD40/HLA-DRB5/HLA-DQA2/ICAM1/HLA-DPB1/HLA-DMA/HLA-DMB/HLA-DRA/HLA-DQB1/HLA-DRB1/HLA-DQA1
KEGG_CYTOSOLIC_DNA_SENSING_PATHWAY	KEGG_CYTOSOLIC_DNA_SENSING_PATHWAY	38	-0.79327	-1.58376	0.00719725	0.00719725	0.0431252	211	tags=24%, list=1%, signal=23%	IRF7/NFKB1/CCL5/NFKBIA/IL6/CXCL10/IL1B/CCL4/CCL4L2
KEGG_MAPK_SIGNALING_PATHWAY	KEGG_MAPK_SIGNALING_PATHWAY	225	-0.551035	-1.39995	0.00783856	0.00783856	0.0452283	1631	tags=20%, list=8%, signal=19%	RASA2/MAPK13/CACNA2D4/PAK2/DUSP10/STK3/CACNA2D3/GNA12/TAB2/GRB2/RPS6KA3/RASGRP3/FOS/MAPK14/NF1/TGFBR1/MAP3K2/DDIT3/MAP2K1/IL1R1/MKNK1/DUSP5/PTPN7/RELB/TNFRSF1A/GADD45A/DUSP3/RAC1/STMN1/JUN/MAP3K13/GADD45G/JUND/DUSP4/IL1A/DUSP2/NFKB1/IL1R2/DUSP6/HSPA6/GADD45B/HSPB1/HSPA1B/HSPA1A/IL1B/CD14
KEGG_HYPERTROPHIC_CARDIOMYOPATHY_HCM	KEGG_HYPERTROPHIC_CARDIOMYOPATHY_HCM	68	-0.690265	-1.51416	0.00986586	0.00986586	0.0548928	2130	tags=22%, list=10%, signal=20%	SLC8A1/ACE/EMD/CACNA2D4/CACNA2D3/PRKAG2/ACTG1/ITGB8/ITGB7/ATP2A2/ITGAV/ITGA5/LMNA/TPM4/IL6
KEGG_JAK_STAT_SIGNALING_PATHWAY	KEGG_JAK_STAT_SIGNALING_PATHWAY	125	-0.60544	-1.45814	0.0108052	0.0108052	0.0580463	2599	tags=35%, list=13%, signal=31%	PIK3CA/SPRY1/CREBBP/STAM/SOCS5/IFNGR2/IL2RB/BCL2L1/PTPN11/EP300/MYC/CBLB/CCND1/SPRED2/IL15RA/CSF3/PIK3R5/TYK2/SOCS2/SPRED1/CISH/GRB2/PIM1/CCND2/STAT4/IFNG/IL6ST/IFNGR1/IL10/SOCS1/IL23A/IL6R/IL2RA/IL4R/CSF2RB/CSF2RA/IL2RG/IL13RA1/STAT1/CSF3R/OSM/SOCS3/IL7R/IL6
KEGG_RIG_I_LIKE_RECEPTOR_SIGNALING_PATHWAY	KEGG_RIG_I_LIKE_RECEPTOR_SIGNALING_PATHWAY	53	-0.709713	-1.49843	0.0168274	0.0168274	0.0873843	2071	tags=30%, list=10%, signal=27%	MAVS/IFIH1/CYLD/DDX3X/AZI2/TRADD/MAPK13/TANK/MAPK14/TRIM25/IRF7/NFKB1/NFKBIA/ISG15/CXCL10/CXCL8
KEGG_GLYCOSPHINGOLIPID_BIOSYNTHESIS_LACTO_AND_NEOLACTO_SERIES	KEGG_GLYCOSPHINGOLIPID_BIOSYNTHESIS_LACTO_AND_NEOLACTO_SERIES	23	-0.801743	-1.48915	0.0194046	0.0194046	0.0975171	1843	tags=30%, list=9%, signal=28%	ST3GAL4/FUT7/GCNT2/B3GNT2/ST3GAL6/B4GALT1/B3GNT5
KEGG_NATURAL_KILLER_CELL_MEDIATED_CYTOTOXICITY	KEGG_NATURAL_KILLER_CELL_MEDIATED_CYTOTOXICITY	113	0.53403	1.33946	0.0288379	0.0288379	0.140395	922	tags=18%, list=4%, signal=17%	FCGR3A/CD48/ICAM2/PTPN6/BID/RAC2/ITGAL/ITGB2/HLA-E/HLA-C/FYN/PRKCB/PAK1/SH3BP2/MAPK1/IFNAR2/KRAS/FCER1G/PIK3CG/NFATC1
KEGG_HUNTINGTONS_DISEASE	KEGG_HUNTINGTONS_DISEASE	157	0.498441	1.30466	0.032704	0.032704	0.154392	2239	tags=39%, list=11%, signal=35%	SLC25A6/SOD1/UQCRB/SLC25A5/AP2A1/COX7C/POLR2J3/UQCRC2/PLCB2/NDUFB5/SDHD/AP2M1/NDUFS4/NDUFC1/MT-CO2/UQCRFS1/HDAC1/NDUFA4/MT-CYB/NDUFS7/POLR2F/COX6C/NDUFS2/NDUFB6/SDHB/POLR2J/CYC1/NDUFS5/COX5B/COX6B1/CASP8/COX7A2L/NDUFA10/NDUFAB1/POLR2A/POLR2J2/UQCRC1/NDUFS6/DCTN2/NDUFA9/COX6A1/POLR2K/VDAC2/NDUFA1/POLR2B/CLTB/POLR2C/HDAC2/BAX/MT-CO1/TP53/NDUFS3/BBC3/COX4I1/NDUFV3/NDUFA5/NDUFA6/NDUFB7/SDHC/NDUFS1/CO…

## Sheet: KEGG_IL1B+TAM_GSEAresults
ID	Description	setSize	enrichmentScore	NES	pvalue	p.adjust	qvalues	rank	leading_edge	core_enrichment
KEGG_RIBOSOME	KEGG_RIBOSOME	87	-0.878525	-1.84615	1.94646e-13	1.94646e-13	3.01189e-11	2328	tags=94%, list=11%, signal=84%	RPL39/FAU/RPL22L1/RPL24/RPL36AL/RPL8/RPS27/RPS24/RPL35A/RPLP2/RPL10/RPL34/RPLP1/RPL26L1/RPL37/MRPL13/RPL21/RPL32/RPS3A/RPL29/RPL27/RPS13/RSL24D1/RPL36A/RPS15A/RPL37A/RPS12/RPL30/RPL38/RPS25/RPS28/RPS27A/RPL9/RPL31/RPL28/RPS10/RPS20/RPL17/RPS8/RPL13/RPL26/RPS11/RPS17/RPL11/RPL22/RPS21/RPS4Y1/RPL18A/RPL23/RPL19/RPL41/RPL3/RPL7/RPS6/RPL23A/RPS29/RPS18/RPS7/RPL15/RPS23/RPL12/RPS15/RPLP0/RPS4X/RPL18/R…
KEGG_PARKINSONS_DISEASE	KEGG_PARKINSONS_DISEASE	104	-0.807461	-1.73471	3.46164e-10	3.46164e-10	2.67822e-08	2514	tags=69%, list=12%, signal=61%	MT-ND3/SNCA/UBE2G2/NDUFA7/MT-CYB/APAF1/UQCRC1/NDUFA5/NDUFA8/SDHA/NDUFA6/VDAC2/NDUFA9/COX7A2/MT-CO2/UBE2L3/COX7A2L/NDUFS2/COX6A1/MT-ND2/VDAC3/NDUFA10/NDUFA2/SDHC/NDUFV1/NDUFB2/MT-ND5/NDUFV3/NDUFB6/SDHD/NDUFB8/NDUFS4/UQCRFS1/NDUFB3/CYC1/COX7B/COX8A/NDUFS3/NDUFS5/NDUFB1/UQCRH/UQCRB/COX4I1/NDUFC2/NDUFS6/UQCRC2/NDUFAB1/LRRK2/NDUFB4/UQCRQ/COX6B1/SDHB/UBB/NDUFC1/PARK7/NDUFA1/NDUFA4/NDUFS8/COX5B/NDUFS7/S…
KEGG_OXIDATIVE_PHOSPHORYLATION	KEGG_OXIDATIVE_PHOSPHORYLATION	108	-0.793962	-1.70964	2.27521e-09	2.27521e-09	1.17353e-07	2514	tags=63%, list=12%, signal=56%	MT-ND3/ATP6V0B/NDUFA7/MT-CYB/UQCRC1/NDUFA5/NDUFA8/SDHA/ATP6V0A1/ATP6V1A/NDUFA6/NDUFA9/COX7A2/MT-CO2/COX7A2L/NDUFS2/COX6A1/ATP6V1G1/MT-ND2/NDUFA10/NDUFA2/SDHC/NDUFV1/NDUFB2/MT-ND5/NDUFV3/NDUFB6/SDHD/NDUFB8/NDUFS4/UQCRFS1/NDUFB3/CYC1/COX7B/COX8A/NDUFS3/NDUFS5/NDUFB1/ATP6AP1/UQCRH/UQCRB/COX4I1/NDUFC2/NDUFS6/UQCRC2/NDUFAB1/NDUFB4/UQCRQ/COX6B1/SDHB/ATP6V0E1/NDUFA11/NDUFC1/NDUFA1/NDUFA4/NDUFS8/COX5B/ND…
KEGG_HUNTINGTONS_DISEASE	KEGG_HUNTINGTONS_DISEASE	157	-0.736569	-1.65138	1.75946e-08	1.75946e-08	6.80635e-07	2400	tags=55%, list=12%, signal=49%	DCTN2/POLR2B/NDUFA7/PLCB2/HDAC1/MT-CYB/APAF1/HDAC2/UQCRC1/CLTC/CREB3L2/TP53/NDUFA5/NDUFA8/SDHA/NDUFA6/VDAC2/AP2A1/NDUFA9/COX7A2/MT-CO2/COX7A2L/NDUFS2/GNAQ/AP2A2/COX6A1/VDAC3/NDUFA10/POLR2F/POLR2I/NDUFA2/SDHC/NDUFV1/CLTB/NDUFB2/NDUFV3/NDUFB6/POLR2K/SDHD/NDUFB8/POLR2G/NDUFS4/POLR2E/UQCRFS1/NDUFB3/CYC1/COX7B/COX8A/POLR2J3/NDUFS3/NDUFS5/NDUFB1/UQCRH/CLTA/UQCRB/COX4I1/AP2M1/NDUFC2/NDUFS6/UQCRC2/NDUFAB…
KEGG_ANTIGEN_PROCESSING_AND_PRESENTATION	KEGG_ANTIGEN_PROCESSING_AND_PRESENTATION	67	-0.839012	-1.69537	3.18814e-08	3.18814e-08	9.86645e-07	1148	tags=55%, list=6%, signal=52%	CIITA/HLA-E/CANX/TAP2/CTSB/HLA-F/HSPA1A/PDIA3/B2M/TAPBP/CTSS/HLA-DOA/IFI30/TAP1/HSP90AA1/HLA-B/CALR/PSME1/HLA-A/CD4/HLA-C/HLA-DQA2/PSME2/HSPA8/HSP90AB1/HLA-DMA/HSPA6/LGMN/HLA-DRA/HLA-DRB5/HLA-DMB/HLA-DRB1/CD74/HLA-DQB1/HLA-DPB1/HLA-DQA1/HLA-DPA1
KEGG_CYTOKINE_CYTOKINE_RECEPTOR_INTERACTION	KEGG_CYTOKINE_CYTOKINE_RECEPTOR_INTERACTION	221	0.662833	1.87123	1.1513e-07	1.1513e-07	2.96914e-06	342	tags=14%, list=2%, signal=14%	CCL20/CXCL3/CXCL2/CCL3L3/IL6/IL1B/CCL3/CXCL8/CCL4L2/CXCL1/CCL4/CXCL5/INHBA/IL1A/VEGFA/OSM/FLT1/IL23A/TNFSF15/CCL2/TNF/TNFRSF1B/IL1RAP/PPBP/IL10/CSF3/IL1R1/TNFSF8/IFNGR2/IL4R/IL3RA
KEGG_SYSTEMIC_LUPUS_ERYTHEMATOSUS	KEGG_SYSTEMIC_LUPUS_ERYTHEMATOSUS	45	-0.823452	-1.5808	2.63351e-05	2.63351e-05	0.000582144	1344	tags=51%, list=7%, signal=48%	SNRPD3/CD40/IFNG/SNRPD1/FCGR2B/HLA-DOA/SSB/C2/FCGR1A/HLA-DQA2/HLA-DMA/HLA-DRA/HLA-DRB5/HLA-DMB/HLA-DRB1/FCGR3A/HLA-DQB1/HLA-DPB1/HLA-DQA1/HLA-DPA1/C1QC/C1QB/C1QA
KEGG_AUTOIMMUNE_THYROID_DISEASE	KEGG_AUTOIMMUNE_THYROID_DISEASE	36	-0.847842	-1.58467	4.96347e-05	4.96347e-05	0.00096004	1267	tags=50%, list=6%, signal=47%	CD40/HLA-E/HLA-F/HLA-DOA/GZMB/HLA-B/HLA-A/HLA-C/HLA-DQA2/HLA-DMA/HLA-DRA/HLA-DRB5/HLA-DMB/HLA-DRB1/HLA-DQB1/HLA-DPB1/HLA-DQA1/HLA-DPA1
KEGG_SPLICEOSOME	KEGG_SPLICEOSOME	126	-0.688899	-1.50987	0.000132885	0.000132885	0.00228468	3118	tags=55%, list=15%, signal=47%	PHF5A/XAB2/CDC5L/RBM8A/U2AF1/SRSF5/SF3A1/HNRNPU/EFTUD2/CDC40/PLRG1/PUF60/PRPF19/ACIN1/PRPF6/PPIH/SNRPB2/SNW1/SRSF8/SF3A3/SRSF1/SNRNP27/SRSF10/PCBP1/HSPA1B/SNRNP40/SNRNP200/SNRPA/RBM25/PQBP1/HNRNPA1L2/U2SURP/PRPF40A/PPIE/ZMAT2/SRSF4/SRSF6/SNRPD3/PRPF38B/SNRNP70/SNRPG/SF3B6/LSM7/TXNL4A/LSM3/SF3B2/DDX46/SNRPD1/HSPA1A/TRA2B/LSM8/CWC15/SNRPF/LSM5/LSM2/CCDC12/SNU13/SNRPC/SF3B5/LSM6/SNRPD2/SYF2/SRSF7/SN…
KEGG_LYSOSOME	KEGG_LYSOSOME	118	-0.679863	-1.48192	0.000220538	0.000220538	0.00324026	3024	tags=50%, list=15%, signal=43%	CLN5/SLC17A5/AP3B1/TCIRG1/SORT1/MAN2B1/GALC/ATP6V0B/NEU1/AP3S1/CD164/CLTC/AP1M1/ASAH1/IGF2R/AP1S1/LAMP1/MANBA/TPP1/ATP6V0A1/GNPTG/LAPTM5/GUSB/CD68/GLB1/M6PR/CTSW/CLTB/GNPTAB/AP1B1/CTSB/LAPTM4A/SCARB2/CTSK/HEXB/LAMP2/GAA/CTSS/ATP6AP1/NAGA/CLTA/ACP2/FUCA1/CTSA/HEXA/DNASE2/PPT1/PSAP/GM2A/AP1S2/NPC2/LAMP3/CTSH/LIPA/LGMN/CTSZ/ACP5/CTSD/CTSC
KEGG_ALLOGRAFT_REJECTION	KEGG_ALLOGRAFT_REJECTION	35	-0.816536	-1.52396	0.000230345	0.000230345	0.00324026	1267	tags=54%, list=6%, signal=51%	CD40/IFNG/HLA-E/HLA-F/HLA-DOA/GZMB/HLA-B/HLA-A/HLA-C/HLA-DQA2/HLA-DMA/HLA-DRA/HLA-DRB5/HLA-DMB/HLA-DRB1/HLA-DQB1/HLA-DPB1/HLA-DQA1/HLA-DPA1
KEGG_ALZHEIMERS_DISEASE	KEGG_ALZHEIMERS_DISEASE	142	-0.661086	-1.46938	0.000431778	0.000431778	0.00556767	2331	tags=49%, list=11%, signal=44%	NDUFA7/PLCB2/MT-CYB/APAF1/LPL/UQCRC1/NDUFA5/NDUFA8/LRP1/SDHA/NDUFA6/MAPK1/NDUFA9/COX7A2/MT-CO2/COX7A2L/NDUFS2/BAD/GNAQ/COX6A1/NDUFA10/APH1A/CALM3/NDUFA2/SDHC/NDUFV1/NDUFB2/NDUFV3/NDUFB6/SDHD/CAPN1/HSD17B10/NDUFB8/NDUFS4/UQCRFS1/NDUFB3/CYC1/COX7B/COX8A/NDUFS3/NDUFS5/NDUFB1/UQCRH/UQCRB/COX4I1/NDUFC2/NDUFS6/UQCRC2/NDUFAB1/NDUFB4/UQCRQ/COX6B1/SDHB/NDUFC1/NDUFA1/NDUFA4/NDUFS8/COX5B/NDUFS7/NDUFB5/NDUFB…
KEGG_CHEMOKINE_SIGNALING_PATHWAY	KEGG_CHEMOKINE_SIGNALING_PATHWAY	175	0.563535	1.51454	0.000904352	0.000904352	0.0107643	714	tags=13%, list=3%, signal=13%	CCL20/CXCL3/CXCL2/CCL3L3/CCL3/CXCL8/CCL4L2/CXCL1/CCL4/CXCL5/NFKBIA/CCL2/NFKB1/PPBP/GNG2/MAP2K1/CCL23/RAP1B/VAV1/KRAS/PIK3R5/LYN/PXN
KEGG_HYPERTROPHIC_CARDIOMYOPATHY_HCM	KEGG_HYPERTROPHIC_CARDIOMYOPATHY_HCM	68	0.691857	1.64626	0.00163593	0.00163593	0.016935	497	tags=13%, list=2%, signal=13%	IL6/TNF/TPM4/ITGB8/ITGB1/ITGA5/ITGAV/EMD/ACTB
KEGG_CELL_ADHESION_MOLECULES_CAMS	KEGG_CELL_ADHESION_MOLECULES_CAMS	113	-0.667554	-1.44789	0.00174811	0.00174811	0.016935	1278	tags=28%, list=6%, signal=27%	ITGB7/GLG1/ITGA4/ITGAL/CD40/ICAM3/ICAM2/HLA-E/SIGLEC1/HLA-F/SDC3/PTPRC/HLA-DOA/SPN/CD2/PECAM1/HLA-B/SELPLG/HLA-A/CD4/HLA-C/ITGB2/HLA-DQA2/HLA-DMA/HLA-DRA/HLA-DRB5/HLA-DMB/HLA-DRB1/HLA-DQB1/HLA-DPB1/HLA-DQA1/HLA-DPA1
KEGG_ASTHMA	KEGG_ASTHMA	25	-0.831131	-1.48863	0.0017511	0.0017511	0.016935	535	tags=48%, list=3%, signal=47%	HLA-DOA/FCER1A/HLA-DQA2/HLA-DMA/HLA-DRA/HLA-DRB5/HLA-DMB/HLA-DRB1/HLA-DQB1/HLA-DPB1/HLA-DQA1/HLA-DPA1
KEGG_NOD_LIKE_RECEPTOR_SIGNALING_PATHWAY	KEGG_NOD_LIKE_RECEPTOR_SIGNALING_PATHWAY	59	0.70106	1.6329	0.00352071	0.00352071	0.0320461	233	tags=20%, list=1%, signal=20%	CXCL2/IL6/IL1B/CXCL8/CXCL1/NLRP3/NFKBIA/TNFAIP3/CCL2/TNF/NFKB1/RIPK2
KEGG_VIRAL_MYOCARDITIS	KEGG_VIRAL_MYOCARDITIS	61	-0.703818	-1.41052	0.0037721	0.0037721	0.0324268	1278	tags=31%, list=6%, signal=29%	ITGAL/CD40/HLA-E/HLA-F/HLA-DOA/HLA-B/HLA-A/HLA-C/ITGB2/HLA-DQA2/HLA-DMA/HLA-DRA/HLA-DRB5/HLA-DMB/HLA-DRB1/HLA-DQB1/HLA-DPB1/HLA-DQA1/HLA-DPA1
KEGG_ECM_RECEPTOR_INTERACTION	KEGG_ECM_RECEPTOR_INTERACTION	73	0.661373	1.5825	0.00445944	0.00445944	0.0363179	826	tags=15%, list=4%, signal=15%	CD44/THBS1/SDC2/SDC4/ITGB8/ITGB1/ITGA5/LAMB3/ITGAV/SPP1/COL6A3
KEGG_ADIPOCYTOKINE_SIGNALING_PATHWAY	KEGG_ADIPOCYTOKINE_SIGNALING_PATHWAY	60	0.662367	1.55084	0.00654003	0.00654003	0.0505991	880	tags=18%, list=4%, signal=18%	ACSL1/NFKBIA/TNF/NFKB1/TNFRSF1B/ACSL4/SOCS3/ACSL3/ACSL5/NFKBIB/RELA
KEGG_TOLL_LIKE_RECEPTOR_SIGNALING_PATHWAY	KEGG_TOLL_LIKE_RECEPTOR_SIGNALING_PATHWAY	88	0.611131	1.50236	0.011025	0.011025	0.081237	920	tags=25%, list=4%, signal=24%	IL6/IL1B/CCL3/CXCL8/CCL4/NFKBIA/MAP3K8/TNF/NFKB1/TLR2/MAP2K3/IRAK1/MAP2K1/CD14/PIK3R5/SPP1/TICAM1/TLR4/PIK3CB/TAB2/RELA/TBK1
KEGG_PROTEASOME	KEGG_PROTEASOME	42	-0.733832	-1.40077	0.0120533	0.0120533	0.0813048	2894	tags=74%, list=14%, signal=64%	PSMD13/PSMD2/PSMC6/PSMC4/PSMD14/PSMB7/PSMA1/PSMD3/PSMC2/PSMD7/PSMC3/PSMB6/PSMC1/PSMB4/IFNG/PSMF1/PSMA3/PSMA7/PSMB5/PSMC5/PSMB1/PSMD4/PSMB2/PSMA5/PSMA2/PSMA4/PSMB10/PSME1/PSMB8/PSME2/PSMB9
KEGG_PATHWAYS_IN_CANCER	KEGG_PATHWAYS_IN_CANCER	295	0.445627	1.29987	0.0120851	0.0120851	0.0813048	880	tags=11%, list=4%, signal=10%	PTGS2/IL6/CXCL8/MMP1/VEGFA/NFKBIA/HIF1A/NFKB1/RUNX1/CDKN1A/TRAF1/ITGB1/CTNNB1/MAP2K1/LAMB3/ITGAV/BID/JAK1/PPARD/BIRC2/PLD1/NFKB2/KRAS/PIK3R5/RARA/RASSF5/CYCS/RALGDS/PIK3CB/BRAF/RELA
KEGG_OLFACTORY_TRANSDUCTION	KEGG_OLFACTORY_TRANSDUCTION	28	-0.750999	-1.36314	0.0171542	0.0171542	0.104976	3145	tags=25%, list=15%, signal=21%	CAMK2D/PRKACB/ARRB2/PRKACA/PRKX/CALM3/CALM2
KEGG_BLADDER_CANCER	KEGG_BLADDER_CANCER	39	0.71262	1.53271	0.0174009	0.0174009	0.104976	581	tags=18%, list=3%, signal=17%	CXCL8/MMP1/VEGFA/THBS1/CDKN1A/MAP2K1/KRAS
KEGG_CARDIAC_MUSCLE_CONTRACTION	KEGG_CARDIAC_MUSCLE_CONTRACTION	61	-0.666846	-1.33642	0.0176389	0.0176389	0.104976	1680	tags=39%, list=8%, signal=36%	MT-CYB/UQCRC1/COX7A2/MT-CO2/ATP1B1/COX7A2L/COX6A1/UQCRFS1/CYC1/COX7B/SLC8A1/COX8A/UQCRH/UQCRB/COX4I1/UQCRC2/UQCRQ/COX6B1/COX5B/UQCR11/COX7C/COX6C/UQCR10/COX5A
KEGG_CYTOSOLIC_DNA_SENSING_PATHWAY	KEGG_CYTOSOLIC_DNA_SENSING_PATHWAY	38	0.680052	1.44624	0.0231204	0.0231204	0.131968	108	tags=16%, list=1%, signal=16%	IL6/IL1B/CCL4L2/CCL4/NFKBIA/NFKB1
KEGG_APOPTOSIS	KEGG_APOPTOSIS	83	0.580178	1.40207	0.02388	0.02388	0.131968	880	tags=25%, list=4%, signal=24%	IL1B/IL1A/NFKBIA/TNF/NFKB1/IL1RAP/IRAK2/IL1R1/CFLAR/IRAK1/IL3RA/BID/IRAK3/BIRC2/PIK3R5/TNFRSF10D/TNFRSF10B/CYCS/PPP3CA/PIK3CB/RELA
KEGG_TASTE_TRANSDUCTION	KEGG_TASTE_TRANSDUCTION	25	-0.751655	-1.34628	0.0310559	0.0310559	0.165707	3007	tags=20%, list=15%, signal=17%	PRKACB/PLCB2/PRKACA/PRKX/GNAS
KEGG_CITRATE_CYCLE_TCA_CYCLE	KEGG_CITRATE_CYCLE_TCA_CYCLE	28	-0.730789	-1.32645	0.0350877	0.0350877	0.180979	4860	tags=82%, list=24%, signal=63%	OGDH/IDH3A/DLST/PCK2/SUCLA2/FH/PDHA1/ACLY/SUCLG2/IDH3B/PDHB/SDHA/DLD/IDH3G/ACO2/SUCLG1/SDHC/SDHD/MDH2/IDH1/SDHB/MDH1/IDH2
KEGG_PRIMARY_IMMUNODEFICIENCY	KEGG_PRIMARY_IMMUNODEFICIENCY	34	-0.711472	-1.32789	0.0372208	0.0372208	0.185788	3372	tags=50%, list=16%, signal=42%	DCLRE1C/ICOS/LCK/CD8A/RFXANK/RFX5/CD3E/IL7R/CD40/CIITA/IL2RG/TAP2/BTK/PTPRC/TAP1/CD3D/CD4
KEGG_PPAR_SIGNALING_PATHWAY	KEGG_PPAR_SIGNALING_PATHWAY	52	0.617762	1.39929	0.0395563	0.0395563	0.191275	518	tags=17%, list=3%, signal=17%	MMP1/GK/OLR1/ACSL1/ACSL4/ANGPTL4/ACSL3/PPARD/ACSL5
KEGG_FOCAL_ADHESION	KEGG_FOCAL_ADHESION	180	0.455047	1.24032	0.0430436	0.0430436	0.201831	930	tags=16%, list=5%, signal=16%	VEGFA/THBS1/FLT1/ACTN1/ITGB8/FLNA/PPP1CB/ITGB1/ITGA5/CTNNB1/VASP/MAP2K1/LAMB3/ITGAV/RAP1B/SRC/BIRC2/ACTB/VAV1/PIK3R5/SPP1/PXN/MYL12B/FLNB/ELK1/COL6A3/PIK3CB/BRAF/RAC2
KEGG_MAPK_SIGNALING_PATHWAY	KEGG_MAPK_SIGNALING_PATHWAY	225	0.433199	1.23171	0.0492697	0.0492697	0.224231	1144	tags=20%, list=6%, signal=19%	IL1B/IL1A/MAP3K8/GADD45B/TNF/NFKB1/DUSP2/DUSP6/DUSP4/MAP2K3/FLNA/IL1R1/MAP2K1/NR4A1/RAP1B/DUSP1/DUSP5/MAPKAPK2/GADD45A/RAPGEF2/NFKB2/MAP4K4/KRAS/RASA2/CD14/MAP3K4/DDIT3/FLNB/CACNA2D4/ELK1/PPP3CA/RELB/BRAF/TAB2/RELA/MAPK7/RPS6KA3/RAC2/SRF/CRK/MYC/TGFB1/MAPK8/IL1R2/MAP3K13

## Sheet: KEGG_CD14+Mono_GSEAresults
ID	Description	setSize	enrichmentScore	NES	pvalue	p.adjust	qvalues	rank	leading_edge	core_enrichment
KEGG_RIBOSOME	KEGG_RIBOSOME	87	0.949706	2.24584	2.21933e-21	2.21933e-21	3.29395e-19	624	tags=90%, list=3%, signal=87%	RPL7/RPL34/RPS13/RPL26/RPS24/RPS8/RPS3A/RPL6/RPL32/RPL21/RPLP1/RPL39/RPL13/RPL11/RPL29/RPL23/RPL13A/RPS15A/RPL18A/RPL5/RPL18/RPL4/RPL35A/RPL37/RPL19/RPS4Y1/RPL22/RPL30/RPS9/RPS12/RPS6/RPL9/RPS7/RPL37A/RPS11/RPS23/RPS4X/RPS2/RPL27/RPS28/RPL14/RPS27A/RPS15/RPL7A/RPL12/RPS18/RPL36A/RPS3/RPL10A/RPL15/RPLP2/RPS17/RPL10/RPL31/RPS26/UBA52/RPL17/RPL28/RSL24D1/FAU/RPL23A/RPL38/RPS21/RPL3/RPS10/RPS27/RPL27…
KEGG_CYTOKINE_CYTOKINE_RECEPTOR_INTERACTION	KEGG_CYTOKINE_CYTOKINE_RECEPTOR_INTERACTION	221	-0.847795	-1.98259	1.00707e-14	1.00707e-14	7.47349e-13	1245	tags=31%, list=6%, signal=29%	IL1R2/CCL23/CSF3/IFNAR1/CCR5/IFNGR1/TNFRSF9/CD70/CSF2RB/IFNG/TNFRSF12A/CD27/VEGFB/CSF1/IL1R1/TNFRSF1B/IL4R/IL1RAP/TNFRSF21/IL10/TNF/TNFSF15/TNFSF10/IL23A/CXCL13/IL2RA/TNFRSF4/FLT1/TNFRSF18/CCL13/OSM/CSF2RA/CSF1R/CXCR4/IL3RA/PPBP/LTB/CCR7/CD40/IL1A/IL2RG/CCL17/CCL22/CCL19/CCL5/CXCL16/CCL7/VEGFA/CXCL9/CXCL11/IL7R/IL1B/INHBA/CXCL5/CXCL2/CCL3L3/CCL8/IL6/CCL4L2/CCL3/CXCL8/CCL18/CCL4/CXCL1/CXCL10/CCL20…
KEGG_SYSTEMIC_LUPUS_ERYTHEMATOSUS	KEGG_SYSTEMIC_LUPUS_ERYTHEMATOSUS	45	-0.933491	-1.79987	1.90709e-07	1.90709e-07	7.59394e-06	667	tags=58%, list=3%, signal=56%	C3/IL10/HLA-DOA/TNF/CD80/C2/SSB/HLA-DMB/ACTN1/HLA-DMA/CD40/CD86/HLA-DRB5/HLA-DQA2/FCGR2A/FCGR2B/HLA-DPB1/FCGR3A/HLA-DQB1/HLA-DRA/HLA-DRB1/HLA-DPA1/HLA-DQA1/C1QC/C1QA/C1QB
KEGG_ANTIGEN_PROCESSING_AND_PRESENTATION	KEGG_ANTIGEN_PROCESSING_AND_PRESENTATION	67	-0.895742	-1.82826	2.04659e-07	2.04659e-07	7.59394e-06	700	tags=51%, list=3%, signal=49%	HLA-B/TAP2/HLA-E/HLA-C/HLA-DOA/TAPBP/IFI30/B2M/TAP1/HLA-DMB/HLA-A/HLA-DMA/PDIA3/PSME2/HSPA8/HSPA5/HSP90AB1/HLA-DRB5/HLA-DQA2/HSPA6/CALR/LGMN/CTSB/HLA-DPB1/CD74/HSPA1B/HSP90AA1/HLA-DQB1/HLA-DRA/HLA-DRB1/HLA-DPA1/HSPA1A/HLA-DQA1/CTSL
KEGG_TYPE_I_DIABETES_MELLITUS	KEGG_TYPE_I_DIABETES_MELLITUS	40	-0.931381	-1.77632	7.42042e-07	7.42042e-07	2.20269e-05	774	tags=57%, list=4%, signal=55%	PRF1/HLA-B/HLA-E/HLA-C/HLA-DOA/TNF/CD80/HSPD1/HLA-DMB/HLA-A/GZMB/HLA-DMA/IL1A/CD86/HLA-DRB5/HLA-DQA2/HLA-DPB1/IL1B/HLA-DQB1/HLA-DRA/HLA-DRB1/HLA-DPA1/HLA-DQA1
KEGG_AUTOIMMUNE_THYROID_DISEASE	KEGG_AUTOIMMUNE_THYROID_DISEASE	36	-0.935354	-1.74945	2.53934e-06	2.53934e-06	6.02742e-05	774	tags=58%, list=4%, signal=56%	PRF1/HLA-B/IL10/HLA-E/HLA-C/HLA-DOA/CD80/HLA-DMB/HLA-A/GZMB/HLA-DMA/CD40/CD86/HLA-DRB5/HLA-DQA2/HLA-DPB1/HLA-DQB1/HLA-DRA/HLA-DRB1/HLA-DPA1/HLA-DQA1
KEGG_ASTHMA	KEGG_ASTHMA	25	-0.960725	-1.70423	3.2919e-06	3.2919e-06	6.02742e-05	627	tags=64%, list=3%, signal=62%	IL10/HLA-DOA/TNF/FCER1A/HLA-DMB/HLA-DMA/CD40/FCER1G/HLA-DRB5/HLA-DQA2/HLA-DPB1/HLA-DQB1/HLA-DRA/HLA-DRB1/HLA-DPA1/HLA-DQA1
KEGG_GRAFT_VERSUS_HOST_DISEASE	KEGG_GRAFT_VERSUS_HOST_DISEASE	37	-0.928003	-1.74204	3.33277e-06	3.33277e-06	6.02742e-05	774	tags=68%, list=4%, signal=65%	KLRD1/IFNG/PRF1/HLA-B/HLA-E/HLA-C/HLA-DOA/TNF/CD80/HLA-DMB/HLA-A/GZMB/HLA-DMA/IL1A/CD86/HLA-DRB5/HLA-DQA2/HLA-DPB1/IL1B/HLA-DQB1/HLA-DRA/HLA-DRB1/HLA-DPA1/IL6/HLA-DQA1
KEGG_INTESTINAL_IMMUNE_NETWORK_FOR_IGA_PRODUCTION	KEGG_INTESTINAL_IMMUNE_NETWORK_FOR_IGA_PRODUCTION	46	-0.910955	-1.76485	3.65493e-06	3.65493e-06	6.02742e-05	839	tags=39%, list=4%, signal=38%	ITGB7/IL10/HLA-DOA/CD80/HLA-DMB/CXCR4/HLA-DMA/CD40/CD86/HLA-DRB5/HLA-DQA2/HLA-DPB1/HLA-DQB1/HLA-DRA/HLA-DRB1/HLA-DPA1/IL6/HLA-DQA1
KEGG_CHEMOKINE_SIGNALING_PATHWAY	KEGG_CHEMOKINE_SIGNALING_PATHWAY	175	-0.751485	-1.72304	5.43563e-06	5.43563e-06	8.06762e-05	746	tags=19%, list=4%, signal=18%	GNG5/RAP1B/RAC1/GRB2/CXCL13/CCL13/STAT1/CXCR4/NFKB1/PPBP/CCR7/CCL17/CCL22/CCL19/CCL5/CXCL16/CCL7/CXCL9/CXCL11/CXCL5/CXCL2/CCL3L3/CCL8/CCL4L2/CCL3/CXCL8/CCL18/CCL4/CXCL1/CXCL10/CCL20/CXCL3/CCL2
KEGG_ALLOGRAFT_REJECTION	KEGG_ALLOGRAFT_REJECTION	35	-0.931279	-1.73926	7.85016e-06	7.85016e-06	0.000105921	774	tags=66%, list=4%, signal=63%	IFNG/PRF1/HLA-B/IL10/HLA-E/HLA-C/HLA-DOA/TNF/CD80/HLA-DMB/HLA-A/GZMB/HLA-DMA/CD40/CD86/HLA-DRB5/HLA-DQA2/HLA-DPB1/HLA-DQB1/HLA-DRA/HLA-DRB1/HLA-DPA1/HLA-DQA1
KEGG_VIRAL_MYOCARDITIS	KEGG_VIRAL_MYOCARDITIS	61	-0.862599	-1.73404	1.3208e-05	1.3208e-05	0.000163362	774	tags=43%, list=4%, signal=41%	PRF1/ACTG1/HLA-B/BID/HLA-E/HLA-C/RAC1/HLA-DOA/CYCS/CD80/ABL2/ACTB/HLA-DMB/HLA-A/HLA-DMA/CD40/CD86/ICAM1/HLA-DRB5/HLA-DQA2/HLA-DPB1/HLA-DQB1/HLA-DRA/HLA-DRB1/HLA-DPA1/HLA-DQA1
KEGG_ARRHYTHMOGENIC_RIGHT_VENTRICULAR_CARDIOMYOPATHY_ARVC	KEGG_ARRHYTHMOGENIC_RIGHT_VENTRICULAR_CARDIOMYOPATHY_ARVC	63	-0.819658	-1.6571	0.000303463	0.000303463	0.00346464	1510	tags=24%, list=7%, signal=22%	ATP2A2/SLC8A1/ACTN4/CTNNA1/EMD/ITGB7/ITGB8/ACTG1/ITGA5/CTNNB1/ITGAV/ITGB1/ACTB/ACTN1/LMNA
KEGG_COMPLEMENT_AND_COAGULATION_CASCADES	KEGG_COMPLEMENT_AND_COAGULATION_CASCADES	47	-0.845286	-1.64217	0.000546042	0.000546042	0.00578887	667	tags=28%, list=3%, signal=27%	C3/A2M/C2/C3AR1/F3/PLAU/THBD/SERPING1/CD59/PLAUR/C1QC/C1QA/C1QB
KEGG_HYPERTROPHIC_CARDIOMYOPATHY_HCM	KEGG_HYPERTROPHIC_CARDIOMYOPATHY_HCM	68	-0.80552	-1.64151	0.000728821	0.000728821	0.00721149	1510	tags=26%, list=7%, signal=25%	TPM1/PRKAG1/ATP2A2/SLC8A1/ACE/TPM3/EMD/ITGB7/ITGB8/ACTG1/TNF/ITGA5/ITGAV/ITGB1/ACTB/TPM4/LMNA/IL6
KEGG_LYSOSOME	KEGG_LYSOSOME	118	-0.724474	-1.59572	0.000886156	0.000886156	0.00822027	1188	tags=32%, list=6%, signal=31%	ATP6V1H/GNPTAB/HEXB/CTSA/LAMP2/AP1B1/PSAP/SLC11A2/ATP6V0B/CTSK/HEXA/SCARB2/CTSW/M6PR/MCOLN1/LAPTM5/GM2A/CD164/ACP2/GLA/SLC11A1/NPC2/LAPTM4A/ATP6AP1/DNASE2/LAMP1/LIPA/LAMP3/CTSH/CD68/CTSZ/CTSD/CTSC/LGMN/CTSB/CD63/ACP5/CTSL
KEGG_TOLL_LIKE_RECEPTOR_SIGNALING_PATHWAY	KEGG_TOLL_LIKE_RECEPTOR_SIGNALING_PATHWAY	88	-0.769145	-1.62894	0.00130068	0.00130068	0.0113558	985	tags=25%, list=5%, signal=24%	IRAK1/MAP2K1/CD14/CTSK/RAC1/TNF/CD80/STAT1/NFKB1/IRF7/CD40/CD86/CCL5/CXCL9/CXCL11/IL1B/IL6/CCL3/CXCL8/CCL4/CXCL10/SPP1
KEGG_PATHWAYS_IN_CANCER	KEGG_PATHWAYS_IN_CANCER	295	-0.618981	-1.48054	0.00148301	0.00148301	0.0122283	1343	tags=17%, list=7%, signal=16%	CCND1/WNT5A/BCL2L1/JUN/LAMB3/NFKB2/TPM3/STAT3/PML/ETS1/STK4/JAK1/VEGFB/CTNNA1/BCL2/MAP2K1/CDKN1A/PPARD/RASSF5/RUNX1/BID/PLCG2/RAC1/SLC2A1/RB1/GRB2/RALGDS/CTNNB1/CYCS/ITGAV/TRAF1/ITGB1/CSF2RA/CSF1R/STAT1/NFKB1/RALA/HSP90B1/HSP90AB1/HIF1A/BIRC3/VEGFA/FN1/HSP90AA1/MMP1/PTGS2/IL6/CXCL8/MMP9
KEGG_NOD_LIKE_RECEPTOR_SIGNALING_PATHWAY	KEGG_NOD_LIKE_RECEPTOR_SIGNALING_PATHWAY	59	-0.783082	-1.56953	0.00376988	0.00376988	0.029449	717	tags=29%, list=3%, signal=28%	RIPK2/TNF/CCL13/NFKB1/HSP90B1/HSP90AB1/CCL5/BIRC3/CCL7/IL1B/HSP90AA1/CXCL2/CCL8/IL6/CXCL8/CXCL1/CCL2
KEGG_CELL_ADHESION_MOLECULES_CAMS	KEGG_CELL_ADHESION_MOLECULES_CAMS	113	-0.707786	-1.55061	0.00400897	0.00400897	0.0297508	1419	tags=33%, list=7%, signal=31%	HLA-F/HLA-DOB/CTLA4/MPZL1/PDCD1LG2/CD276/ITGB7/ITGB8/HLA-B/SDC3/HLA-E/HLA-C/HLA-DOA/SIGLEC1/ALCAM/CD58/ITGAV/CD80/CD274/SDC4/ITGB1/CD2/HLA-DMB/HLA-A/HLA-DMA/CD40/CD86/ICAM1/HLA-DRB5/SDC2/HLA-DQA2/HLA-DPB1/HLA-DQB1/HLA-DRA/HLA-DRB1/HLA-DPA1/HLA-DQA1
KEGG_ALANINE_ASPARTATE_AND_GLUTAMATE_METABOLISM	KEGG_ALANINE_ASPARTATE_AND_GLUTAMATE_METABOLISM	27	-0.865188	-1.55315	0.00669022	0.00669022	0.0472843	551	tags=15%, list=3%, signal=14%	NIT2/GLS/GLUL/IL4I1
KEGG_PRION_DISEASES	KEGG_PRION_DISEASES	28	-0.844006	-1.5202	0.00770256	0.00770256	0.0519647	917	tags=46%, list=4%, signal=44%	MAP2K1/SOD1/STIP1/PRNP/IL1A/HSPA5/CCL5/IL1B/HSPA1A/IL6/C1QC/C1QA/C1QB
KEGG_DILATED_CARDIOMYOPATHY	KEGG_DILATED_CARDIOMYOPATHY	74	-0.732451	-1.5076	0.010943	0.010943	0.0689398	2272	tags=24%, list=11%, signal=22%	ITGB5/ADCY3/TPM1/GNAS/ATP2A2/SLC8A1/TPM3/EMD/ITGB7/ITGB8/ACTG1/TNF/ITGA5/ITGAV/ITGB1/ACTB/TPM4/LMNA
KEGG_ECM_RECEPTOR_INTERACTION	KEGG_ECM_RECEPTOR_INTERACTION	73	-0.73749	-1.51159	0.0111477	0.0111477	0.0689398	1435	tags=21%, list=7%, signal=19%	AGRN/COL1A1/LAMB3/ITGB7/ITGB8/SDC3/ITGA5/ITGAV/SDC4/ITGB1/CD47/CD44/SDC2/FN1/SPP1
KEGG_EPITHELIAL_CELL_SIGNALING_IN_HELICOBACTER_PYLORI_INFECTION	KEGG_EPITHELIAL_CELL_SIGNALING_IN_HELICOBACTER_PYLORI_INFECTION	66	-0.729578	-1.49005	0.0121528	0.0121528	0.0721491	1456	tags=36%, list=7%, signal=34%	ATP6V1G1/CDC42/RELA/F11R/CASP3/MAPK13/JUN/ATP6V1H/ATP6V0E1/ATP6V1D/ATP6V0B/ATP6V1C1/ATP6V1E1/PLCG2/RAC1/ATP6V1B2/SRC/ATP6AP1/ATP6V1F/NFKB1/HBEGF/CCL5/CXCL8/CXCL1
KEGG_HEMATOPOIETIC_CELL_LINEAGE	KEGG_HEMATOPOIETIC_CELL_LINEAGE	77	-0.715775	-1.4838	0.0135047	0.0135047	0.0768918	1296	tags=43%, list=6%, signal=40%	CD1C/IL1R2/CSF3/CD3G/CD1A/CSF1/CD38/CD1E/CD14/IL1R1/IL4R/CD3E/TNF/ITGA5/CD2/IL2RA/CD7/CD3D/CSF2RA/ANPEP/CSF1R/IL3RA/IL1A/TFRC/CD44/HLA-DRB5/CD59/CD9/IL7R/IL1B/HLA-DRA/HLA-DRB1/IL6
KEGG_ARGININE_AND_PROLINE_METABOLISM	KEGG_ARGININE_AND_PROLINE_METABOLISM	48	-0.767785	-1.49339	0.0139878	0.0139878	0.0768918	1235	tags=21%, list=6%, signal=20%	P4HA2/GATM/SMS/AOC1/GLS/P4HA1/CKB/LAP3/SAT1/GLUL
KEGG_GLYCOLYSIS_GLUCONEOGENESIS	KEGG_GLYCOLYSIS_GLUCONEOGENESIS	48	-0.765751	-1.48943	0.0147176	0.0147176	0.0777866	1388	tags=33%, list=7%, signal=31%	ALDOC/GPI/ALDOA/ENO2/AKR1A1/PFKL/GALM/PFKP/GAPDH/HK2/PGK1/PKM/ENO1/FBP1/TPI1/LDHA
KEGG_PROXIMAL_TUBULE_BICARBONATE_RECLAMATION	KEGG_PROXIMAL_TUBULE_BICARBONATE_RECLAMATION	20	-0.877332	-1.50487	0.0151987	0.0151987	0.0777866	1100	tags=35%, list=5%, signal=33%	PCK2/MDH1/ATP1A1/CA2/GLS/ATP1B1/ATP1B3
KEGG_FOCAL_ADHESION	KEGG_FOCAL_ADHESION	180	-0.614763	-1.41759	0.0193074	0.0193074	0.0928098	1525	tags=19%, list=7%, signal=18%	PARVB/FLNB/COL1A1/ACTN4/CCND1/JUN/LAMB3/PPP1CB/VEGFB/BCL2/VASP/MAP2K1/ITGB7/ITGB8/ACTG1/CCND2/RAP1B/MYL12B/RAC1/GRB2/SRC/ITGA5/CTNNB1/ITGAV/RAPGEF1/ITGB1/ACTB/FLT1/MYL12A/ACTN1/BIRC3/VEGFA/FN1/SPP1
KEGG_LEISHMANIA_INFECTION	KEGG_LEISHMANIA_INFECTION	68	-0.718435	-1.46404	0.0193847	0.0193847	0.0928098	1121	tags=40%, list=5%, signal=38%	IFNGR1/IFNG/JAK1/IRAK1/C3/IL10/HLA-DOA/TNF/ITGB1/HLA-DMB/STAT1/NFKB1/HLA-DMA/IL1A/HLA-DRB5/HLA-DQA2/MARCKSL1/FCGR2A/HLA-DPB1/FCGR3A/IL1B/HLA-DQB1/HLA-DRA/HLA-DRB1/HLA-DPA1/PTGS2/HLA-DQA1
KEGG_ENDOCYTOSIS	KEGG_ENDOCYTOSIS	171	-0.61381	-1.40134	0.0201752	0.0201752	0.0935759	2069	tags=25%, list=10%, signal=23%	CDC42/CLTC/RABEP1/SH3GL1/CHMP2A/CHMP4B/PSD3/AP2A2/RAB31/SH3GLB1/SMURF2/VPS37C/ACAP1/VPS37A/RAB11A/HLA-F/IL2RB/CCR5/ARF6/RAB5A/DNM2/RAB5C/HLA-B/HLA-E/HLA-C/EHD4/SRC/CHMP5/CHMP1B/ARFGAP3/IL2RA/FLT1/CSF1R/HLA-A/CXCR4/EHD1/DAB2/HSPA8/TFRC/IL2RG/HSPA6/HSPA1B/HSPA1A
KEGG_CYTOSOLIC_DNA_SENSING_PATHWAY	KEGG_CYTOSOLIC_DNA_SENSING_PATHWAY	38	-0.782144	-1.47619	0.0235493	0.0235493	0.105915	253	tags=21%, list=1%, signal=21%	NFKB1/IRF7/CCL5/IL1B/IL6/CCL4L2/CCL4/CXCL10
KEGG_PARKINSONS_DISEASE	KEGG_PARKINSONS_DISEASE	104	0.551876	1.32951	0.0313399	0.0313399	0.136809	1836	tags=37%, list=9%, signal=33%	SLC25A6/LRRK2/NDUFB1/UQCRB/COX4I1/UQCRH/MT-ND3/COX7A2L/MT-CO3/UQCR11/NDUFB10/COX7C/NDUFB5/MT-ND1/NDUFB7/NDUFB9/APAF1/MT-CO2/NDUFA3/NDUFS7/SLC25A5/MT-CYB/COX6B1/UQCRC2/UQCRHL/MT-ND2/UQCRFS1/UBE2J1/NDUFS6/NDUFA10/UBE2J2/NDUFV1/NDUFS4/PINK1/UBE2G2/NDUFA2/MT-CO1/UBA7
KEGG_TYROSINE_METABOLISM	KEGG_TYROSINE_METABOLISM	29	-0.800264	-1.45454	0.0369408	0.0369408	0.156651	86	tags=14%, list=0%, signal=14%	GOT1/FAH/MIF/IL4I1
KEGG_PROTEASOME	KEGG_PROTEASOME	42	-0.761162	-1.45809	0.0395519	0.0395519	0.162781	2230	tags=60%, list=11%, signal=53%	PSMD13/PSMB1/PSMD1/PSMB2/PSMA5/PSMD11/PSMD12/PSMD3/PSMC2/PSMD7/PSMA7/PSMB3/PSMC3/PSMA4/IFNG/PSMD14/PSMB6/PSMC1/PSMA3/PSMA6/PSMD8/PSMB9/PSMC4/PSME2/POMP
KEGG_JAK_STAT_SIGNALING_PATHWAY	KEGG_JAK_STAT_SIGNALING_PATHWAY	125	-0.632565	-1.4015	0.0405797	0.0405797	0.162781	1481	tags=30%, list=7%, signal=28%	IL13RA1/STAT5A/IRF9/PTPN6/PIK3R5/CRLF2/SPRED2/IL21R/IL2RB/STAT2/CCND1/BCL2L1/CSF3/IFNAR1/PIM1/CISH/STAT3/IFNGR1/SOCS2/CSF2RB/IFNG/JAK1/CCND2/STAT4/IL4R/IL10/GRB2/IL23A/SOCS1/SPRED1/IL2RA/OSM/CSF2RA/STAT1/IL3RA/IL2RG/IL7R/IL6
KEGG_BLADDER_CANCER	KEGG_BLADDER_CANCER	39	-0.760485	-1.44615	0.0452789	0.0452789	0.176851	969	tags=26%, list=5%, signal=24%	CCND1/VEGFB/MAP2K1/CDKN1A/RB1/TYMP/VEGFA/MMP1/CXCL8/MMP9
KEGG_PPAR_SIGNALING_PATHWAY	KEGG_PPAR_SIGNALING_PATHWAY	52	-0.708338	-1.39654	0.0474632	0.0474632	0.180629	1197	tags=31%, list=6%, signal=29%	ACSL5/ACSL3/LPL/PPARD/NR1H3/SCD/ACSL4/ACSL1/DBI/ANGPTL4/PLTP/UBC/GK/FABP5/OLR1/MMP1
KEGG_PRIMARY_IMMUNODEFICIENCY	KEGG_PRIMARY_IMMUNODEFICIENCY	34	-0.765741	-1.42676	0.0489865	0.0489865	0.181766	1282	tags=38%, list=6%, signal=36%	CD4/CD8A/ICOS/LCK/ADA/CIITA/CD3E/TAP2/TAP1/CD3D/CD40/IL2RG/IL7R

## Sheet: KEGG_APOE+TAM_GSEAresults
ID	Description	setSize	enrichmentScore	NES	pvalue	p.adjust	qvalues	rank	leading_edge	core_enrichment
KEGG_RIBOSOME	KEGG_RIBOSOME	87	-0.958655	-2.30398	1.36307e-21	1.36307e-21	2.00874e-19	516	tags=93%, list=2%, signal=91%	RPSA/RPL35/RPS5/RPL36AL/RPLP0/RPS19/RPS29/RPS20/RPL36/RPL38/RPS10/RPL12/RPS21/RPS28/RPL27A/RSL24D1/RPL17/RPL41/RPS11/RPL37A/RPS25/RPL22/RPL8/FAU/RPL36A/RPL28/UBA52/RPL7A/RPLP2/RPS17/RPL27/RPS26/RPS15/RPL24/RPL23/RPL9/RPL18/RPS3/RPS4Y1/RPL10A/RPL19/RPL15/RPS18/RPL3/RPL10/RPL23A/RPL14/RPS9/RPS7/RPS2/RPS12/RPL13A/RPLP1/RPL5/RPS16/RPL31/RPL4/RPL37/RPL29/RPS4X/RPS27A/RPS6/RPL30/RPL13/RPS23/RPS27/RPL39…
KEGG_LYSOSOME	KEGG_LYSOSOME	118	0.838396	1.85316	5.68101e-09	5.68101e-09	4.186e-07	1042	tags=48%, list=5%, signal=46%	ACP5/CTSD/LGMN/CTSB/CTSC/CTSZ/LIPA/CD63/CD68/CTSL/GM2A/PSAP/NPC2/HEXB/LAMP1/DNASE2/ATP6AP1/LAPTM5/CTSA/ACP2/LAPTM4A/HEXA/CTSH/ATP6V0B/CTSK/LAMP2/SCARB2/ASAH1/FUCA1/AP1B1/PPT1/TPP1/GAA/CD164/CLTC/CLTA/GNS/SLC11A1/M6PR/GLA/IGF2R/NAGA/SLC17A5/NEU1/SLC11A2/GUSB/GNPTAB/ATP6V0A1/TCIRG1/ARSA/NPC1/CLN5/PLA2G15/AP1S1/GALC/MCOLN1/NAGLU
KEGG_SYSTEMIC_LUPUS_ERYTHEMATOSUS	KEGG_SYSTEMIC_LUPUS_ERYTHEMATOSUS	45	0.908404	1.77204	1.00689e-06	1.00689e-06	4.94611e-05	586	tags=49%, list=3%, signal=48%	C1QB/C1QA/C1QC/HLA-DQA1/HLA-DRB1/HLA-DRA/FCGR3A/FCGR2A/HLA-DPA1/HLA-DMB/C2/FCGR2B/HLA-DQB1/HLA-DMA/HLA-DPB1/HLA-DRB5/HLA-DQA2/C3/CD86/HLA-DOA/FCGR1A/CD40
KEGG_OXIDATIVE_PHOSPHORYLATION	KEGG_OXIDATIVE_PHOSPHORYLATION	108	0.78736	1.71661	1.22049e-05	1.22049e-05	0.000449654	2432	tags=66%, list=12%, signal=58%	ATP6V1F/ATP6AP1/ATP6V0B/UQCR10/NDUFB2/ATP6V0E1/COX6C/MT-ND5/NDUFA4/ATP6V1B2/COX5B/COX8A/NDUFA1/UQCRQ/NDUFS8/NDUFA3/COX7A2/COX7B/NDUFS5/ATP6V1E1/SDHB/COX5A/NDUFB8/NDUFB7/ATP6V1C1/UQCR11/NDUFAB1/NDUFC2/NDUFB6/ATP6V1D/NDUFS3/NDUFS7/SDHC/ATP6V0A1/TCIRG1/NDUFB3/NDUFB4/NDUFV2/NDUFA6/MT-ATP6/NDUFV3/ATP6V1G1/SDHD/NDUFA11/NDUFC1/ATP6V1A/PPA2/NDUFS6/NDUFA5/COX6A1/COX6B1/UQCRC1/CYC1/NDUFA2/NDUFS2/NDUFB5/NDU…
KEGG_CYTOSOLIC_DNA_SENSING_PATHWAY	KEGG_CYTOSOLIC_DNA_SENSING_PATHWAY	38	-0.852197	-1.80272	0.000234142	0.000234142	0.00582963	473	tags=29%, list=2%, signal=28%	POLR1D/CXCL10/IRF7/NFKB1/CCL4/CASP1/CCL5/NFKBIA/CCL4L2/IL6/IL1B
KEGG_AUTOIMMUNE_THYROID_DISEASE	KEGG_AUTOIMMUNE_THYROID_DISEASE	36	0.868654	1.64111	0.000237349	0.000237349	0.00582963	718	tags=47%, list=3%, signal=46%	HLA-DQA1/HLA-DRB1/HLA-DRA/HLA-DPA1/HLA-DMB/HLA-DQB1/HLA-DMA/HLA-DPB1/HLA-DRB5/HLA-DQA2/HLA-A/CD86/HLA-DOA/HLA-B/HLA-C/CD40/HLA-E
KEGG_HUNTINGTONS_DISEASE	KEGG_HUNTINGTONS_DISEASE	157	0.693934	1.57644	0.000480616	0.000480616	0.0101182	1905	tags=44%, list=9%, signal=40%	GPX1/UQCR10/AP2S1/NDUFB2/COX6C/TGM2/NDUFA4/COX5B/CLTC/CLTA/VDAC1/COX8A/NDUFA1/UQCRQ/NDUFS8/NDUFA3/COX7A2/COX7B/AP2M1/NDUFS5/AP2A2/SDHB/COX5A/NDUFB8/NDUFB7/UQCR11/NDUFAB1/NDUFC2/NDUFB6/NDUFS3/NDUFS7/SDHC/POLR2K/NDUFB3/NDUFB4/NDUFV2/NDUFA6/MT-ATP6/NDUFV3/BAX/SDHD/POLR2I/POLR2F/NDUFC1/POLR2H/NDUFS6/NDUFA5/COX6A1/SOD1/COX6B1/POLR2E/GNAQ/UQCRC1/CYC1/POLR2G/SLC25A5/NDUFA2/NDUFS2/NDUFB5/NDUFA7/NDUFB10/N…
KEGG_ANTIGEN_PROCESSING_AND_PRESENTATION	KEGG_ANTIGEN_PROCESSING_AND_PRESENTATION	67	0.796231	1.65108	0.000591424	0.000591424	0.0108947	875	tags=46%, list=4%, signal=44%	LGMN/CTSB/HLA-DQA1/HLA-DRB1/HLA-DRA/CALR/CD74/HLA-DPA1/CTSL/HLA-DMB/HLA-DQB1/HLA-DMA/HLA-DPB1/HLA-DRB5/CD4/CANX/HLA-DQA2/HLA-A/PDIA3/IFI30/PSME2/HSP90AB1/HLA-DOA/B2M/HSPA5/HLA-B/TAPBP/HLA-C/HLA-E/CIITA/TAP2
KEGG_MAPK_SIGNALING_PATHWAY	KEGG_MAPK_SIGNALING_PATHWAY	225	-0.555433	-1.49249	0.000704935	0.000704935	0.0115428	1637	tags=25%, list=8%, signal=23%	PPP3CB/MAP3K2/MAP3K13/MAPK14/IL1R2/PTPN7/BRAF/SRF/MAPK8/PPM1A/RELB/CACNA2D4/MAP3K11/MAP3K1/MAP2K1/MAP2K6/MAP3K3/MAP3K14/KRAS/MKNK2/IL1R1/MAP4K4/RASGRP4/PAK1/ARRB2/HSPB1/MEF2C/MAPKAPK3/NFKB2/PPP3CA/FLNA/ATF4/TGFB1/STK4/FOS/MAP2K3/DUSP4/RAC2/NR4A1/PRKCB/RASGRP2/DUSP6/GADD45A/NFKB1/CHP1/DUSP1/DUSP5/TNF/MAP3K8/DUSP2/IL1A/GADD45B/HSPA6/HSPA1A/HSPA1B/IL1B
KEGG_ALZHEIMERS_DISEASE	KEGG_ALZHEIMERS_DISEASE	142	0.679142	1.53925	0.00144546	0.00144546	0.0213015	1424	tags=42%, list=7%, signal=39%	APOE/CALM1/LPL/UQCR10/NDUFB2/COX6C/NDUFA4/COX5B/COX8A/NDUFA1/UQCRQ/NDUFS8/NDUFA3/COX7A2/COX7B/NDUFS5/ITPR2/SDHB/COX5A/NDUFB8/LRP1/ATP2A2/NDUFB7/CALM3/NCSTN/UQCR11/NDUFAB1/NDUFC2/NDUFB6/NDUFS3/NDUFS7/SDHC/NDUFB3/APH1A/NDUFB4/NDUFV2/NDUFA6/MT-ATP6/NDUFV3/SDHD/SNCA/NDUFC1/NDUFS6/NDUFA5/COX6A1/ADAM10/TNFRSF1A/COX6B1/GNAQ/UQCRC1/CYC1/APP/ATF6/NDUFA2/NDUFS2/NDUFB5/NDUFA7/NDUFB10/NDUFA8
KEGG_CYTOKINE_CYTOKINE_RECEPTOR_INTERACTION	KEGG_CYTOKINE_CYTOKINE_RECEPTOR_INTERACTION	221	-0.545707	-1.46433	0.00161459	0.00161459	0.0216309	1184	tags=28%, list=6%, signal=26%	CXCR4/IL17RA/TNFRSF25/FLT3LG/IL1R2/CRLF2/IL6R/TNFRSF10D/IFNGR2/IL15/FLT3/TNFRSF9/CSF2RA/TNFRSF10B/CXCR3/TNFSF14/IL1R1/CCR2/CXCL1/CSF3/IL2RB/TNFSF8/IL1RAP/IFNG/CD70/VEGFA/TNFRSF18/TNFSF15/CX3CR1/CD27/TNFRSF4/OSM/TGFB1/TNFRSF1B/FLT1/CXCL10/CXCL13/IL23A/CCL4/TNF/CCL2/CXCL3/CCL8/CXCL11/CCL5/TNFSF10/IL1A/CCR7/LTB/CCL17/CCL22/CCL19/CXCL2/CSF3R/CCL3/CCL4L2/CXCL8/IL6/CCL3L3/IL1B/CCL20
KEGG_ASTHMA	KEGG_ASTHMA	25	0.878488	1.58842	0.00193296	0.00193296	0.0237381	586	tags=52%, list=3%, signal=51%	HLA-DQA1/HLA-DRB1/HLA-DRA/HLA-DPA1/HLA-DMB/HLA-DQB1/HLA-DMA/HLA-DPB1/HLA-DRB5/FCER1G/HLA-DQA2/HLA-DOA/CD40
KEGG_ALLOGRAFT_REJECTION	KEGG_ALLOGRAFT_REJECTION	35	0.837979	1.58622	0.00276121	0.00276121	0.0276723	718	tags=49%, list=3%, signal=47%	HLA-DQA1/HLA-DRB1/HLA-DRA/HLA-DPA1/HLA-DMB/HLA-DQB1/HLA-DMA/HLA-DPB1/HLA-DRB5/HLA-DQA2/HLA-A/CD86/HLA-DOA/HLA-B/HLA-C/CD40/HLA-E
KEGG_PARKINSONS_DISEASE	KEGG_PARKINSONS_DISEASE	104	0.70743	1.54133	0.00313646	0.00313646	0.0276723	1844	tags=54%, list=9%, signal=49%	UQCR10/NDUFB2/COX6C/MT-ND5/NDUFA4/COX5B/VDAC1/COX8A/NDUFA1/UQCRQ/NDUFS8/NDUFA3/COX7A2/COX7B/NDUFS5/SDHB/COX5A/NDUFB8/NDUFB7/UQCR11/NDUFAB1/NDUFC2/NDUFB6/NDUFS3/NDUFS7/SDHC/NDUFB3/NDUFB4/NDUFV2/NDUFA6/MT-ATP6/NDUFV3/SDHD/SNCA/UBE2L3/NDUFC1/NDUFS6/NDUFA5/COX6A1/COX6B1/UQCRC1/CYC1/SLC25A5/NDUFA2/NDUFS2/NDUFB5/NDUFA7/UBA1/NDUFB10/NDUFA8/MT-ND4/UBE2L6/CYCS/VDAC3/NDUFA9/MT-ND6
KEGG_RIG_I_LIKE_RECEPTOR_SIGNALING_PATHWAY	KEGG_RIG_I_LIKE_RECEPTOR_SIGNALING_PATHWAY	53	-0.748189	-1.68077	0.00333734	0.00333734	0.0276723	1901	tags=38%, list=9%, signal=34%	DHX58/RNF125/TANK/MAPK14/MAPK8/DDX3Y/CASP8/MAP3K1/AZI2/TRADD/DDX3X/CYLD/CXCL10/IRF7/TRIM25/NFKB1/TNF/ISG15/NFKBIA/CXCL8
KEGG_COMPLEMENT_AND_COAGULATION_CASCADES	KEGG_COMPLEMENT_AND_COAGULATION_CASCADES	47	0.791236	1.5509	0.00339491	0.00339491	0.0276723	211	tags=21%, list=1%, signal=21%	C1QB/C1QA/C1QC/SERPING1/PLAU/CD59/A2M/C2/C3AR1/C3
KEGG_GLYCOLYSIS_GLUCONEOGENESIS	KEGG_GLYCOLYSIS_GLUCONEOGENESIS	48	0.798671	1.56784	0.00341041	0.00341041	0.0276723	2159	tags=44%, list=10%, signal=39%	FBP1/AKR1A1/PKM/TPI1/ENO1/PFKL/HK2/GALM/PGK1/ALDOA/GPI/ALDH2/ENO2/PFKP/LDHA/ADH5/PCK2/ALDH3A2/GAPDH/PGAM1/DLD
KEGG_APOPTOSIS	KEGG_APOPTOSIS	83	-0.684197	-1.64105	0.00344696	0.00344696	0.0276723	1241	tags=33%, list=6%, signal=31%	TNFRSF10C/PPP3CB/APAF1/TNFRSF10D/CASP8/PIK3CD/TNFRSF10B/MAP3K14/TRADD/IL1R1/IRAK2/MYD88/IL1RAP/CAPN2/BID/CFLAR/PPP3CA/IRAK3/BIRC2/NFKB1/CHP1/TNF/TNFSF10/IL1A/NFKBIA/BIRC3/IL1B
KEGG_CHEMOKINE_SIGNALING_PATHWAY	KEGG_CHEMOKINE_SIGNALING_PATHWAY	175	-0.546296	-1.43254	0.00356774	0.00356774	0.0276723	1255	tags=25%, list=6%, signal=23%	ITK/STAT3/PIK3CD/PXN/MAP2K1/CXCR3/HCK/LYN/KRAS/WAS/CCR2/GRK6/PAK1/CXCL1/ARRB2/CSK/CX3CR1/NCF1/CXCL10/RAC2/CXCL13/PRKCB/RASGRP2/NFKB1/CCL4/CCL2/CXCL3/FGR/CCL8/CXCL11/GNG2/CCL5/CCR7/CCL17/CCL22/CCL19/CXCL2/CCL3/NFKBIA/CCL4L2/CXCL8/CCL3L3/CCL20
KEGG_VIBRIO_CHOLERAE_INFECTION	KEGG_VIBRIO_CHOLERAE_INFECTION	50	0.766827	1.52442	0.0051207	0.0051207	0.0377315	1949	tags=44%, list=9%, signal=40%	ATP6V1F/ATP6AP1/PDIA4/ATP6V0B/ATP6V0E1/ATP6V1B2/KDELR2/ATP6V1E1/ERO1A/GNAS/KDELR1/ATP6V1C1/ATP6V1D/ATP6V0A1/TCIRG1/ATP6V1G1/ATP6V1A/SEC61A1/SEC61G/ATP6V0D2/ARF1/ATP6V0D1
KEGG_NOD_LIKE_RECEPTOR_SIGNALING_PATHWAY	KEGG_NOD_LIKE_RECEPTOR_SIGNALING_PATHWAY	59	-0.707426	-1.60748	0.00635064	0.00635064	0.0445659	1241	tags=41%, list=6%, signal=38%	CASP8/NOD2/PYCARD/MEFV/CARD8/CXCL1/NLRP1/RIPK2/BIRC2/NFKB1/HSP90AA1/TNFAIP3/TNF/CASP1/CCL2/CCL8/CCL5/CXCL2/NLRP3/NFKBIA/CXCL8/BIRC3/IL6/IL1B
KEGG_VIRAL_MYOCARDITIS	KEGG_VIRAL_MYOCARDITIS	61	0.720309	1.47269	0.00827662	0.00827662	0.0535189	1729	tags=43%, list=8%, signal=39%	HLA-DQA1/HLA-DRB1/HLA-DRA/HLA-DPA1/HLA-DMB/HLA-DQB1/HLA-DMA/HLA-DPB1/HLA-DRB5/HLA-DQA2/HLA-A/CD86/HLA-DOA/RAC1/HLA-B/HLA-C/CD40/ITGB2/HLA-E/ABL2/CD80/EIF4G1/CYCS/ABL1/CCND1/EIF4G2
KEGG_SPHINGOLIPID_METABOLISM	KEGG_SPHINGOLIPID_METABOLISM	36	0.781286	1.47605	0.00835277	0.00835277	0.0535189	1890	tags=36%, list=9%, signal=33%	ASAH1/SGPL1/SGPP1/GLA/NEU1/ARSA/GALC/DEGS1/GLB1/UGCG/SMPD1/KDSR/SPHK1
KEGG_PROTEASOME	KEGG_PROTEASOME	42	0.787271	1.52522	0.00947472	0.00947472	0.0581781	1921	tags=60%, list=9%, signal=54%	PSME2/PSMA7/PSMC1/PSMD14/PSMB5/PSMB6/PSMD7/PSMC2/PSMD8/PSMA3/PSMD3/PSMC3/PSMB3/PSMB2/PSMC4/PSMD1/PSMD2/PSMB1/PSMD11/PSMC5/PSMF1/PSMA5/POMP/PSMD13/PSMC6
KEGG_TYROSINE_METABOLISM	KEGG_TYROSINE_METABOLISM	29	0.803265	1.47939	0.0111767	0.0111767	0.0649332	2760	tags=28%, list=13%, signal=24%	MIF/IL4I1/COMT/FAH/ADH5/GSTZ1/GOT1/GOT2
KEGG_INTESTINAL_IMMUNE_NETWORK_FOR_IGA_PRODUCTION	KEGG_INTESTINAL_IMMUNE_NETWORK_FOR_IGA_PRODUCTION	46	0.786128	1.5338	0.0114561	0.0114561	0.0649332	641	tags=30%, list=3%, signal=30%	HLA-DQA1/HLA-DRB1/HLA-DRA/HLA-DPA1/HLA-DMB/HLA-DQB1/HLA-DMA/HLA-DPB1/HLA-DRB5/HLA-DQA2/CD86/HLA-DOA/CD40/ITGB7
KEGG_CELL_ADHESION_MOLECULES_CAMS	KEGG_CELL_ADHESION_MOLECULES_CAMS	113	0.658562	1.43929	0.0121985	0.0121985	0.0654177	787	tags=24%, list=4%, signal=23%	HLA-DQA1/HLA-DRB1/HLA-DRA/HLA-DPA1/HLA-DMB/HLA-DQB1/HLA-DMA/HLA-DPB1/HLA-DRB5/SDC2/CD4/SDC3/HLA-DQA2/HLA-A/SIGLEC1/ALCAM/CD86/CD276/HLA-DOA/HLA-B/HLA-C/CD40/ITGB7/ITGAV/ITGB2/HLA-E/ITGB1
KEGG_AMINO_SUGAR_AND_NUCLEOTIDE_SUGAR_METABOLISM	KEGG_AMINO_SUGAR_AND_NUCLEOTIDE_SUGAR_METABOLISM	42	0.772451	1.49651	0.0124294	0.0124294	0.0654177	3656	tags=62%, list=18%, signal=51%	HEXB/HEXA/CHIT1/NPL/RENBP/GNPDA1/AMDHD2/HK2/UGP2/NAGK/CYB5R1/GPI/NANS/GMPPB/GFPT1/UGDH/GALE/GMPPA/GALK1/UXS1/PGM2/MPI/CMAS/PGM1/FPGT/GNPNAT1
KEGG_GLYCOSPHINGOLIPID_BIOSYNTHESIS_GLOBO_SERIES	KEGG_GLYCOSPHINGOLIPID_BIOSYNTHESIS_GLOBO_SERIES	13	0.889799	1.48986	0.0132346	0.0132346	0.0672538	744	tags=38%, list=4%, signal=37%	HEXB/HEXA/GLA/NAGA/ST3GAL1
KEGG_RIBOFLAVIN_METABOLISM	KEGG_RIBOFLAVIN_METABOLISM	12	0.87595	1.45284	0.015646	0.015646	0.0768576	381	tags=25%, list=2%, signal=25%	ACP5/ACP2/PHPT1
KEGG_ADIPOCYTOKINE_SIGNALING_PATHWAY	KEGG_ADIPOCYTOKINE_SIGNALING_PATHWAY	60	-0.635325	-1.44832	0.0184898	0.0184898	0.087897	1526	tags=25%, list=7%, signal=23%	CPT1A/MAPK8/STAT3/ACSL4/RXRA/TRADD/CAMKK2/TNFRSF1B/NFKB1/IRS2/TNF/CD36/SOCS3/ACSL1/NFKBIA
KEGG_N_GLYCAN_BIOSYNTHESIS	KEGG_N_GLYCAN_BIOSYNTHESIS	46	0.762803	1.48829	0.0207342	0.0207342	0.0954866	3248	tags=61%, list=16%, signal=51%	MGAT1/RPN1/RPN2/DAD1/ALG5/ALG3/MGAT4A/B4GALT1/GANAB/DDOST/DPM2/DPM3/MAN1B1/STT3A/MAN1A1/MGAT2/MGAT5/ALG2/DPAGT1/ST6GAL1/MAN2A1/B4GALT3/RFT1/ALG8/STT3B/MAN1C1/ALG14/DPM1
KEGG_ECM_RECEPTOR_INTERACTION	KEGG_ECM_RECEPTOR_INTERACTION	73	0.67555	1.40674	0.0282169	0.0282169	0.126009	1581	tags=23%, list=8%, signal=22%	SPP1/FN1/SDC2/SDC3/COL1A1/ITGB7/ITGAV/COL6A2/ITGB1/CD47/COL1A2/ITGB5/COL3A1/COL6A1/ITGA5/AGRN/LAMB2
KEGG_T_CELL_RECEPTOR_SIGNALING_PATHWAY	KEGG_T_CELL_RECEPTOR_SIGNALING_PATHWAY	105	-0.549792	-1.35892	0.0336619	0.0336619	0.145903	2150	tags=40%, list=10%, signal=36%	MAPK1/NFATC3/NCK2/CDC42/RASGRP1/GSK3B/GRAP2/SOS2/CD28/CBL/ZAP70/VAV1/PPP3CB/MAPK14/ICOS/CD8B/CD247/ITK/PIK3CD/CD8A/MAP2K1/MAP3K14/KRAS/MALT1/PAK1/CTLA4/IFNG/CD3E/CD3G/PPP3CA/PTPRC/LCP2/LCK/NFAT5/FOS/NFKB1/CHP1/FYN/TNF/CD3D/MAP3K8/NFKBIA
KEGG_PYRUVATE_METABOLISM	KEGG_PYRUVATE_METABOLISM	35	0.751441	1.42241	0.0391566	0.0391566	0.159861	3117	tags=49%, list=15%, signal=41%	AKR1B1/PKM/MDH1/GLO1/HAGH/ALDH2/LDHA/HAGHL/PCK2/ALDH3A2/ME1/ME2/DLD/PDHA1/ACAT1/ALDH9A1/DLAT
KEGG_GALACTOSE_METABOLISM	KEGG_GALACTOSE_METABOLISM	22	0.805975	1.42844	0.0404355	0.0404355	0.159861	1285	tags=41%, list=6%, signal=38%	AKR1B1/GAA/GLA/PFKL/HK2/UGP2/B4GALT1/PFKP/GLB1
KEGG_ALANINE_ASPARTATE_AND_GLUTAMATE_METABOLISM	KEGG_ALANINE_ASPARTATE_AND_GLUTAMATE_METABOLISM	27	0.785624	1.43957	0.0410959	0.0410959	0.159861	2760	tags=26%, list=13%, signal=22%	GLUL/IL4I1/GLUD1/NIT2/GFPT1/GOT1/GOT2
KEGG_CITRATE_CYCLE_TCA_CYCLE	KEGG_CITRATE_CYCLE_TCA_CYCLE	28	0.780469	1.43087	0.0412214	0.0412214	0.159861	3667	tags=75%, list=18%, signal=62%	IDH1/MDH1/SDHB/IDH2/SDHC/SDHD/ACO2/PCK2/ACO1/DLD/PDHA1/IDH3G/SUCLA2/SUCLG1/SUCLG2/SDHA/ACLY/DLAT/IDH3B/FH/PC
KEGG_VEGF_SIGNALING_PATHWAY	KEGG_VEGF_SIGNALING_PATHWAY	64	-0.600495	-1.37149	0.0459364	0.0459364	0.173579	1166	tags=25%, list=6%, signal=24%	PPP3CB/MAPK14/PIK3CD/PXN/SH2D2A/MAP2K1/KRAS/HSPB1/VEGFA/MAPKAPK3/PPP3CA/NFAT5/RAC2/PRKCB/CHP1/PTGS2
KEGG_PHENYLALANINE_METABOLISM	KEGG_PHENYLALANINE_METABOLISM	15	0.831926	1.41229	0.049459	0.049459	0.175889	1026	tags=20%, list=5%, signal=19%	MIF/IL4I1/PRDX6
KEGG_PROXIMAL_TUBULE_BICARBONATE_RECLAMATION	KEGG_PROXIMAL_TUBULE_BICARBONATE_RECLAMATION	20	0.80817	1.41192	0.0497667	0.0497667	0.175889	2362	tags=30%, list=11%, signal=27%	ATP1B1/MDH1/CA2/GLUD1/PCK2/ATP1B3

## Sheet: KEGG_cDC_GSEAresults
ID	Description	setSize	enrichmentScore	NES	pvalue	p.adjust	qvalues	rank	leading_edge	core_enrichment
KEGG_RIBOSOME	KEGG_RIBOSOME	87	0.867573	2.11183	8.20924e-12	8.20924e-12	1.1925e-09	1309	tags=70%, list=6%, signal=66%	RPSA/RPS23/RPL4/RPLP0/RPS2/RPL3/RPS21/RPS18/RPL10A/RPS19/RPL27A/RPS5/RPL5/RPL6/RPL35/RPS4X/RPL7A/RPL23A/RPS6/RPL31/RPS7/RPL8/RPS17/RPS29/RPS11/RPL15/RPS3A/RPS3/RPL22/RPL14/RPL37A/RPL41/RPL9/RPS10/RPL36A/RPL37/RPL18A/RPL19/RPS20/RPS25/RPL18/RPS27A/RPS8/RPL17/RPL23/RPL13A/RPL30/RPL36/RPL27/RPS15/RPS13/RPL7/RPL11/RPS16/RPL26/RPS12/RPL13/RPS24/RPLP2/MRPL13/RPL24
KEGG_CHEMOKINE_SIGNALING_PATHWAY	KEGG_CHEMOKINE_SIGNALING_PATHWAY	175	-0.806213	-2.03796	5.62145e-11	5.62145e-11	4.08295e-09	818	tags=23%, list=4%, signal=22%	RAC2/PXN/MAPK1/STAT2/FGR/STAT1/GRB2/ARRB2/NRAS/FOXO3/RAP1B/RHOA/PTK2B/CCR7/CXCL9/LYN/CXCL13/CCL19/CCL13/PPBP/CCR1/CXCL11/CCL5/CCL7/NCF1/NFKBIA/CXCL10/CCL18/CXCL5/CCL8/CXCL1/CCL4L2/CCL3L3/CCL4/CXCL8/CCL3/CCL2/CXCL2/CCL20/CXCL3
KEGG_CYTOKINE_CYTOKINE_RECEPTOR_INTERACTION	KEGG_CYTOKINE_CYTOKINE_RECEPTOR_INTERACTION	221	-0.769791	-1.97821	2.02727e-10	2.02727e-10	9.81624e-09	811	tags=22%, list=4%, signal=21%	IL6ST/TNFSF14/TNF/PLEKHO2/IL3RA/CD27/IL2RA/IL10/IL1RAP/IL10RB/FLT1/TNFSF15/CCR7/IL23A/CXCL9/TNFSF10/CXCL13/IFNGR2/CCL19/CCL13/TNFSF13B/CSF3R/OSM/PPBP/IL1A/VEGFA/CCR1/TNFRSF1B/CXCL11/CCL5/INHBA/CCL7/CXCL10/CCL18/CXCL5/IL1B/CCL8/IL6/CXCL1/CCL4L2/CCL3L3/CCL4/CXCL8/CCL3/CCL2/CXCL2/CCL20/CXCL3
KEGG_AUTOIMMUNE_THYROID_DISEASE	KEGG_AUTOIMMUNE_THYROID_DISEASE	36	0.916382	1.95828	9.01744e-08	9.01744e-08	3.27475e-06	395	tags=42%, list=2%, signal=41%	HLA-DQB1/HLA-DPB1/HLA-DQA1/HLA-DPA1/HLA-DRB1/HLA-DQA2/HLA-DRB5/HLA-DRA/HLA-DMA/HLA-DMB/HLA-DOA/HLA-DOB/CD40/CD80/CD86
KEGG_VIRAL_MYOCARDITIS	KEGG_VIRAL_MYOCARDITIS	61	0.847828	1.96881	1.96823e-07	1.96823e-07	5.53452e-06	695	tags=34%, list=3%, signal=33%	HLA-DQB1/HLA-DPB1/HLA-DQA1/HLA-DPA1/HLA-DRB1/HLA-DQA2/HLA-DRB5/HLA-DRA/HLA-DMA/HLA-DMB/HLA-DOA/HLA-DOB/CCND1/ACTG1/ACTB/CD40/CD80/CD86/CYCS/ABL2/ITGB2
KEGG_ALLOGRAFT_REJECTION	KEGG_ALLOGRAFT_REJECTION	35	0.912276	1.94551	2.286e-07	2.286e-07	5.53452e-06	395	tags=43%, list=2%, signal=42%	HLA-DQB1/HLA-DPB1/HLA-DQA1/HLA-DPA1/HLA-DRB1/HLA-DQA2/HLA-DRB5/HLA-DRA/HLA-DMA/HLA-DMB/HLA-DOA/HLA-DOB/CD40/CD80/CD86
KEGG_TOLL_LIKE_RECEPTOR_SIGNALING_PATHWAY	KEGG_TOLL_LIKE_RECEPTOR_SIGNALING_PATHWAY	88	-0.817604	-1.9055	1.01937e-06	1.01937e-06	2.11538e-05	793	tags=28%, list=4%, signal=27%	RELA/IKBKE/TNF/IRF7/MAPK1/JUN/STAT1/TLR4/FOS/MAP2K3/IRAK1/CXCL9/LY96/TLR2/CD14/CXCL11/CCL5/NFKBIA/CXCL10/IL1B/IL6/CCL4/SPP1/CXCL8/CCL3
KEGG_ASTHMA	KEGG_ASTHMA	25	0.940199	1.8784	1.22115e-06	1.22115e-06	2.21736e-05	271	tags=56%, list=1%, signal=55%	FCER1A/HLA-DQB1/HLA-DPB1/HLA-DQA1/HLA-DPA1/HLA-DRB1/HLA-DQA2/HLA-DRB5/HLA-DRA/HLA-DMA/HLA-DMB/HLA-DOA/HLA-DOB/CD40
KEGG_NOD_LIKE_RECEPTOR_SIGNALING_PATHWAY	KEGG_NOD_LIKE_RECEPTOR_SIGNALING_PATHWAY	59	-0.863367	-1.88905	1.39625e-06	1.39625e-06	2.2536e-05	860	tags=36%, list=4%, signal=34%	MEFV/TNF/MAPK1/CASP1/CARD8/RIPK2/CCL13/BIRC3/HSP90AA1/NLRP3/CCL5/CCL7/TNFAIP3/NFKBIA/IL1B/CCL8/IL6/CXCL1/CXCL8/CCL2/CXCL2
KEGG_INTESTINAL_IMMUNE_NETWORK_FOR_IGA_PRODUCTION	KEGG_INTESTINAL_IMMUNE_NETWORK_FOR_IGA_PRODUCTION	46	0.838421	1.86496	2.28882e-05	2.28882e-05	0.000332481	395	tags=39%, list=2%, signal=38%	HLA-DQB1/HLA-DPB1/HLA-DQA1/HLA-DPA1/HLA-DRB1/HLA-DQA2/HLA-DRB5/HLA-DRA/HLA-DMA/HLA-DMB/HLA-DOA/HLA-DOB/CXCR4/ITGB7/CD40/ITGA4/CD80/CD86
KEGG_ECM_RECEPTOR_INTERACTION	KEGG_ECM_RECEPTOR_INTERACTION	73	-0.793246	-1.78415	4.21104e-05	4.21104e-05	0.000542755	1308	tags=21%, list=6%, signal=19%	LAMB3/COL1A1/CD47/ITGAV/ITGB8/ITGB1/SDC3/SDC4/ITGA5/SDC2/CD36/THBS1/FN1/CD44/SPP1
KEGG_PARKINSONS_DISEASE	KEGG_PARKINSONS_DISEASE	104	0.714002	1.79861	4.48363e-05	4.48363e-05	0.000542755	1580	tags=51%, list=8%, signal=47%	NDUFC2/PARK7/NDUFA4/SLC25A5/COX5A/MT-CYB/MT-ND5/COX6C/MT-CO2/COX7C/SLC25A6/NDUFB2/COX6A1/CYCS/UBE2L3/NDUFA10/UQCR10/NDUFS8/MT-ND4/NDUFAB1/MT-CO1/NDUFS2/UQCRH/MT-CO3/VDAC1/NDUFB3/VDAC2/NDUFB8/SDHC/NDUFA2/MT-ND2/NDUFA8/NDUFS4/NDUFA9/NDUFA1/NDUFV2/NDUFS6/NDUFB4/NDUFA6/UQCRC1/NDUFV1/UQCRHL/NDUFB6/UBE2G2/VDAC3/CYC1/PPID/NDUFV3/NDUFS3/COX7B/MT-ATP6/SDHB/NDUFS5
KEGG_COMPLEMENT_AND_COAGULATION_CASCADES	KEGG_COMPLEMENT_AND_COAGULATION_CASCADES	47	-0.849365	-1.79428	5.52177e-05	5.52177e-05	0.000617008	966	tags=40%, list=5%, signal=39%	CR1/SERPINE1/C1QC/F5/A2M/CD46/PLAU/C1QB/C2/C1QA/C3AR1/THBD/SERPING1/CD55/F3/SERPINA1/C5AR1/CFD/PLAUR
KEGG_CELL_ADHESION_MOLECULES_CAMS	KEGG_CELL_ADHESION_MOLECULES_CAMS	113	0.682362	1.73271	0.00018489	0.00018489	0.00191841	410	tags=19%, list=2%, signal=18%	HLA-DQB1/HLA-DPB1/HLA-DQA1/HLA-DPA1/HLA-DRB1/HLA-DQA2/HLA-DRB5/HLA-DRA/HLA-DMA/HLA-DMB/HLA-DOA/HLA-DOB/CD58/ITGB7/CLDN1/CD40/ITGA4/SPN/CD80/CD86/ALCAM
KEGG_SYSTEMIC_LUPUS_ERYTHEMATOSUS	KEGG_SYSTEMIC_LUPUS_ERYTHEMATOSUS	45	0.786694	1.74247	0.000362262	0.000362262	0.00336535	395	tags=38%, list=2%, signal=37%	HLA-DQB1/HLA-DPB1/HLA-DQA1/HLA-DPA1/HLA-DRB1/HLA-DQA2/HLA-DRB5/HLA-DRA/HLA-DMA/HLA-DMB/HLA-DOA/FCGR2B/HLA-DOB/CD40/SNRPB/CD80/CD86
KEGG_TYPE_I_DIABETES_MELLITUS	KEGG_TYPE_I_DIABETES_MELLITUS	40	0.815438	1.78843	0.000370676	0.000370676	0.00336535	395	tags=35%, list=2%, signal=34%	HLA-DQB1/HLA-DPB1/HLA-DQA1/HLA-DPA1/HLA-DRB1/HLA-DQA2/HLA-DRB5/HLA-DRA/HLA-DMA/HLA-DMB/HLA-DOA/HLA-DOB/CD80/CD86
KEGG_LYSOSOME	KEGG_LYSOSOME	118	-0.698892	-1.69515	0.000413589	0.000413589	0.00353408	1969	tags=41%, list=10%, signal=37%	CD164/TCIRG1/GAA/SMPD1/CLTC/ATP6V0B/CLN5/MCOLN1/ATP6AP1/TPP1/CTSK/SORT1/MANBA/SLC11A2/SLC17A5/CLTA/CTSW/DNASE2/AP3S1/NPC1/NEU1/CTSZ/LAPTM4A/ACP2/HEXB/CD63/NPC2/IGF2R/CTSA/LGMN/GM2A/LAMP2/SCARB2/LIPA/CTSC/AP1S2/LAPTM5/GNS/LAMP1/ACP5/CD68/ASAH1/PSAP/CTSB/CTSS/SLC11A1/CTSD/CTSL
KEGG_RIG_I_LIKE_RECEPTOR_SIGNALING_PATHWAY	KEGG_RIG_I_LIKE_RECEPTOR_SIGNALING_PATHWAY	53	-0.806991	-1.73212	0.000452637	0.000452637	0.00365286	1049	tags=30%, list=5%, signal=29%	RELA/IFIH1/IKBKE/ATG12/TANK/TNF/IRF7/DDX3Y/MAP3K1/DDX3X/TRIM25/AZI2/NFKBIA/CXCL10/ISG15/CXCL8
KEGG_MAPK_SIGNALING_PATHWAY	KEGG_MAPK_SIGNALING_PATHWAY	225	-0.611647	-1.57311	0.000534611	0.000534611	0.00408733	2296	tags=30%, list=11%, signal=27%	PRKACB/SOS1/TGFB1/TNFRSF1A/PPM1B/MAP3K7/CDC42/ELK4/TGFBR1/MRAS/LAMTOR3/MAPK7/MAPK13/CRKL/MAP3K3/DUSP4/MAPK14/MAPK3/CACNA2D4/MAP3K4/KRAS/TAB2/PPM1A/FAS/NFKB1/SRF/IL1R1/RASGRP1/MAP3K5/GADD45A/MAP3K2/PPP3CB/PRKACA/RRAS/GADD45B/RELA/RASA2/PRKCB/PPP3R1/RAPGEF2/RAC2/TNF/TAOK1/MAPK1/MAPKAPK2/JUND/MAP3K1/CHP1/FLNA/JUN/GRB2/ARRB2/NRAS/RAP1B/FOS/MAP4K4/MAP2K3/GADD45G/DUSP1/IL1A/CD14/HSPA1B/HSPA1A/HSPA6/HSP…
KEGG_CYTOSOLIC_DNA_SENSING_PATHWAY	KEGG_CYTOSOLIC_DNA_SENSING_PATHWAY	38	-0.84169	-1.70794	0.000589613	0.000589613	0.00428245	1049	tags=34%, list=5%, signal=33%	RELA/POLR1D/IKBKE/ADAR/IRF7/CASP1/CCL5/NFKBIA/CXCL10/IL1B/IL6/CCL4L2/CCL4
KEGG_OXIDATIVE_PHOSPHORYLATION	KEGG_OXIDATIVE_PHOSPHORYLATION	108	0.650065	1.64784	0.000663763	0.000663763	0.00459145	1580	tags=43%, list=8%, signal=40%	PPA1/NDUFC2/NDUFA4/COX5A/MT-CYB/MT-ND5/COX6C/MT-CO2/COX7C/NDUFB2/COX6A1/NDUFA10/UQCR10/NDUFS8/MT-ND4/PPA2/NDUFAB1/MT-CO1/NDUFS2/UQCRH/MT-CO3/NDUFB3/NDUFB8/SDHC/NDUFA2/MT-ND2/NDUFA8/NDUFS4/NDUFA9/NDUFA1/NDUFV2/NDUFS6/NDUFB4/NDUFA6/UQCRC1/NDUFV1/UQCRHL/NDUFB6/ATP6V0E1/CYC1/NDUFV3/NDUFS3/COX7B/MT-ATP6/SDHB/NDUFS5
KEGG_PROTEASOME	KEGG_PROTEASOME	42	0.780407	1.72226	0.000840026	0.000840026	0.00554658	2724	tags=71%, list=13%, signal=62%	PSME2/PSMB8/PSMC4/PSMA2/PSMB1/PSMB6/PSMA5/PSMD3/PSMC5/PSMA1/PSMB2/PSMB10/PSMB9/PSMB5/PSMC3/PSME1/PSMB7/PSMD13/PSMB3/PSMC1/PSMD2/PSMD4/PSMC2/PSMD8/PSMC6/PSMF1/PSMA7/PSMB4/PSMD12/PSMD7
KEGG_PRION_DISEASES	KEGG_PRION_DISEASES	28	-0.858036	-1.68432	0.00119385	0.00119385	0.00754012	1125	tags=43%, list=5%, signal=41%	PRKACA/C1QC/MAPK1/C1QB/C1QA/PRNP/IL1A/HSPA1A/CCL5/EGR1/IL1B/IL6
KEGG_ANTIGEN_PROCESSING_AND_PRESENTATION	KEGG_ANTIGEN_PROCESSING_AND_PRESENTATION	67	0.687089	1.6194	0.00197722	0.00197722	0.0119674	386	tags=33%, list=2%, signal=32%	HLA-DQB1/HLA-DPB1/HLA-DQA1/HLA-DPA1/CD74/HLA-DRB1/HLA-DQA2/HLA-DRB5/HLA-DRA/HLA-DMA/HLA-DMB/TAP1/PDIA3/CALR/HLA-DOA/HSPA8/HLA-DOB/CIITA/PSME2/TAP2/HSP90AB1/TAPBP
KEGG_PATHWAYS_IN_CANCER	KEGG_PATHWAYS_IN_CANCER	295	-0.551226	-1.4563	0.00222854	0.00222854	0.012949	2037	tags=21%, list=10%, signal=19%	CDC42/TGFBR1/RALB/PPARG/CDKN1B/DVL3/PIAS1/ZBTB16/CRKL/CBLB/EP300/MAPK3/CTNNB1/RALBP1/BIRC2/KRAS/RXRA/PTEN/FAS/CTBP2/NFKB1/RARA/SMAD2/RALGDS/LAMB3/JAK1/TRAF1/ETS1/DAPK1/PTCH2/PLD1/RELA/MITF/MDM2/PRKCB/ITGAV/RAC2/MAPK1/CDKN1A/ITGB1/JUN/STAT1/RUNX1/GRB2/TCF7L2/NRAS/FOS/RHOA/NCOA4/CSF3R/MMP9/BIRC3/HSP90AA1/VEGFA/HIF1A/NFKBIA/FN1/MMP1/IL6/PTGS2/CXCL8
KEGG_HUNTINGTONS_DISEASE	KEGG_HUNTINGTONS_DISEASE	157	0.573103	1.51348	0.00247555	0.00247555	0.013831	1866	tags=39%, list=9%, signal=36%	NDUFC2/NDUFA4/SLC25A5/COX5A/MT-CYB/POLR2J3/COX6C/MT-CO2/COX7C/POLR2E/SLC25A6/NDUFB2/COX6A1/CYCS/NDUFA10/UQCR10/NDUFS8/CLTB/NDUFAB1/MT-CO1/NDUFS2/UQCRH/MT-CO3/HDAC2/VDAC1/NDUFB3/POLR2G/VDAC2/NDUFB8/SDHC/NDUFA2/NDUFA8/NDUFS4/NDUFA9/NDUFA1/NDUFV2/NDUFS6/NDUFB4/NDUFA6/UQCRC1/NDUFV1/HIP1/UQCRHL/NDUFB6/TFAM/POLR2I/VDAC3/DCTN2/CYC1/AP2M1/PPID/NDUFV3/NDUFS3/COX7B/MT-ATP6/SDHB/NDUFS5/POLR2K/POLR2H/POLR2D/…
KEGG_GRAFT_VERSUS_HOST_DISEASE	KEGG_GRAFT_VERSUS_HOST_DISEASE	37	0.748548	1.60961	0.00494548	0.00494548	0.0266072	395	tags=38%, list=2%, signal=37%	HLA-DQB1/HLA-DPB1/HLA-DQA1/HLA-DPA1/HLA-DRB1/HLA-DQA2/HLA-DRB5/HLA-DRA/HLA-DMA/HLA-DMB/HLA-DOA/HLA-DOB/CD80/CD86
KEGG_EPITHELIAL_CELL_SIGNALING_IN_HELICOBACTER_PYLORI_INFECTION	KEGG_EPITHELIAL_CELL_SIGNALING_IN_HELICOBACTER_PYLORI_INFECTION	66	-0.696078	-1.54701	0.00635781	0.00635781	0.0314339	2097	tags=38%, list=10%, signal=34%	ATP6V0D1/CDC42/TCIRG1/ATP6V1E1/ATP6V0B/MAPK13/SRC/MAPK14/ATP6AP1/NFKB1/RELA/PTPN11/ATP6V1C1/ADAM17/JUN/ATP6V1G1/ATP6V1F/LYN/ADAM10/ATP6V1B2/HBEGF/CCL5/NFKBIA/CXCL1/CXCL8
KEGG_SPLICEOSOME	KEGG_SPLICEOSOME	126	0.571932	1.47059	0.00647259	0.00647259	0.0314339	2550	tags=53%, list=12%, signal=47%	HSPA8/SRSF2/SNRPF/HNRNPA1/CCDC12/SRSF7/LSM4/SNRPA/SNRNP70/SNRPE/SNRPB/SNRPD2/LSM5/U2SURP/HNRNPA1L2/SRSF9/RBMX/LSM7/PRPF19/SNRPC/PPIH/RBM17/SNRPD1/PRPF31/U2AF2/DDX46/PPIE/SRSF5/PUF60/MAGOHB/SRSF6/SNW1/SRSF1/TXNL4A/SRSF10/PRPF8/SF3A3/RBM25/SF3B2/LSM2/HNRNPM/SRSF8/SF3A2/LSM3/TCERG1/HNRNPC/DDX39B/SNRNP200/ACIN1/PRPF6/SNRPD3/PQBP1/DDX5/HNRNPA3/RBM8A/MAGOH/SART1/LSM6/SNRPG/SF3B4/NCBP1/PRPF40A/SNRNP40/N…
KEGG_PPAR_SIGNALING_PATHWAY	KEGG_PPAR_SIGNALING_PATHWAY	52	-0.738684	-1.58061	0.00649179	0.00649179	0.0314339	1699	tags=37%, list=8%, signal=34%	FABP3/PDPK1/CPT1A/RXRA/UBC/SCD/FABP5/ACSL4/LPL/NR1H3/ACSL3/CYP27A1/ANGPTL4/PLTP/GK/CD36/ACSL1/OLR1/MMP1
KEGG_BLADDER_CANCER	KEGG_BLADDER_CANCER	39	-0.77521	-1.58482	0.00969301	0.00969301	0.0454205	912	tags=31%, list=4%, signal=29%	MAPK3/KRAS/DAPK1/MDM2/MAPK1/CDKN1A/NRAS/MMP9/VEGFA/THBS1/MMP1/CXCL8
KEGG_APOPTOSIS	KEGG_APOPTOSIS	83	-0.660564	-1.52951	0.0105474	0.0105474	0.0478795	2358	tags=34%, list=11%, signal=30%	FADD/PRKACB/PIK3R5/TNFRSF1A/XIAP/MYD88/DFFA/BIRC2/FAS/TNFRSF10D/NFKB1/IL1R1/IRAK2/PPP3CB/PRKACA/RELA/PPP3R1/TNF/CHP1/IL3RA/IL1RAP/IRAK1/TNFSF10/IRAK3/BIRC3/IL1A/NFKBIA/IL1B
KEGG_CARDIAC_MUSCLE_CONTRACTION	KEGG_CARDIAC_MUSCLE_CONTRACTION	61	0.668554	1.5525	0.0112758	0.0112758	0.0488116	1499	tags=30%, list=7%, signal=27%	COX5A/MT-CYB/COX6C/MT-CO2/COX7C/SLC8A1/COX6A1/UQCR10/MT-CO1/UQCRH/MT-CO3/ATP1B1/UQCRC1/UQCRHL/CACNA2D3/CYC1/ATP1A1/COX7B
KEGG_ADIPOCYTOKINE_SIGNALING_PATHWAY	KEGG_ADIPOCYTOKINE_SIGNALING_PATHWAY	60	-0.695861	-1.52689	0.0114248	0.0114248	0.0488116	2614	tags=37%, list=13%, signal=32%	MTOR/IKBKG/CAMKK2/TNFRSF1A/ADIPOR2/ADIPOR1/PRKAA1/CPT1A/RXRA/NFKB1/RELA/PTPN11/PRKAG2/TNF/ACSL4/ACSL3/IRS2/CD36/SOCS3/TNFRSF1B/ACSL1/NFKBIA
KEGG_PYRUVATE_METABOLISM	KEGG_PYRUVATE_METABOLISM	35	0.701394	1.49579	0.0135405	0.0135405	0.0561984	2882	tags=43%, list=14%, signal=37%	ALDH2/MDH2/LDHB/MDH1/PKM/AKR1B1/ACAT2/LDHA/PDHB/PDHA1/HAGH/GLO1/GRHPR/ACYP1/ACYP2
KEGG_CITRATE_CYCLE_TCA_CYCLE	KEGG_CITRATE_CYCLE_TCA_CYCLE	28	0.756271	1.53504	0.0154406	0.0154406	0.0623041	2697	tags=64%, list=13%, signal=56%	IDH2/MDH2/MDH1/ACO2/FH/SDHC/IDH3A/PDHB/PDHA1/SDHB/IDH3B/DLST/CS/SUCLG1/SUCLA2/IDH3G/SDHD/OGDH
KEGG_MATURITY_ONSET_DIABETES_OF_THE_YOUNG	KEGG_MATURITY_ONSET_DIABETES_OF_THE_YOUNG	10	-0.89367	-1.52065	0.0243655	0.0243655	0.0956598	444	tags=20%, list=2%, signal=20%	HHEX/HES1
KEGG_DNA_REPLICATION	KEGG_DNA_REPLICATION	36	0.686684	1.46742	0.0252332	0.0252332	0.0964592	3824	tags=61%, list=19%, signal=50%	MCM5/SSBP1/RFC1/RPA2/RPA1/POLD4/POLD2/PCNA/MCM7/RPA3/PRIM1/POLA2/PRIM2/MCM3/RNASEH2A/MCM4/RFC5/MCM6/MCM2/FEN1/RNASEH2C/DNA2
KEGG_DILATED_CARDIOMYOPATHY	KEGG_DILATED_CARDIOMYOPATHY	74	0.582388	1.37764	0.0323875	0.0323875	0.120633	537	tags=11%, list=3%, signal=11%	LMNA/ACTG1/ITGB7/ACTB/ITGA4/SLC8A1/GNAS/ADCY7
KEGG_PRIMARY_IMMUNODEFICIENCY	KEGG_PRIMARY_IMMUNODEFICIENCY	34	0.694416	1.47271	0.036167	0.036167	0.131343	1772	tags=35%, list=9%, signal=32%	TAP1/IL2RG/CIITA/CD40/TAP2/BTK/RFX5/IL7R/CD79A/RFXAP/DCLRE1C/CD3E
KEGG_GNRH_SIGNALING_PATHWAY	KEGG_GNRH_SIGNALING_PATHWAY	85	-0.613955	-1.42823	0.040905	0.040905	0.144927	2296	tags=32%, list=11%, signal=28%	PRKACB/SOS1/CDC42/PRKCD/MAPK7/MAPK13/SRC/MAP3K3/MAPK14/MAPK3/MAP3K4/KRAS/MAP3K2/PRKACA/PLD1/CALM1/PRKCB/MAPK1/MAP3K1/JUN/GRB2/NRAS/CALM3/PTK2B/MAP2K3/HBEGF/MMP14
KEGG_PENTOSE_AND_GLUCURONATE_INTERCONVERSIONS	KEGG_PENTOSE_AND_GLUCURONATE_INTERCONVERSIONS	11	0.828973	1.45085	0.0478927	0.0478927	0.165644	2360	tags=36%, list=11%, signal=32%	DCXR/AKR1B1/RPE/GUSB
KEGG_TGF_BETA_SIGNALING_PATHWAY	KEGG_TGF_BETA_SIGNALING_PATHWAY	74	-0.630603	-1.42611	0.0493601	0.0493601	0.166749	3010	tags=38%, list=15%, signal=32%	ROCK2/SMAD7/RBL1/IFNG/SMAD4/ACVR2A/SMAD3/CREBBP/ACVRL1/TGFB1/SMURF2/TGFBR1/RBL2/ACVR1/EP300/SKP1/MAPK3/ID3/SP1/SMAD2/ID1/ZFYVE16/PPP2CB/TNF/MAPK1/RHOA/INHBA/THBS1

## Sheet: GOBP_HSP+TAM_GSEAresults
ID	Description	setSize	enrichmentScore	NES	pvalue	p.adjust	qvalues	rank	leading_edge	core_enrichment
GOBP_PROTEIN_FOLDING	GOBP_PROTEIN_FOLDING	193	0.757211	2.09057	1.72163e-10	1.72163e-10	5.10147e-07	548	tags=19%, list=3%, signal=18%	HSPB1/DNAJB1/HSPA6/HSPA1A/HSPA1B/HSPH1/HSP90AA1/HSPE1/BAG3/HSPD1/HSP90AB1/HSPA8/DNAJA4/CRYAB/DNAJA1/FKBP4/HSPA5/DNAJB4/DNAJB6/ERO1A/PTGES3/TCP1/PPIF/CHORDC1/CCT4/AHSA1/PFDN2/HSPA4/GRPEL1/HYPK/NUDC/DNAJC7/CCT8/ENGASE/ST13/DNAJC3
GOBP_RESPONSE_TO_TOPOLOGICALLY_INCORRECT_PROTEIN	GOBP_RESPONSE_TO_TOPOLOGICALLY_INCORRECT_PROTEIN	152	0.779843	2.04601	2.18997e-10	2.18997e-10	5.10147e-07	402	tags=16%, list=2%, signal=16%	HSPB1/DNAJB1/HSPA6/HSPA1A/HSPA1B/HSPH1/HSP90AA1/HSPE1/BAG3/HSPD1/HSP90AB1/HSPA8/SERPINH1/DNAJA1/HSPA5/DNAJB4/ERO1A/PPP1R15A/DDIT3/ERN1/ATF3/NFE2L2/HSPA4/XBP1/RHBDD2
GOBP_CHAPERONE_MEDIATED_PROTEIN_FOLDING	GOBP_CHAPERONE_MEDIATED_PROTEIN_FOLDING	64	0.871966	2.06867	4.34503e-08	4.34503e-08	6.74775e-05	150	tags=27%, list=1%, signal=26%	HSPB1/DNAJB1/HSPA6/HSPA1A/HSPA1B/HSPH1/HSPE1/HSPA8/FKBP4/HSPA5/DNAJB4/DNAJB6/ERO1A/PTGES3/TCP1/CHORDC1/CCT4
GOBP_RESPONSE_TO_TEMPERATURE_STIMULUS	GOBP_RESPONSE_TO_TEMPERATURE_STIMULUS	150	0.75089	1.96773	1.00562e-07	1.00562e-07	0.000117128	408	tags=16%, list=2%, signal=16%	DNAJB1/HSPA6/HSPA1A/HSPA1B/HSP90AA1/BAG3/HSPD1/IER5/HSP90AB1/HMOX1/DNAJA4/ADM/DNAJA1/CXCR4/DNAJB4/DNAJB6/ERO1A/SOD2/CHORDC1/FBP1/NFKBIA/PTGS2/DNAJC7/IRAK1
GOBP_ATP_SYNTHESIS_COUPLED_ELECTRON_TRANSPORT	GOBP_ATP_SYNTHESIS_COUPLED_ELECTRON_TRANSPORT	93	-0.769371	-1.71577	1.27412e-07	1.27412e-07	0.000118721	2086	tags=60%, list=10%, signal=54%	NDUFS2/GHITM/NDUFA10/NDUFB3/NDUFA2/NDUFS1/NDUFA8/NDUFA9/COX7A2L/SDHAF2/UQCRH/NDUFB10/COX7C/MT-ND4/NDUFS3/UQCRHL/CYC1/CHCHD2/NDUFS5/SDHC/COX8A/PARK7/NDUFS7/NDUFS4/NDUFB5/NDUFV3/NDUFV1/COX4I1/NDUFA4/NDUFB6/ISCU/DGUOK/NDUFC1/NDUFA1/MT-ND5/UQCR10/NDUFB9/NDUFA3/NDUFB2/NDUFB8/NDUFS6/MT-ND3/MT-CO1/NDUFB7/UQCRB/NDUFAB1/COX6C/UQCRFS1/MT-ND2/MT-CO3/MT-ND1/UQCR11/MT-CO2/NDUFB1/MT-CYB/NDUFC2
GOBP_RESPONSE_TO_HEAT	GOBP_RESPONSE_TO_HEAT	93	0.804769	1.9676	2.83653e-07	2.83653e-07	0.000220254	408	tags=18%, list=2%, signal=18%	DNAJB1/HSPA6/HSPA1A/HSPA1B/HSP90AA1/BAG3/IER5/HSP90AB1/HMOX1/DNAJA4/DNAJA1/DNAJB4/DNAJB6/CHORDC1/PTGS2/DNAJC7/IRAK1
GOBP_ELECTRON_TRANSPORT_CHAIN	GOBP_ELECTRON_TRANSPORT_CHAIN	161	-0.694483	-1.62643	4.44683e-07	4.44683e-07	0.000295965	2971	tags=48%, list=14%, signal=41%	COX5A/SDHA/MT-ND6/AKR1B1/NDUFA12/UQCC3/ETFA/ADH5/PLEC/NCF2/NDUFS2/GHITM/PUM2/NDUFA10/NDUFB3/QDPR/NDUFA2/NDUFS1/NDUFA8/NDUFA9/COX7A2L/SDHAF2/SURF1/SRD5A1/UQCRH/NDUFB10/COX7C/MT-ND4/NDUFS3/UQCRHL/CYC1/CHCHD2/NDUFS5/SDHC/COX8A/PARK7/NDUFS7/NDUFS4/NDUFB5/NDUFV3/CYBB/NDUFV1/AKR7A2/ETFB/COX4I1/ALDH2/NDUFA4/NDUFB6/ISCU/DGUOK/NDUFC1/NDUFA1/MT-ND5/NCF1/UQCR10/NDUFB9/NDUFA3/NDUFB2/NDUFB8/NDUFS6/MT-ND3/MT-C…
GOBP_CHAPERONE_COFACTOR_DEPENDENT_PROTEIN_REFOLDING	GOBP_CHAPERONE_COFACTOR_DEPENDENT_PROTEIN_REFOLDING	31	0.924233	2.02567	2.25836e-06	2.25836e-06	0.0013152	71	tags=35%, list=0%, signal=35%	DNAJB1/HSPA6/HSPA1A/HSPA1B/HSPH1/HSPE1/HSPA8/HSPA5/DNAJB4/ERO1A/PTGES3
GOBP_RESPIRATORY_ELECTRON_TRANSPORT_CHAIN	GOBP_RESPIRATORY_ELECTRON_TRANSPORT_CHAIN	112	-0.720421	-1.63879	2.92968e-06	2.92968e-06	0.00145724	2971	tags=59%, list=14%, signal=51%	COX5A/SDHA/MT-ND6/NDUFA12/UQCC3/ETFA/PLEC/NDUFS2/GHITM/PUM2/NDUFA10/NDUFB3/NDUFA2/NDUFS1/NDUFA8/NDUFA9/COX7A2L/SDHAF2/UQCRH/NDUFB10/COX7C/MT-ND4/NDUFS3/UQCRHL/CYC1/CHCHD2/NDUFS5/SDHC/COX8A/PARK7/NDUFS7/NDUFS4/NDUFB5/NDUFV3/NDUFV1/ETFB/COX4I1/NDUFA4/NDUFB6/ISCU/DGUOK/NDUFC1/NDUFA1/MT-ND5/UQCR10/NDUFB9/NDUFA3/NDUFB2/NDUFB8/NDUFS6/MT-ND3/MT-CO1/NDUFB7/UQCRB/NDUFAB1/COX6C/UQCRFS1/MT-ND2/SCO2/MT-CO3/M…
GOBP_DE_NOVO_PROTEIN_FOLDING	GOBP_DE_NOVO_PROTEIN_FOLDING	39	0.907136	2.04018	3.12783e-06	3.12783e-06	0.00145724	71	tags=31%, list=0%, signal=31%	DNAJB1/HSPA6/HSPA1A/HSPA1B/HSPH1/HSPE1/HSPD1/HSPA8/HSPA5/DNAJB4/ERO1A/PTGES3
GOBP_NADH_DEHYDROGENASE_COMPLEX_ASSEMBLY	GOBP_NADH_DEHYDROGENASE_COMPLEX_ASSEMBLY	55	-0.808403	-1.67656	3.52403e-06	3.52403e-06	0.00149257	2425	tags=62%, list=12%, signal=55%	TMEM126B/NDUFS2/ECSIT/NDUFA10/NDUFB3/NDUFA2/NDUFS1/NDUFA8/NDUFA9/NDUFB10/MT-ND4/NDUFS3/NDUFS5/NDUFS7/NDUFS4/NDUFB5/NDUFB11/OXA1L/NDUFB6/NDUFC1/NDUFA1/MT-ND5/NDUFA13/NDUFB9/NDUFA3/NDUFB2/NDUFB8/NDUFB7/NDUFAB1/MT-ND2/NDUFA11/MT-ND1/NDUFB1/NDUFC2
GOBP_PROTON_MOTIVE_FORCE_DRIVEN_ATP_SYNTHESIS	GOBP_PROTON_MOTIVE_FORCE_DRIVEN_ATP_SYNTHESIS	55	-0.805224	-1.66997	4.50732e-06	4.50732e-06	0.00174995	2086	tags=65%, list=10%, signal=59%	NDUFA10/NDUFB3/NDUFA2/NDUFS1/NDUFA8/NDUFA9/NDUFB10/MT-ND4/NDUFS3/NDUFS5/SDHC/MT-ATP6/NDUFS7/NDUFS4/NDUFB5/NDUFV3/NDUFV1/NDUFB11/NDUFB6/NDUFC1/NDUFA1/MT-ND5/NDUFA13/NDUFB9/NDUFA3/NDUFB2/NDUFB8/NDUFS6/MT-ND3/NDUFB7/NDUFAB1/MT-ND2/NDUFA11/MT-ND1/NDUFB1/NDUFC2
GOBP_GRANULOCYTE_CHEMOTAXIS	GOBP_GRANULOCYTE_CHEMOTAXIS	119	-0.708367	-1.61577	5.23856e-06	5.23856e-06	0.0018774	2121	tags=34%, list=10%, signal=30%	PIK3CD/ADGRE2/BST1/CXCL10/PPIA/C1QBP/PREX1/CSF1R/SLAMF1/CCL3/CCL5/AKIRIN1/SYK/CXCL13/CD74/CXCL9/IL17RA/CCL22/NCKAP1L/CCL17/BSG/CCL19/CCL13/CKLF/CXCL2/CCL3L3/PPBP/THBS1/CSF3R/CCL7/JAML/S100A12/ITGB2/CXCL3/CXCL1/CCL2/CXCL5/CCL18/S100A9/S100A8
GOBP_MITOCHONDRIAL_RESPIRATORY_CHAIN_COMPLEX_ASSEMBLY	GOBP_MITOCHONDRIAL_RESPIRATORY_CHAIN_COMPLEX_ASSEMBLY	93	-0.736034	-1.64142	6.14254e-06	6.14254e-06	0.00200609	2726	tags=55%, list=13%, signal=48%	NDUFA12/UQCC2/UQCC3/TFAM/TMEM126B/NDUFS2/ECSIT/SMIM4/NDUFA10/COA4/NDUFB3/NDUFA2/NDUFS1/COA5/NDUFA8/NDUFA9/SDHAF2/SURF1/COX19/NDUFB10/SAMM50/MT-ND4/NDUFS3/NDUFS5/COA3/NDUFS7/COX14/NDUFS4/NDUFB5/NDUFB11/OXA1L/NDUFB6/NDUFC1/NDUFA1/MT-ND5/NDUFA13/NDUFB9/NDUFA3/NDUFB2/NDUFB8/NDUFB7/COX17/NDUFAB1/UQCRFS1/MT-ND2/NDUFA11/SCO2/PET100/MT-ND1/NDUFB1/NDUFC2
GOBP_AEROBIC_RESPIRATION	GOBP_AEROBIC_RESPIRATION	168	-0.675424	-1.58629	6.47721e-06	6.47721e-06	0.00200609	2726	tags=49%, list=13%, signal=43%	NDUFA12/UQCC2/UQCC3/ADSL/IDH1/PDHB/SHMT2/MRPS36/SUCLG1/NDUFS2/GHITM/PDHA1/OGDH/NDUFA10/NDUFB3/NDUFA2/NDUFS1/NDUFA8/NDUFA9/COX7A2L/SDHAF2/SURF1/UQCRH/PANK2/NDUFB10/SUCLG2/COX7C/ARL2/MT-ND4/NDUFS3/UQCRHL/CYC1/CHCHD2/ACLY/NDUFS5/SDHC/COX8A/PARK7/MT-ATP6/IDH2/NDUFS7/NDUFS4/MDH1/CAT/MDH2/NDUFB5/NDUFV3/NDUFV1/COX4I1/NDUFB11/OXA1L/NDUFA4/NDUFB6/ISCU/DGUOK/NDUFC1/NDUFA1/MT-ND5/UQCR10/NDUFA13/NDUFB9/BLOC1…
GOBP_NEUTROPHIL_MIGRATION	GOBP_NEUTROPHIL_MIGRATION	114	-0.710867	-1.61802	7.01709e-06	7.01709e-06	0.00200609	1554	tags=36%, list=8%, signal=33%	SLAMF8/PPIB/PIK3CD/BST1/CXCL10/PPIA/C1QBP/PREX1/CCL3/CCL5/SYK/WDR1/CXCL13/CD74/CXCL9/IL1A/CCL22/NCKAP1L/MYD88/CCL17/BSG/CCL19/CCL13/CKLF/CD99/CXCL2/CCL3L3/PPBP/PECAM1/CSF3R/CCL7/JAML/S100A12/ITGB2/CXCL3/CXCL1/CCL2/CXCL5/CCL18/S100A9/S100A8
GOBP_CELLULAR_RESPONSE_TO_UNFOLDED_PROTEIN	GOBP_CELLULAR_RESPONSE_TO_UNFOLDED_PROTEIN	90	0.755869	1.83271	7.32e-06	7.32e-06	0.00200609	402	tags=17%, list=2%, signal=16%	HSPA6/HSPA1A/HSPA1B/BAG3/HSPD1/HSPA8/HSPA5/ERO1A/PPP1R15A/DDIT3/ERN1/ATF3/NFE2L2/XBP1/RHBDD2
GOBP_GRANULOCYTE_MIGRATION	GOBP_GRANULOCYTE_MIGRATION	140	-0.686373	-1.58775	7.79177e-06	7.79177e-06	0.00201675	2249	tags=34%, list=11%, signal=30%	SLAMF8/PPIB/PIK3CD/ADGRE2/BST1/CXCL10/PPIA/C1QBP/PREX1/CSF1R/SLAMF1/CCL3/CCL5/AKIRIN1/SYK/WDR1/CXCL13/CD74/CXCL9/IL17RA/IL1A/CCL22/NCKAP1L/MYD88/CCL17/BSG/CCL19/CCL13/CKLF/CD99/CXCL2/CCL3L3/PPBP/PECAM1/THBS1/CSF3R/CCL7/JAML/S100A12/ITGB2/CXCL3/CXCL1/CCL2/CXCL5/CCL18/S100A9/S100A8
GOBP_CELLULAR_RESPONSE_TO_HEAT	GOBP_CELLULAR_RESPONSE_TO_HEAT	59	0.841215	1.99369	8.82573e-06	8.82573e-06	0.00207681	408	tags=24%, list=2%, signal=23%	DNAJB1/HSPA6/HSPA1A/HSPA1B/HSP90AA1/BAG3/IER5/HSP90AB1/HMOX1/DNAJB6/CHORDC1/PTGS2/DNAJC7/IRAK1
GOBP_OXIDATIVE_PHOSPHORYLATION	GOBP_OXIDATIVE_PHOSPHORYLATION	123	-0.702604	-1.60343	8.92795e-06	8.92795e-06	0.00207681	2086	tags=48%, list=10%, signal=43%	NDUFA10/NDUFB3/NDUFA2/NDUFS1/NDUFA8/NDUFA9/COX7A2L/SDHAF2/UQCRH/NDUFB10/COX7C/MT-ND4/NDUFS3/UQCRHL/CYC1/CHCHD2/NDUFS5/SDHC/COX8A/PARK7/MT-ATP6/NDUFS7/NDUFS4/NDUFB5/NDUFV3/NDUFV1/COX4I1/NDUFB11/NDUFA4/NDUFB6/ISCU/DGUOK/NDUFC1/NDUFA1/MT-ND5/UQCR10/NDUFA13/NDUFB9/NDUFA3/NDUFB2/NDUFB8/NDUFS6/VCP/MT-ND3/MT-CO1/NDUFB7/UQCRB/NDUFAB1/COX6C/UQCRFS1/MT-ND2/NDUFA11/MT-CO3/MT-ND1/UQCR11/MT-CO2/NDUFB1/MT-CYB/…
GOBP_CGMP_MEDIATED_SIGNALING	GOBP_CGMP_MEDIATED_SIGNALING	21	-0.915492	-1.67779	9.36113e-06	9.36113e-06	0.00207681	81	tags=19%, list=0%, signal=19%	PTK2B/THBS1/CD36/APOE
GOBP_PROTEIN_REFOLDING	GOBP_PROTEIN_REFOLDING	21	0.951973	1.97158	1.1864e-05	1.1864e-05	0.00251244	37	tags=43%, list=0%, signal=43%	HSPA6/HSPA1A/HSPA1B/HSP90AA1/HSPD1/HSPA8/DNAJA4/DNAJA1/HSPA5
GOBP_MITOCHONDRIAL_ELECTRON_TRANSPORT_NADH_TO_UBIQUINONE	GOBP_MITOCHONDRIAL_ELECTRON_TRANSPORT_NADH_TO_UBIQUINONE	50	-0.803991	-1.6513	1.26201e-05	1.26201e-05	0.00255636	2086	tags=68%, list=10%, signal=61%	NDUFA10/NDUFB3/NDUFA2/NDUFS1/NDUFA8/NDUFA9/NDUFB10/MT-ND4/NDUFS3/NDUFS5/PARK7/NDUFS7/NDUFS4/NDUFB5/NDUFV3/NDUFV1/NDUFA4/NDUFB6/ISCU/NDUFC1/NDUFA1/MT-ND5/NDUFB9/NDUFA3/NDUFB2/NDUFB8/NDUFS6/MT-ND3/NDUFB7/NDUFAB1/MT-ND2/MT-ND1/NDUFB1/NDUFC2
GOBP_NEGATIVE_REGULATION_OF_APOPTOTIC_SIGNALING_PATHWAY	GOBP_NEGATIVE_REGULATION_OF_APOPTOTIC_SIGNALING_PATHWAY	205	0.608691	1.66914	2.44553e-05	2.44553e-05	0.00474733	993	tags=18%, list=5%, signal=17%	HSPB1/HSPA1A/HSPA1B/HMOX1/DNAJA1/SNAI1/MIF/SERPINE1/SOD2/PPIF/ENO1/ICAM1/IVNS1ABP/IER3/LGALS3/PLAUR/TNF/NFE2L2/CD44/PEA15/XBP1/PTGS2/ING2/EYA3/HIF1A/YBX3/VDAC2/CLU/TMBIM1/NR4A2/BCL2/GNAI3/SIAH2/TNFAIP3/RELA/TAF9/SIRT1
GOBP_CELLULAR_RESPONSE_TO_TOPOLOGICALLY_INCORRECT_PROTEIN	GOBP_CELLULAR_RESPONSE_TO_TOPOLOGICALLY_INCORRECT_PROTEIN	109	0.713753	1.79157	2.76342e-05	2.76342e-05	0.00514985	402	tags=14%, list=2%, signal=14%	HSPA6/HSPA1A/HSPA1B/BAG3/HSPD1/HSPA8/HSPA5/ERO1A/PPP1R15A/DDIT3/ERN1/ATF3/NFE2L2/XBP1/RHBDD2
GOBP_CELLULAR_RESPIRATION	GOBP_CELLULAR_RESPIRATION	208	-0.643295	-1.54573	3.24255e-05	3.24255e-05	0.00581033	2726	tags=46%, list=13%, signal=40%	NDUFA12/UQCC2/UQCC3/ETFA/ADSL/IDH1/PDHB/SHMT2/IFNG/PLEC/MRPS36/SUCLG1/NDUFS2/GHITM/IL10RB/PDHA1/IFNAR1/PUM2/OGDH/NDUFA10/PNPT1/NDUFB3/NDUFA2/NDUFS1/NDUFA8/NDUFA9/COX7A2L/SDHAF2/SURF1/UQCRH/PANK2/NDUFB10/SUCLG2/COX7C/ARL2/MT-ND4/NDUFS3/UQCRHL/CYC1/CHCHD2/ACLY/NDUFS5/CISD1/SDHC/COX8A/PARK7/MT-ATP6/IDH2/NDUFS7/CHCHD5/NDUFS4/MDH1/CAT/MDH2/NDUFB5/NDUFV3/NDUFV1/ETFB/COX4I1/NDUFB11/OXA1L/NDUFA4/NDUFB6/I…
GOBP_PROTEIN_STABILIZATION	GOBP_PROTEIN_STABILIZATION	184	0.629297	1.72586	3.66192e-05	3.66192e-05	0.00610889	1146	tags=22%, list=6%, signal=21%	HSPA1A/HSPA1B/HSP90AA1/BAG3/HSPD1/HSP90AB1/CRYAB/PTGES3/GAPDH/TCP1/UBE2B/CCT4/PFDN2/PIM1/STX12/IFI30/SOX4/SMAD7/HYPK/POLR2E/CCT8/FLOT1/PDCD10/CDC37/CLU/COG3/CCNH/RUVBL2/PFDN1/PIK3R1/MAPK8IP3/VHL/TAF9/ZSWIM7/SUMO1/CHP1/LAMP2/CDC37L1/CCT2/RABL3
GOBP_NEUTROPHIL_CHEMOTAXIS	GOBP_NEUTROPHIL_CHEMOTAXIS	96	-0.713819	-1.59814	3.6714e-05	3.6714e-05	0.00610889	1554	tags=31%, list=8%, signal=29%	C1QBP/PREX1/CCL3/CCL5/SYK/CXCL13/CD74/CXCL9/CCL22/NCKAP1L/CCL17/BSG/CCL19/CCL13/CKLF/CXCL2/CCL3L3/PPBP/CSF3R/CCL7/JAML/S100A12/ITGB2/CXCL3/CXCL1/CCL2/CXCL5/CCL18/S100A9/S100A8
GOBP_NEGATIVE_REGULATION_OF_INTRINSIC_APOPTOTIC_SIGNALING_PATHWAY	GOBP_NEGATIVE_REGULATION_OF_INTRINSIC_APOPTOTIC_SIGNALING_PATHWAY	90	0.712564	1.72771	7.23692e-05	7.23692e-05	0.0116264	707	tags=22%, list=3%, signal=22%	HSPB1/HSPA1A/DNAJA1/SNAI1/MIF/SOD2/PPIF/ENO1/IVNS1ABP/PLAUR/NFE2L2/CD44/XBP1/PTGS2/ING2/HIF1A/YBX3/VDAC2/CLU/BCL2
GOBP_G_PROTEIN_COUPLED_RECEPTOR_SIGNALING_PATHWAY_COUPLED_TO_CYCLIC_NUCLEOTIDE_SECOND_MESSENGER	GOBP_G_PROTEIN_COUPLED_RECEPTOR_SIGNALING_PATHWAY_COUPLED_TO_CYCLIC_NUCLEOTIDE_SECOND_MESSENGER	28	-0.852105	-1.62516	0.000101801	0.000101801	0.0158095	872	tags=11%, list=4%, signal=10%	HRH2/CCR1/CCL2
GOBP_SENSORY_PERCEPTION_OF_TASTE	GOBP_SENSORY_PERCEPTION_OF_TASTE	37	-0.804747	-1.59441	0.000147579	0.000147579	0.0221794	1098	tags=8%, list=5%, signal=8%	PLCB2/GNB1/CD36
GOBP_PHAGOCYTOSIS	GOBP_PHAGOCYTOSIS	206	-0.613532	-1.47455	0.000208321	0.000208321	0.0303299	3088	tags=40%, list=15%, signal=34%	CDC42SE2/IL2RG/PLD4/ABL1/PIP5K1A/CALR/NR1H3/BECN1/TMEM175/NCF4/ABCA7/CLN3/IFNG/C3/C2/NCF2/PLD2/SPG11/PRKCD/SH3BP1/IL2RB/PTPRJ/CNN2/LRP1/PTPRC/MYH9/HMGB1/EIF2AK1/P2RY6/TUSC2/TLR4/ARHGAP25/MSR1/FYN/ITGAL/BTK/RAB31/SLAMF1/APPL1/LMAN2/MERTK/FPR2/PAK1/CDC42SE1/SYK/CEACAM4/TLR2/ITGAM/SIRPB1/BIN2/AXL/CD300LF/GAS6/CD302/HCK/NCKAP1L/FCGR1A/MYD88/RAB27A/C1orf43/ITGB1/DOCK2/ANXA11/CSK/FGR/ICAM3/CD47/LYST/CD…
GOBP_POSITIVE_REGULATION_OF_MUSCLE_CONTRACTION	GOBP_POSITIVE_REGULATION_OF_MUSCLE_CONTRACTION	35	0.848479	1.88472	0.000286314	0.000286314	0.0398914	348	tags=17%, list=2%, signal=17%	HSP90AA1/ENO1/GSTO1/PROK2/RGS2/PTGS2
GOBP_REGULATION_OF_ACTIN_NUCLEATION	GOBP_REGULATION_OF_ACTIN_NUCLEATION	26	-0.823904	-1.54937	0.000299641	0.000299641	0.0398914	2132	tags=46%, list=10%, signal=41%	BRK1/ARPIN/TRIM27/ARF1/GMFB/CYFIP1/CORO1B/RNH1/WASF2/GMFG/GSN/CORO1A
GOBP_HUMORAL_IMMUNE_RESPONSE	GOBP_HUMORAL_IMMUNE_RESPONSE	168	-0.635146	-1.49169	0.000299681	0.000299681	0.0398914	1231	tags=24%, list=6%, signal=23%	SERPING1/RPL30/YTHDF2/CD55/CXCL13/CD46/HMGN2/CXCL9/PHB2/HLA-E/IGHA1/RNASE2/A2M/CD81/HLA-DRB1/HLA-A/PSMB10/HLA-DQB1/GPR183/RNASE6/GNLY/CCL13/ALOX5/CXCL2/POU2F2/LYZ/MEF2C/PPBP/FCN1/CFP/CFD/S100A12/CXCL3/IL6/CXCL1/CCL2/C1QC/CXCL5/C1QB/C1QA/S100A9
GOBP_ACTIN_POLYMERIZATION_OR_DEPOLYMERIZATION	GOBP_ACTIN_POLYMERIZATION_OR_DEPOLYMERIZATION	166	-0.636944	-1.4952	0.000346611	0.000346611	0.043768	4151	tags=40%, list=20%, signal=32%	PIK3CA/PRKCE/WASL/ARHGAP35/RHOA/ARPC3/MICAL2/DSTN/ABI1/LATS1/CYFIP2/SSH1/RASA1/SVIL/BAIAP2/EVL/GBA2/PFN1/ABL1/PLEKHG2/GAS7/FLII/TMOD2/PTK2B/ADD3/SWAP70/PRKCD/SH3BP1/CAPZA2/ADD1/BRK1/ARFGEF1/NCK1/CORO7/COTL1/MSRB2/HAX1/CAPZB/CAPZA1/CAPG/PREX1/TTC17/ARF6/WAS/JAK2/WIPF1/SNX9/CYFIP1/WDR1/DIAPH1/TRIOBP/SSH2/PPP1R9B/ARPC2/CFL1/ARPC4/HCK/NCKAP1L/PSTPIP1/MSRB1/TMSB4X/TWF2/HCLS1/PYCARD/GSN/CORO1A
GOBP_ACTIN_FILAMENT_POLYMERIZATION	GOBP_ACTIN_FILAMENT_POLYMERIZATION	138	-0.646468	-1.49325	0.000353543	0.000353543	0.043768	3668	tags=36%, list=18%, signal=30%	LATS1/CYFIP2/SSH1/RASA1/SVIL/BAIAP2/EVL/GBA2/PFN1/ABL1/PLEKHG2/GAS7/FLII/TMOD2/PTK2B/ADD3/PRKCD/CAPZA2/ADD1/ARFGEF1/NCK1/CORO7/COTL1/MSRB2/HAX1/CAPZB/CAPZA1/CAPG/PREX1/TTC17/ARF6/WAS/JAK2/SNX9/CYFIP1/DIAPH1/TRIOBP/SSH2/ARPC2/ARPC4/HCK/NCKAP1L/PSTPIP1/MSRB1/TMSB4X/TWF2/HCLS1/PYCARD/GSN/CORO1A
GOBP_VASCULAR_ASSOCIATED_SMOOTH_MUSCLE_CELL_DEVELOPMENT	GOBP_VASCULAR_ASSOCIATED_SMOOTH_MUSCLE_CELL_DEVELOPMENT	12	0.967087	1.81606	0.000356987	0.000356987	0.043768	73	tags=25%, list=0%, signal=25%	ADM/HES1/VEGFA
GOBP_COMPLEMENT_ACTIVATION	GOBP_COMPLEMENT_ACTIVATION	39	-0.780598	-1.56043	0.000402485	0.000402485	0.0480809	1574	tags=33%, list=8%, signal=31%	VSIG4/C1QBP/SERPING1/CD55/CD46/PHB2/A2M/FCN1/CFP/CFD/C1QC/C1QB/C1QA
GOBP_NUCLEOSIDE_TRIPHOSPHATE_BIOSYNTHETIC_PROCESS	GOBP_NUCLEOSIDE_TRIPHOSPHATE_BIOSYNTHETIC_PROCESS	103	-0.6743	-1.52247	0.000413943	0.000413943	0.0482135	2902	tags=52%, list=14%, signal=45%	SDHA/MT-ND6/NDUFA12/UQCC3/NME2/NME4/AK3/NDUFS2/ADK/NDUFA10/PARP1/NDUFB3/NDUFA2/NDUFS1/NDUFA8/CMPK1/NDUFA9/NDUFB10/MT-ND4/NDUFS3/NDUFS5/SDHC/IMPDH1/MT-ATP6/NDUFS7/NDUFS4/NDUFB5/NDUFV3/NDUFV1/NDUFB11/NDUFB6/DGUOK/NDUFC1/CMPK2/TMSB4X/NDUFA1/MT-ND5/NDUFA13/NDUFB9/NME3/NDUFA3/NDUFB2/NDUFB8/NDUFS6/VCP/MT-ND3/NDUFB7/NDUFAB1/MT-ND2/NDUFA11/MT-ND1/MT-CO2/NDUFB1/NDUFC2
GOBP_POSITIVE_REGULATION_OF_BLOOD_CIRCULATION	GOBP_POSITIVE_REGULATION_OF_BLOOD_CIRCULATION	28	0.867155	1.87305	0.000438845	0.000438845	0.0498672	156	tags=11%, list=1%, signal=11%	HSP90AA1/ADM/RGS2
GOBP_MYELOID_LEUKOCYTE_MIGRATION	GOBP_MYELOID_LEUKOCYTE_MIGRATION	215	-0.60923	-1.46563	0.000461889	0.000461889	0.0512361	2249	tags=30%, list=11%, signal=27%	SLAMF8/PPIB/PIK3CD/ADGRE2/BST1/CNN2/CXCL10/PPIA/HMGB1/CCR2/C1QBP/IL6R/RIN3/PREX1/CSF1R/SLAMF1/CX3CR1/CCL3/FPR2/CCL5/SPI1/B4GALT1/AKIRIN1/SYK/WDR1/FOLR2/CXCL13/RPL13A/CD74/CXCL9/IL17RA/IL1A/CCL22/NCKAP1L/MYD88/CCL17/CD81/LGMN/BSG/DUSP1/CCL19/CCL13/CKLF/CD99/CXCL2/CCL3L3/CD47/PPBP/CCR1/PECAM1/THBS1/CSF3R/CCL7/JAML/S100A12/ITGB2/CXCL3/IL6/CXCL1/CCL2/CXCL5/CCL18/S100A9/S100A8
GOBP_REGULATION_OF_PROTEIN_STABILITY	GOBP_REGULATION_OF_PROTEIN_STABILITY	286	0.526193	1.51308	0.000475987	0.000475987	0.0515721	1146	tags=16%, list=6%, signal=16%	HSPA1A/HSPA1B/HSP90AA1/BAG3/HSPD1/HSP90AB1/HSPA8/CRYAB/MYLIP/PTGES3/GAPDH/TCP1/UBE2B/CCT4/PFDN2/PIM1/STX12/IFI30/SOX4/PRNP/SMAD7/HYPK/POLR2E/CCT8/FLOT1/PDCD10/CDC37/CLU/CDKN2AIP/COG3/BCL2/CCNH/RUVBL2/RAD23A/PFDN1/PIK3R1/MAPK8IP3/VHL/TAF9/ZSWIM7/SIRT1/SUMO1/CHP1/LAMP2/CDC37L1/CCT2/RABL3
GOBP_ACTIN_NUCLEATION	GOBP_ACTIN_NUCLEATION	41	-0.777708	-1.56581	0.000509043	0.000509043	0.0539001	2132	tags=41%, list=10%, signal=37%	BRK1/ARPIN/TRIM27/ARF1/GMFB/CYFIP1/ARPC1A/ARPC2/ARPC4/CORO1B/ACTR2/RNH1/WASF2/GMFG/GSN/CORO1A/ARPC1B
GOBP_ATP_BIOSYNTHETIC_PROCESS	GOBP_ATP_BIOSYNTHETIC_PROCESS	78	-0.70622	-1.53766	0.00052267	0.00052267	0.0541131	2086	tags=53%, list=10%, signal=47%	NDUFA10/PARP1/NDUFB3/NDUFA2/NDUFS1/NDUFA8/NDUFA9/NDUFB10/MT-ND4/NDUFS3/NDUFS5/SDHC/MT-ATP6/NDUFS7/NDUFS4/NDUFB5/NDUFV3/NDUFV1/NDUFB11/NDUFB6/DGUOK/NDUFC1/TMSB4X/NDUFA1/MT-ND5/NDUFA13/NDUFB9/NDUFA3/NDUFB2/NDUFB8/NDUFS6/VCP/MT-ND3/NDUFB7/NDUFAB1/MT-ND2/NDUFA11/MT-ND1/MT-CO2/NDUFB1/NDUFC2
GOBP_INCLUSION_BODY_ASSEMBLY	GOBP_INCLUSION_BODY_ASSEMBLY	22	0.901788	1.89063	0.000542059	0.000542059	0.0541897	45	tags=27%, list=0%, signal=27%	DNAJB1/HSPA1A/HSPA1B/BAG3/DNAJA4/DNAJB6
GOBP_MUSCLE_CELL_APOPTOTIC_PROCESS	GOBP_MUSCLE_CELL_APOPTOTIC_PROCESS	62	0.760773	1.80604	0.000546672	0.000546672	0.0541897	387	tags=13%, list=2%, signal=13%	HSP90AA1/BAG3/HMOX1/SOD2/BNIP3/SLC7A5/NFE2L2/ZC3H12A
GOBP_EXTRACELLULAR_MATRIX_DISASSEMBLY	GOBP_EXTRACELLULAR_MATRIX_DISASSEMBLY	58	-0.723787	-1.51278	0.000567362	0.000567362	0.0550689	2222	tags=29%, list=11%, signal=26%	PBXIP1/LRP1/MMP3/SH3PXD2B/CAPG/LCP1/FURIN/MMP10/ADAM15/CTSK/MMP7/FSCN1/CTSS/MMP12/GSN/CST3/IL6
GOBP_RESPONSE_TO_OXYGEN_LEVELS	GOBP_RESPONSE_TO_OXYGEN_LEVELS	281	0.504923	1.45032	0.000599887	0.000599887	0.0570375	740	tags=14%, list=4%, signal=14%	HMOX1/CRYAB/HILPDA/DDIT4/ADM/CXCR4/ERO1A/HK2/NDRG1/VEGFA/SOD2/BNIP3/ENO1/BNIP3L/MALAT1/PLK3/CITED2/SLC2A1/RGCC/SLC7A5/ANGPTL4/TNF/PDK1/MECP2/FAM162A/NFE2L2/PTGS2/PMAIP1/IRAK1/AK4/HIF1A/CPEB4/JUND/ATF2/ATP6V1G1/VEGFB/RBPJ/NR4A2/BCL2/POLB
GOBP_SIGNAL_TRANSDUCTION_IN_ABSENCE_OF_LIGAND	GOBP_SIGNAL_TRANSDUCTION_IN_ABSENCE_OF_LIGAND	61	0.746517	1.7733	0.000652643	0.000652643	0.0608126	470	tags=13%, list=2%, signal=13%	HSPA1A/HSPA1B/BAG3/BCL2A1/INHBA/TNF/MKNK2/EYA3
GOBP_NEGATIVE_REGULATION_OF_CELL_GROWTH	GOBP_NEGATIVE_REGULATION_OF_CELL_GROWTH	169	0.591467	1.58772	0.000683042	0.000683042	0.0618661	1000	tags=15%, list=5%, signal=14%	HSPA1A/HSPA1B/CRYAB/SPP1/INHBA/ENO1/IFRD1/CDKN1A/RGS2/TSPYL2/FBP1/ING1/BTG1/CDKN2AIP/BCL2/SH3BP4/FLCN/SERTAD2/SEMA7A/SPAG9/DNAJB2/DCSTAMP/CDKN2C/SIRT1/DCUN1D3
GOBP_COLLAGEN_CATABOLIC_PROCESS	GOBP_COLLAGEN_CATABOLIC_PROCESS	36	-0.783387	-1.54723	0.000690507	0.000690507	0.0618661	1189	tags=36%, list=6%, signal=34%	MMP3/FURIN/MMP10/ADAM15/CTSK/PEPD/MMP7/CTSB/CTSL/ITGB1/CTSS/MMP12/CST3
GOBP_MICROTUBULE_BASED_PROTEIN_TRANSPORT	GOBP_MICROTUBULE_BASED_PROTEIN_TRANSPORT	13	0.935658	1.76524	0.000727285	0.000727285	0.0639317	11	tags=15%, list=0%, signal=15%	HSPB1/BAG3
GOBP_CELL_JUNCTION_DISASSEMBLY	GOBP_CELL_JUNCTION_DISASSEMBLY	25	-0.822607	-1.53243	0.000833996	0.000833996	0.0719545	1628	tags=36%, list=8%, signal=33%	IQSEC1/ARF6/CX3CR1/ITGAM/MAP4K4/ITGB1/C1QC/C1QB/C1QA
GOBP_INTRINSIC_APOPTOTIC_SIGNALING_PATHWAY	GOBP_INTRINSIC_APOPTOTIC_SIGNALING_PATHWAY	275	0.525781	1.50001	0.000862017	0.000862017	0.0730198	856	tags=18%, list=4%, signal=17%	HSPB1/HSPA1A/UBB/HMOX1/DDIT4/DNAJA1/SNAI1/BCL2A1/MIF/ERO1A/PPP1R15A/SOD2/DDIT3/BNIP3/PPIF/CEBPB/ENO1/IVNS1ABP/CDKN1A/IER3/ERN1/PLAUR/TNF/PDK1/CYCS/FNIP2/NFE2L2/CD44/XBP1/PTGS2/ING2/PMAIP1/CYLD/HIF1A/SKIL/YBX3/VDAC2/ATF2/PDCD10/STK24/CLU/ZNF622/BCL2/SLC9A3R1/POLB/FLCN/BBC3/TRIB3/PIK3R1
GOBP_ANTIMICROBIAL_HUMORAL_IMMUNE_RESPONSE_MEDIATED_BY_ANTIMICROBIAL_PEPTIDE	GOBP_ANTIMICROBIAL_HUMORAL_IMMUNE_RESPONSE_MEDIATED_BY_ANTIMICROBIAL_PEPTIDE	52	-0.744531	-1.53464	0.000890706	0.000890706	0.0740088	1154	tags=27%, list=6%, signal=25%	RPL30/CXCL13/HMGN2/CXCL9/RNASE6/GNLY/CCL13/CXCL2/PPBP/S100A12/CXCL3/CXCL1/CXCL5/S100A9
GOBP_ANTIGEN_PROCESSING_AND_PRESENTATION_OF_ENDOGENOUS_ANTIGEN	GOBP_ANTIGEN_PROCESSING_AND_PRESENTATION_OF_ENDOGENOUS_ANTIGEN	29	-0.80978	-1.55781	0.000912155	0.000912155	0.0740088	1869	tags=55%, list=9%, signal=50%	CD1E/TAP2/CD1A/B2M/TAPBP/ERAP1/CD1D/HLA-B/CD1C/CD74/HLA-E/TAP1/HLA-C/HLA-DRB1/HLA-A/HLA-F
GOBP_NEGATIVE_REGULATION_OF_INCLUSION_BODY_ASSEMBLY	GOBP_NEGATIVE_REGULATION_OF_INCLUSION_BODY_ASSEMBLY	11	0.958936	1.75487	0.000921347	0.000921347	0.0740088	45	tags=45%, list=0%, signal=45%	DNAJB1/HSPA1A/HSPA1B/DNAJA4/DNAJB6
GOBP_RECEPTOR_CLUSTERING	GOBP_RECEPTOR_CLUSTERING	39	-0.76509	-1.52943	0.000992533	0.000992533	0.0783755	2842	tags=36%, list=14%, signal=31%	CDK5/AGRN/ITGA4/GRIPAP1/ITGB7/ITGAL/ITGB1BP1/RER1/FLNA/CD81/SSNA1/GSN/ITGB2/APOE
GOBP_STRIATED_MUSCLE_CELL_APOPTOTIC_PROCESS	GOBP_STRIATED_MUSCLE_CELL_APOPTOTIC_PROCESS	37	0.816374	1.83534	0.00107533	0.00107533	0.0834981	285	tags=11%, list=1%, signal=11%	HSP90AA1/BAG3/BNIP3/NFE2L2
GOBP_CENTRAL_NERVOUS_SYSTEM_NEURON_DIFFERENTIATION	GOBP_CENTRAL_NERVOUS_SYSTEM_NEURON_DIFFERENTIATION	125	0.631318	1.59927	0.00111237	0.00111237	0.0843911	1007	tags=14%, list=5%, signal=14%	HSP90AA1/UBB/HSP90AB1/HES1/INHBA/ZMIZ1/SOX4/OLIG2/CLN8/C21orf91/ZSWIM6/NR4A2/SIN3A/NDEL1/UQCRQ/FBXO45/PAFAH1B1/SCYL2
GOBP_REGULATION_OF_APOPTOTIC_SIGNALING_PATHWAY	GOBP_REGULATION_OF_APOPTOTIC_SIGNALING_PATHWAY	336	0.491353	1.45038	0.00112305	0.00112305	0.0843911	817	tags=14%, list=4%, signal=14%	HSPB1/HSPA1A/HSPA1B/UBB/HMOX1/DNAJA1/SNAI1/G0S2/MIF/SERPINE1/SOD2/INHBA/DDIT3/PPIF/ENO1/ICAM1/IVNS1ABP/DEDD2/IER3/LGALS3/PLAUR/BCL10/TNF/ATF3/TNFRSF12A/NFE2L2/CD44/PEA15/XBP1/PTGS2/ING2/PMAIP1/CYLD/SP100/EYA3/HIF1A/SKIL/YBX3/VDAC2/CLU/TMBIM1/NR4A2/BCL2/SLC9A3R1/FLCN/BBC3/GNAI3
GOBP_DEFENSE_RESPONSE_TO_BACTERIUM	GOBP_DEFENSE_RESPONSE_TO_BACTERIUM	202	-0.59883	-1.4339	0.00117685	0.00117685	0.0870299	2288	tags=29%, list=11%, signal=26%	NLRC4/SLAMF8/PRKCD/MAVS/ANKRD17/NLRP1/JCHAIN/CARD9/IL27RA/TUSC2/BCL3/TLR4/CLEC4D/ADAM17/IL6R/ACP5/CASP4/FPR2/RPL30/DHX15/SYK/TLR2/OAS2/TNFRSF1A/CXCL13/SPN/HLA-E/OAS3/FCGR1A/MYD88/STAB1/IGHA1/RNASE2/HLA-A/RNASE6/GNLY/OAS1/RNF213/GSDMD/NAIP/FOXP1/FGR/CD4/LYZ/LYST/PPBP/CYBA/PYCARD/CD36/CFP/PLAC8/S100A12/RNASE1/MPEG1/IL6/GRN/S100A9/S100A8
GOBP_ANTIMICROBIAL_HUMORAL_RESPONSE	GOBP_ANTIMICROBIAL_HUMORAL_RESPONSE	81	-0.677297	-1.48517	0.00120077	0.00120077	0.0874112	805	tags=23%, list=4%, signal=23%	RPL30/CXCL13/HMGN2/CXCL9/HLA-E/IGHA1/RNASE2/HLA-A/RNASE6/GNLY/CCL13/CXCL2/LYZ/PPBP/S100A12/CXCL3/CXCL1/CXCL5/S100A9
GOBP_HIGH_DENSITY_LIPOPROTEIN_PARTICLE_REMODELING	GOBP_HIGH_DENSITY_LIPOPROTEIN_PARTICLE_REMODELING	12	-0.904588	-1.53221	0.00128916	0.00128916	0.0924021	352	tags=25%, list=2%, signal=25%	PLTP/APOE/APOC1
GOBP_SYNAPTIC_TRANSMISSION_CHOLINERGIC	GOBP_SYNAPTIC_TRANSMISSION_CHOLINERGIC	20	-0.849558	-1.55027	0.00138378	0.00138378	0.097681	6	tags=20%, list=0%, signal=20%	LYNX1/NQO1/CHRNB1/APOE
GOBP_REGULATION_OF_BRANCHING_INVOLVED_IN_URETERIC_BUD_MORPHOGENESIS	GOBP_REGULATION_OF_BRANCHING_INVOLVED_IN_URETERIC_BUD_MORPHOGENESIS	16	0.926192	1.82199	0.00145048	0.00145048	0.100861	73	tags=6%, list=0%, signal=6%	VEGFA
GOBP_CELLULAR_RESPONSE_TO_OXIDATIVE_STRESS	GOBP_CELLULAR_RESPONSE_TO_OXIDATIVE_STRESS	249	0.500131	1.4134	0.00187188	0.00187188	0.126941	1042	tags=17%, list=5%, signal=16%	HSPB1/HSPA1A/HSPA1B/HMOX1/RHOB/JUN/SOD2/BNIP3/PPIF/ERN1/TNF/PDK1/NFE2L2/OSER1/KLF2/ZC3H12A/HIF1A/IL18BP/ATF2/PDCD10/STK24/NR4A3/AGAP3/NR4A2/ADNP2/ZNF622/TXN/MAPK13/ANKZF1/BCL2/SIN3A/VRK2/PNPLA8/ZNF277/TNFAIP3/RELA/FOXO3/LONP1/BRF2/SIRT1/EZH2/DIABLO
GOBP_MESENCHYMAL_CELL_PROLIFERATION	GOBP_MESENCHYMAL_CELL_PROLIFERATION	33	-0.771985	-1.51397	0.0019243	0.0019243	0.126941	1571	tags=18%, list=8%, signal=17%	CTNNBIP1/CTNNB1/STAT1/TGFBR2/IRS2/LMNA
GOBP_CHAPERONE_MEDIATED_PROTEIN_COMPLEX_ASSEMBLY	GOBP_CHAPERONE_MEDIATED_PROTEIN_COMPLEX_ASSEMBLY	20	0.89509	1.83209	0.00199437	0.00199437	0.126941	308	tags=30%, list=1%, signal=30%	HSPA1A/HSP90AA1/HSPD1/HSP90AB1/PTGES3/HSPA4
GOBP_REGULATION_OF_SUPEROXIDE_ANION_GENERATION	GOBP_REGULATION_OF_SUPEROXIDE_ANION_GENERATION	21	-0.832344	-1.52541	0.00199621	0.00199621	0.126941	2205	tags=57%, list=11%, signal=51%	HVCN1/PRKCD/AATF/GNAI2/ACP5/FPR2/SYK/ITGAM/CLEC7A/CYBA/GSTP1/ITGB2
GOBP_REGULATION_OF_INCLUSION_BODY_ASSEMBLY	GOBP_REGULATION_OF_INCLUSION_BODY_ASSEMBLY	16	0.919123	1.80809	0.00203066	0.00203066	0.126941	45	tags=31%, list=0%, signal=31%	DNAJB1/HSPA1A/HSPA1B/DNAJA4/DNAJB6
GOBP_ADP_METABOLIC_PROCESS	GOBP_ADP_METABOLIC_PROCESS	84	0.673983	1.61232	0.00203453	0.00203453	0.126941	920	tags=24%, list=4%, signal=23%	DDIT4/LDHA/TPI1/HK2/GAPDH/ENO1/ALDOA/IER3/GPI/FBP1/AK4/HIF1A/AK2/P2RX7/ALDOC/FLCN/PFKP/AK1/PRKAG2/PGAM1
GOBP_REGULATION_OF_DEFENSE_RESPONSE_TO_BACTERIUM	GOBP_REGULATION_OF_DEFENSE_RESPONSE_TO_BACTERIUM	16	-0.874165	-1.54328	0.00203549	0.00203549	0.126941	193	tags=25%, list=1%, signal=25%	EMILIN2/FOXP1/CYBA/GRN
GOBP_DETECTION_OF_BIOTIC_STIMULUS	GOBP_DETECTION_OF_BIOTIC_STIMULUS	32	-0.774141	-1.5118	0.00204351	0.00204351	0.126941	2288	tags=44%, list=11%, signal=39%	NLRC4/PTPRJ/TLR4/TLR1/PAK1/CD1D/HLA-B/TLR2/HLA-DRB1/HLA-A/NLRP3/NAIP/CLEC7A/TSPO
GOBP_REGULATION_OF_MICROTUBULE_POLYMERIZATION_OR_DEPOLYMERIZATION	GOBP_REGULATION_OF_MICROTUBULE_POLYMERIZATION_OR_DEPOLYMERIZATION	81	0.690589	1.66143	0.00212953	0.00212953	0.130545	629	tags=11%, list=3%, signal=11%	HSPA1A/HSPA1B/FKBP4/STMN1/MECP2/PDE4DIP/CAMSAP1/CIB1/NUMA1
GOBP_PHENOL_CONTAINING_COMPOUND_METABOLIC_PROCESS	GOBP_PHENOL_CONTAINING_COMPOUND_METABOLIC_PROCESS	85	-0.669736	-1.4775	0.00219736	0.00219736	0.132953	2022	tags=19%, list=10%, signal=17%	GCH1/CPQ/SRD5A1/COMT/APPL1/PARK7/SLC16A10/CTSK/ITGAM/ALDH2/CTSB/MFSD12/PNKD/SULT1A1/ZEB2/ITGB2
GOBP_RESPONSE_TO_CHEMOKINE	GOBP_RESPONSE_TO_CHEMOKINE	87	-0.661684	-1.4657	0.00225337	0.00225337	0.134594	1359	tags=28%, list=7%, signal=26%	CX3CR1/GPR35/CCL3/CCL5/CXCL13/WNK1/SH2B3/CXCL9/CCL22/CCL17/DOCK8/DUSP1/CCL19/CCL13/CXCL2/CCL3L3/PPBP/CCR1/CCL7/CXCL3/CXCL1/CCL2/CXCL5/CCL18
GOBP_RIBOSE_PHOSPHATE_BIOSYNTHETIC_PROCESS	GOBP_RIBOSE_PHOSPHATE_BIOSYNTHETIC_PROCESS	190	-0.595729	-1.41857	0.00245056	0.00245056	0.144519	2941	tags=41%, list=14%, signal=36%	PPT1/SDHA/MT-ND6/ATIC/NDUFA12/UQCC3/HACD2/NME2/ADSL/NME4/PDHB/ACSS1/PPCDC/HSD17B12/AK3/NDUFS2/PDHA1/G6PD/ACSS2/ADK/NDUFA10/PARP1/NDUFB3/ACSL4/NDUFA2/NDUFS1/NDUFA8/CMPK1/NDUFA9/ACSL1/ADCY7/PANK2/ACOT7/NDUFB10/ELOVL1/COASY/MT-ND4/NDUFS3/ACLY/NDUFS5/SDHC/DCK/IMPDH1/PYGL/MT-ATP6/NDUFS7/NDUFS4/NDUFB5/NDUFV3/PPCS/NDUFV1/NDUFB11/NDUFB6/DGUOK/CDA/NDUFC1/TMSB4X/NDUFA1/MT-ND5/NDUFA13/NDUFB9/NME3/NDUFA3/NDU…
GOBP_EMBRYONIC_ORGAN_DEVELOPMENT	GOBP_EMBRYONIC_ORGAN_DEVELOPMENT	356	0.462166	1.37516	0.00268831	0.00268831	0.156559	1157	tags=10%, list=6%, signal=9%	PHLDA2/ADM/ID3/SNAI1/HES1/DNAJB6/INSIG1/VEGFA/ID2/CEBPB/TRA2B/EIF4A3/CITED2/CXCL8/TNF/MTHFD1L/CHD7/DNAAF1/KDM2B/HIF1A/RBPJ/HEY1/SLC9A3R1/GRB2/ERCC1/PDGFB/ADA/VASH2/PBX3/PLS1/MED12/DLL1/PCDH12/CHST11/TBC1D23
GOBP_REGULATION_OF_PROTEIN_UBIQUITINATION	GOBP_REGULATION_OF_PROTEIN_UBIQUITINATION	192	0.542458	1.49485	0.00274726	0.00274726	0.158017	1033	tags=14%, list=5%, signal=13%	HSPA1A/HSPA1B/HSP90AA1/UBB/HSP90AB1/DNAJA1/HSPA5/SQSTM1/RIPK2/IVNS1ABP/BCL10/SOX4/SMAD7/LAPTM5/RASSF5/ARRDC3/FZR1/PRR7/UBXN2A/TRIB3/DNAJB2/SIAH2/TNFAIP3/TBC1D7/DCUN1D3/SKP1/CHP1
GOBP_DETECTION_OF_OTHER_ORGANISM	GOBP_DETECTION_OF_OTHER_ORGANISM	18	-0.84228	-1.51187	0.00282876	0.00282876	0.16072	2288	tags=56%, list=11%, signal=49%	NLRC4/TLR4/TLR1/CD1D/HLA-B/TLR2/HLA-DRB1/HLA-A/NAIP/CLEC7A
GOBP_INFLAMMASOME_COMPLEX_ASSEMBLY	GOBP_INFLAMMASOME_COMPLEX_ASSEMBLY	34	-0.764751	-1.50356	0.00293372	0.00293372	0.164676	2191	tags=38%, list=11%, signal=34%	NEK7/MAVS/CARD8/NLRP1/PTPN22/DDX3X/TLR4/BTK/GBP5/MYD88/NLRP3/PYCARD/CD36
GOBP_SPLICEOSOMAL_COMPLEX_ASSEMBLY	GOBP_SPLICEOSOMAL_COMPLEX_ASSEMBLY	71	-0.67648	-1.45233	0.00306358	0.00306358	0.167615	3832	tags=48%, list=19%, signal=39%	PRPF19/SNRPC/SF3B5/USP39/PUF60/SNRPG/SNRPD3/SF3B6/SRSF6/DDX39B/CELF1/ZRSR2/SNRPA1/DDX23/DDX1/SRSF9/HTATSF1/SNRNP200/RNU11/PSIP1/RBM5/YTHDC1/SNRPF/SNRPB/TXNL4A/SNRPD1/PRPF6/SRSF1/SF1/DDX46/CELF2/SRSF5/LUC7L3/SNRPE
GOBP_VASCULAR_ENDOTHELIAL_GROWTH_FACTOR_SIGNALING_PATHWAY	GOBP_VASCULAR_ENDOTHELIAL_GROWTH_FACTOR_SIGNALING_PATHWAY	36	0.79941	1.79124	0.00309205	0.00309205	0.167615	147	tags=8%, list=1%, signal=8%	HSPB1/VEGFA/FLT1
GOBP_REGULATION_OF_PROTEIN_MODIFICATION_BY_SMALL_PROTEIN_CONJUGATION_OR_REMOVAL	GOBP_REGULATION_OF_PROTEIN_MODIFICATION_BY_SMALL_PROTEIN_CONJUGATION_OR_REMOVAL	230	0.504361	1.41859	0.00309403	0.00309403	0.167615	1033	tags=14%, list=5%, signal=14%	HSPA1A/HSPA1B/HSP90AA1/UBB/HSP90AB1/DNAJA1/HSPA5/SQSTM1/RIPK2/IVNS1ABP/BCL10/ZMIZ1/SOX4/SMAD7/ZC3H12A/SAE1/HIF1A/LAPTM5/RASSF5/ARRDC3/FZR1/PRR7/UBXN2A/TRIB3/DNAJB2/SIAH2/TNFAIP3/RELA/TBC1D7/OTUD4/DCUN1D3/SKP1/CHP1
GOBP_EXTRINSIC_APOPTOTIC_SIGNALING_PATHWAY	GOBP_EXTRINSIC_APOPTOTIC_SIGNALING_PATHWAY	206	0.51652	1.41187	0.00315655	0.00315655	0.169037	707	tags=14%, list=3%, signal=13%	HSPA1A/HSPA1B/BAG3/HMOX1/BCL2A1/G0S2/SERPINE1/INHBA/ICAM1/DEDD2/LGALS3/BCL10/TNF/ATF3/TNFRSF12A/MKNK2/PEA15/PMAIP1/CYLD/SP100/EYA3/SKIL/NFKBIZ/CIB1/P2RX7/CASP10/TMBIM1/BCL2
GOBP_ENERGY_DERIVATION_BY_OXIDATION_OF_ORGANIC_COMPOUNDS	GOBP_ENERGY_DERIVATION_BY_OXIDATION_OF_ORGANIC_COMPOUNDS	282	-0.565412	-1.38421	0.00334605	0.00334605	0.175506	2971	tags=39%, list=14%, signal=34%	COX5A/GYG1/SDHA/MT-ND6/POMC/GSK3B/NDUFA12/UQCC2/UQCC3/ETFA/ADSL/IDH1/PDHB/SHMT2/IFNG/AKT2/PLEC/MRPS36/SUCLG1/NDUFS2/GHITM/IL10RB/PDHA1/IFNAR1/PUM2/OGDH/NDUFA10/PNPT1/NDUFB3/NDUFA2/NDUFS1/NDUFA8/NDUFA9/COX7A2L/SDHAF2/SURF1/UQCRH/PANK2/NDUFB10/SUCLG2/PPP1CC/COX7C/ARL2/MT-ND4/PHKB/NDUFS3/RB1CC1/UQCRHL/CYC1/CHCHD2/ACLY/NDUFS5/CISD1/SDHC/COX8A/PARK7/PYGL/MT-ATP6/IDH2/NDUFS7/CHCHD5/NDUFS4/MDH1/CAT/MDH2…
GOBP_REGULATION_OF_PROTEIN_CATABOLIC_PROCESS	GOBP_REGULATION_OF_PROTEIN_CATABOLIC_PROCESS	325	0.460467	1.36717	0.0033527	0.0033527	0.175506	1067	tags=12%, list=5%, signal=11%	HSPA1A/HSPA1B/HSP90AA1/ZFAND2A/UBB/HSP90AB1/MYLIP/TIMP1/AZIN1/PLK3/IER3/RYBP/TNF/SDCBP/NFE2L2/SMAD7/LDLR/ADAM9/RGP1/PLK2/PSMC6/CLU/FZR1/GGA1/UBXN2A/TRIB3/RAD23A/DNAJB2/ANXA2/TNFAIP3/RELA/ODC1/TAF9/SUMO1/RNF185/LPCAT1/SOCS5/PSMD14
GOBP_REGULATION_OF_CELLULAR_RESPONSE_TO_HEAT	GOBP_REGULATION_OF_CELLULAR_RESPONSE_TO_HEAT	17	0.887791	1.74873	0.00346394	0.00346394	0.179314	385	tags=29%, list=2%, signal=29%	DNAJB1/IER5/DNAJB6/CHORDC1/DNAJC7
GOBP_COMPLEMENT_ACTIVATION_CLASSICAL_PATHWAY	GOBP_COMPLEMENT_ACTIVATION_CLASSICAL_PATHWAY	22	-0.809845	-1.48423	0.00354643	0.00354643	0.180978	2484	tags=41%, list=12%, signal=36%	C3/C2/C1QBP/SERPING1/CD55/CD46/C1QC/C1QB/C1QA
GOBP_NEGATIVE_REGULATION_OF_RESPONSE_TO_BIOTIC_STIMULUS	GOBP_NEGATIVE_REGULATION_OF_RESPONSE_TO_BIOTIC_STIMULUS	111	-0.63377	-1.44053	0.00358615	0.00358615	0.180978	3935	tags=52%, list=19%, signal=43%	IRAK3/FOXP3/NMI/PARP14/KLRC1/RNF26/SIGIRR/ARRB2/FAM3A/METTL3/HTRA1/PRDX2/TRAFD1/CD96/RNF125/TARBP2/DHX58/CARD16/NR1H3/HLA-G/ITCH/CRK/NPLOC4/ATG12/SLAMF8/PTPN2/CARD8/PARP1/PTPN22/PCBP2/NLRC5/USP18/SEC14L1/PPM1B/VSIG4/C1QBP/USP15/TRIM38/SERPING1/YTHDF2/HLA-B/AHR/LILRA2/HLA-E/OAS3/LGALS9/CNOT7/A2M/STAT2/HLA-A/IFI16/ADAR/HLA-F/OAS1/MMP12/SAMHD1/FGL2/GRN
GOBP_MONOCYTE_CHEMOTACTIC_PROTEIN_1_PRODUCTION	GOBP_MONOCYTE_CHEMOTACTIC_PROTEIN_1_PRODUCTION	16	-0.859419	-1.51725	0.00361261	0.00361261	0.180978	983	tags=44%, list=5%, signal=42%	SYK/OAS3/LGALS9/CD84/OAS1/CLEC7A/GSTP1
GOBP_REGULATION_OF_INTRINSIC_APOPTOTIC_SIGNALING_PATHWAY	GOBP_REGULATION_OF_INTRINSIC_APOPTOTIC_SIGNALING_PATHWAY	153	0.550296	1.44619	0.00376207	0.00376207	0.184721	815	tags=18%, list=4%, signal=18%	HSPB1/HSPA1A/UBB/DNAJA1/SNAI1/MIF/SOD2/DDIT3/PPIF/ENO1/IVNS1ABP/PLAUR/NFE2L2/CD44/XBP1/PTGS2/ING2/PMAIP1/CYLD/HIF1A/SKIL/YBX3/VDAC2/CLU/BCL2/SLC9A3R1/FLCN/BBC3
GOBP_ORGANOPHOSPHATE_BIOSYNTHETIC_PROCESS	GOBP_ORGANOPHOSPHATE_BIOSYNTHETIC_PROCESS	494	-0.519557	-1.31691	0.00376662	0.00376662	0.184721	3116	tags=40%, list=15%, signal=35%	NFS1/NDUFA7/NDUFA5/ATP6V1A/SRD5A3/MTMR1/LPCAT3/SYNJ1/CD244/HAAO/TMEM38B/NNMT/PIK3CA/DTYMK/PIGT/NME6/PNPO/CEPT1/PIP5K1C/UCKL1/ACAT1/SLC44A1/PIGK/SLC25A1/SLC30A5/ACSL5/DPM2/SOCS2/PIP4K2B/SACM1L/SNCA/NME7/IDO1/PIGC/NDUFS8/TPK1/PRPS1/MOCS2/DIP2A/IMPDH2/FAR1/PIGB/PIP4K2A/MTM1/ACSF3/IPMK/IMPA1/PPIP5K2/PI4K2B/PITPNM1/SMG1/PPT1/MBOAT7/SDHA/MT-ND6/PIP5K1A/BECN1/ATIC/DPM1/VAC14/RRM2B/NDUFA12/UQCC3/HACD2/PI…
GOBP_REGULATION_OF_PROTEASOMAL_PROTEIN_CATABOLIC_PROCESS	GOBP_REGULATION_OF_PROTEASOMAL_PROTEIN_CATABOLIC_PROCESS	176	0.535767	1.45353	0.00390611	0.00390611	0.187004	292	tags=6%, list=1%, signal=6%	HSPA1A/HSPA1B/ZFAND2A/UBB/HSP90AB1/PLK3/RYBP/SDCBP/NFE2L2/SMAD7
GOBP_CELLULAR_RESPONSE_TO_OXYGEN_LEVELS	GOBP_CELLULAR_RESPONSE_TO_OXYGEN_LEVELS	146	0.558152	1.4581	0.00393359	0.00393359	0.187004	707	tags=18%, list=3%, signal=17%	HMOX1/HILPDA/ERO1A/NDRG1/VEGFA/BNIP3/ENO1/BNIP3L/MALAT1/PLK3/CITED2/RGCC/PDK1/FAM162A/NFE2L2/PTGS2/PMAIP1/IRAK1/AK4/HIF1A/CPEB4/JUND/ATF2/ATP6V1G1/RBPJ/BCL2
GOBP_REGULATION_OF_PROTEASOMAL_UBIQUITIN_DEPENDENT_PROTEIN_CATABOLIC_PROCESS	GOBP_REGULATION_OF_PROTEASOMAL_UBIQUITIN_DEPENDENT_PROTEIN_CATABOLIC_PROCESS	129	0.591462	1.50228	0.00393359	0.00393359	0.187004	292	tags=7%, list=1%, signal=7%	HSPA1A/HSPA1B/ZFAND2A/HSP90AB1/PLK3/RYBP/SDCBP/NFE2L2/SMAD7
GOBP_MUSCLE_CONTRACTION	GOBP_MUSCLE_CONTRACTION	260	0.48283	1.38014	0.00399129	0.00399129	0.187831	405	tags=7%, list=2%, signal=6%	HSP90AA1/CRYAB/CXCR4/NR4A1/ENO1/ALDOA/GSTO1/PROK2/RGS2/TNF/EMD/MAP2K3/SMAD7/PTGS2/ZC3H12A/TPM4/TMOD3
GOBP_NUCLEOSIDE_PHOSPHATE_BIOSYNTHETIC_PROCESS	GOBP_NUCLEOSIDE_PHOSPHATE_BIOSYNTHETIC_PROCESS	232	-0.566758	-1.3685	0.00428627	0.00428627	0.197415	2941	tags=38%, list=14%, signal=33%	PPT1/SDHA/MT-ND6/ATIC/RRM2B/NDUFA12/UQCC3/HACD2/NME2/ADSL/NME4/PDHB/ACSS1/MTHFD2L/PPCDC/HSD17B12/AK3/NDUFS2/PNP/PDHA1/ACSS2/ADK/NDUFA10/PARP1/NDUFB3/ACSL4/NDUFA2/NMRK1/NDUFS1/NDUFA8/FLAD1/CMPK1/NDUFA9/ACSL1/ADCY7/PANK2/ACOT7/NDUFB10/ELOVL1/COASY/TK2/NADK/MT-ND4/PARP10/NDUFS3/ACLY/NDUFS5/NAPRT/SDHC/DCK/DUT/IMPDH1/PARP9/MT-ATP6/NDUFS7/NDUFS4/NDUFB5/NDUFV3/PPCS/NDUFV1/NDUFB11/NDUFB6/DGUOK/CDA/NDUFC1…
GOBP_ARP2_3_COMPLEX_MEDIATED_ACTIN_NUCLEATION	GOBP_ARP2_3_COMPLEX_MEDIATED_ACTIN_NUCLEATION	32	-0.758248	-1.48077	0.00429495	0.00429495	0.197415	1605	tags=44%, list=8%, signal=40%	BRK1/TRIM27/ARF1/GMFB/CYFIP1/ARPC1A/ARPC2/ARPC4/CORO1B/ACTR2/RNH1/WASF2/GMFG/ARPC1B
GOBP_NEGATIVE_REGULATION_OF_EXTRINSIC_APOPTOTIC_SIGNALING_PATHWAY	GOBP_NEGATIVE_REGULATION_OF_EXTRINSIC_APOPTOTIC_SIGNALING_PATHWAY	86	0.658864	1.58159	0.00432207	0.00432207	0.197415	926	tags=16%, list=4%, signal=16%	HSPA1A/HSPA1B/HMOX1/SERPINE1/ICAM1/LGALS3/TNF/PEA15/EYA3/TMBIM1/BCL2/SIAH2/TNFAIP3/RELA
GOBP_PROTEIN_CONTAINING_COMPLEX_REMODELING	GOBP_PROTEIN_CONTAINING_COMPLEX_REMODELING	22	-0.804677	-1.47476	0.00445088	0.00445088	0.19965	352	tags=18%, list=2%, signal=18%	LPL/PLTP/APOE/APOC1
GOBP_CELLULAR_RESPONSE_TO_EXTERNAL_STIMULUS	GOBP_CELLULAR_RESPONSE_TO_EXTERNAL_STIMULUS	287	0.472692	1.36119	0.00445672	0.00445672	0.19965	1260	tags=18%, list=6%, signal=17%	BAG3/HSPA8/HMOX1/PLIN2/HSPA5/UPP1/TNFSF14/BNIP3/MAP1LC3B/GLUL/NFKB1/CDKN1A/SLC2A1/PTGER4/SLC7A5/BCL10/PIM1/ATF3/NFE2L2/XBP1/PTGS2/ZC3H12A/PMAIP1/SLC38A2/CPEB4/P2RX7/ATF2/STK24/DNAJC15/WDR45B/NR4A2/GABARAPL1/BCL2/FNIP1/FLCN/HABP4/GADD45A/KAT5/EIF4G1/PRKAG2/FOXO3/MAP1LC3B2/SIRT1/RRAGD/KLF10/LAMP2/PIEZO1/AIF1/WRN/VDR/MAP3K2/MAX
GOBP_MICROTUBULE_POLYMERIZATION_OR_DEPOLYMERIZATION	GOBP_MICROTUBULE_POLYMERIZATION_OR_DEPOLYMERIZATION	120	0.609451	1.54459	0.0045233	0.0045233	0.200634	629	tags=9%, list=3%, signal=9%	HSPA1A/HSPA1B/CRYAB/FKBP4/STMN1/MECP2/PDE4DIP/HAUS2/CAMSAP1/CIB1/NUMA1
GOBP_REGULATION_OF_NUCLEAR_TRANSCRIBED_MRNA_CATABOLIC_PROCESS_DEADENYLATION_DEPENDENT_DECAY	GOBP_REGULATION_OF_NUCLEAR_TRANSCRIBED_MRNA_CATABOLIC_PROCESS_DEADENYLATION_DEPENDENT_DECAY	23	-0.80051	-1.47083	0.0045996	0.0045996	0.200634	2671	tags=52%, list=13%, signal=45%	DHX36/CSDE1/SYNCRIP/RC3H1/PAIP1/CNOT1/HNRNPD/HNRNPU/CNOT7/TNRC6B/ZFP36/ZFP36L2
GOBP_REGULATION_OF_MICROTUBULE_POLYMERIZATION	GOBP_REGULATION_OF_MICROTUBULE_POLYMERIZATION	50	0.741047	1.71418	0.00460788	0.00460788	0.200634	629	tags=16%, list=3%, signal=16%	HSPA1A/HSPA1B/FKBP4/STMN1/MECP2/PDE4DIP/CAMSAP1/NUMA1
GOBP_ANTIGEN_PROCESSING_AND_PRESENTATION	GOBP_ANTIGEN_PROCESSING_AND_PRESENTATION	105	-0.643379	-1.45323	0.00469619	0.00469619	0.202538	2373	tags=43%, list=11%, signal=38%	TAPBPL/RFTN1/HLA-DRB5/YTHDF1/RAB35/CD1E/TAP2/CD1A/CD209/AP3D1/B2M/WAS/RAB4A/TAPBP/ERAP1/CD1D/HLA-B/LILRB2/CTSD/HLA-DPB1/CD1C/HLA-DPA1/CD74/HLA-E/TAP1/FCGR1A/RAB27A/HLA-DQB2/HLA-C/CTSL/HLA-DRB1/HLA-A/HLA-DQA1/HLA-DQB1/HLA-DMA/LGMN/UNC93B1/HLA-F/CCL19/CTSS/HLA-DMB/THBS1/PYCARD/PSMB8/FGL2
GOBP_RESPONSE_TO_INTERFERON_BETA	GOBP_RESPONSE_TO_INTERFERON_BETA	26	-0.775212	-1.4578	0.00474748	0.00474748	0.202538	2150	tags=50%, list=10%, signal=45%	IFITM1/CAPN2/PNPT1/XAF1/UBE2G2/IFNAR2/STAT1/IFITM2/BST2/NDUFA13/IFI16/OAS1/MNDA
GOBP_CATECHOL_CONTAINING_COMPOUND_METABOLIC_PROCESS	GOBP_CATECHOL_CONTAINING_COMPOUND_METABOLIC_PROCESS	39	-0.729051	-1.45738	0.00479787	0.00479787	0.202538	1284	tags=21%, list=6%, signal=19%	GCH1/COMT/PARK7/ITGAM/ALDH2/PNKD/SULT1A1/ITGB2
GOBP_LEUKOTRIENE_BIOSYNTHETIC_PROCESS	GOBP_LEUKOTRIENE_BIOSYNTHETIC_PROCESS	14	-0.856359	-1.47822	0.0048255	0.0048255	0.202538	983	tags=36%, list=5%, signal=34%	SYK/MGST3/MGST2/ALOX5/LTA4H
GOBP_RIBONUCLEOSIDE_DIPHOSPHATE_METABOLIC_PROCESS	GOBP_RIBONUCLEOSIDE_DIPHOSPHATE_METABOLIC_PROCESS	106	0.629771	1.56915	0.00514232	0.00514232	0.212012	920	tags=20%, list=4%, signal=19%	DDIT4/LDHA/TPI1/HK2/GAPDH/ENO1/ALDOA/IER3/GPI/FBP1/AK4/HIF1A/AK2/P2RX7/GUK1/ALDOC/FLCN/PFKP/AK1/PRKAG2/PGAM1
GOBP_DETECTION_OF_BACTERIUM	GOBP_DETECTION_OF_BACTERIUM	15	-0.844574	-1.4705	0.00514517	0.00514517	0.212012	2288	tags=53%, list=11%, signal=47%	NLRC4/TLR1/CD1D/HLA-B/TLR2/HLA-DRB1/HLA-A/NAIP
GOBP_GLYCOPROTEIN_CATABOLIC_PROCESS	GOBP_GLYCOPROTEIN_CATABOLIC_PROCESS	30	-0.762392	-1.46825	0.00518772	0.00518772	0.212012	1778	tags=43%, list=9%, signal=40%	NCCRP1/MAN1A1/MANBA/IDS/BTK/STT3B/EDEM2/GLB1/GUSB/HGSNAT/CTSL/MMP12/CST3
GOBP_REGULATION_OF_ACTIN_FILAMENT_LENGTH	GOBP_REGULATION_OF_ACTIN_FILAMENT_LENGTH	129	-0.620091	-1.42464	0.00527331	0.00527331	0.213635	4239	tags=38%, list=21%, signal=30%	PIK3CA/PRKCE/ARHGAP35/RHOA/ARPC3/DSTN/LATS1/CYFIP2/SSH1/RASA1/SVIL/BAIAP2/EVL/GBA2/PFN1/PLEKHG2/FLII/TMOD2/PTK2B/ADD3/SWAP70/PRKCD/SH3BP1/CAPZA2/ADD1/BRK1/ARFGEF1/NCK1/COTL1/HAX1/CAPZB/CAPZA1/CAPG/ARF6/WAS/SNX9/CYFIP1/WDR1/TRIOBP/SSH2/ARPC2/HCK/NCKAP1L/TMSB4X/TWF2/HCLS1/PYCARD/GSN/CORO1A
GOBP_POSITIVE_REGULATION_OF_PROTEASOMAL_UBIQUITIN_DEPENDENT_PROTEIN_CATABOLIC_PROCESS	GOBP_POSITIVE_REGULATION_OF_PROTEASOMAL_UBIQUITIN_DEPENDENT_PROTEIN_CATABOLIC_PROCESS	84	0.646084	1.54558	0.00549662	0.00549662	0.220763	846	tags=13%, list=4%, signal=13%	HSPA1A/HSPA1B/ZFAND2A/PLK3/NFE2L2/SMAD7/CLU/FZR1/TRIB3/RAD23A/DNAJB2
GOBP_NEUROEPITHELIAL_CELL_DIFFERENTIATION	GOBP_NEUROEPITHELIAL_CELL_DIFFERENTIATION	22	0.844821	1.77119	0.00563493	0.00563493	0.224383	1216	tags=32%, list=6%, signal=30%	HES1/SERPINE1/CEBPB/SOX4/TUBB/DLL1/TMEM231
GOBP_REGULATION_OF_MESENCHYMAL_CELL_PROLIFERATION	GOBP_REGULATION_OF_MESENCHYMAL_CELL_PROLIFERATION	27	-0.782634	-1.48286	0.00572953	0.00572953	0.226217	1571	tags=22%, list=8%, signal=21%	CTNNBIP1/CTNNB1/STAT1/TGFBR2/IRS2/LMNA
GOBP_CELLULAR_RESPONSE_TO_INTERFERON_BETA	GOBP_CELLULAR_RESPONSE_TO_INTERFERON_BETA	19	-0.814499	-1.4722	0.00582588	0.00582588	0.227034	2150	tags=47%, list=10%, signal=42%	CAPN2/PNPT1/UBE2G2/STAT1/IFITM2/NDUFA13/IFI16/OAS1/MNDA
GOBP_NEGATIVE_REGULATION_OF_GROWTH	GOBP_NEGATIVE_REGULATION_OF_GROWTH	221	0.498763	1.40138	0.00588869	0.00588869	0.227034	1000	tags=13%, list=5%, signal=13%	HSPA1A/HSPA1B/CRYAB/SPP1/INHBA/ENO1/IFRD1/CDKN1A/CITED2/RGS2/TSPYL2/FBP1/DUSP10/ING1/HIF1A/BTG1/MT1E/CDKN2AIP/BCL2/SH3BP4/FLCN/SERTAD2/SEMA7A/SPAG9/DNAJB2/DCSTAMP/CDKN2C/SIRT1/DCUN1D3
GOBP_RESPONSE_TO_PROGESTERONE	GOBP_RESPONSE_TO_PROGESTERONE	34	-0.75341	-1.48127	0.00589642	0.00589642	0.227034	1488	tags=35%, list=7%, signal=33%	CD38/PTGER2/ABHD2/TLR2/MBP/UBE3A/FOSB/CYP1B1/THBS1/FOS/TSPO/TXNIP
GOBP_CELLULAR_RESPONSE_TO_CHEMICAL_STRESS	GOBP_CELLULAR_RESPONSE_TO_CHEMICAL_STRESS	306	0.465784	1.36847	0.00595495	0.00595495	0.227408	1008	tags=16%, list=5%, signal=15%	HSPB1/HSPA1A/HSPA1B/HMOX1/DNAJA1/RHOB/JUN/SOD2/DDIT3/BNIP3/PPIF/SLC2A1/ERN1/TNF/PDK1/FBP1/NFE2L2/OSER1/KLF2/PTGS2/RELB/ZC3H12A/HIF1A/IL18BP/YBX3/ATF2/PDCD10/STK24/NR4A3/AGAP3/NR4A2/ADNP2/ZNF622/TXN/MAPK13/ANKZF1/BCL2/SIN3A/VRK2/PNPLA8/ZNF277/TNFAIP3/RELA/FOXO3/LONP1/BRF2/SIRT1/EZH2
GOBP_REGULATION_OF_MICROTUBULE_NUCLEATION	GOBP_REGULATION_OF_MICROTUBULE_NUCLEATION	11	0.927592	1.69751	0.0060436	0.0060436	0.228917	256	tags=36%, list=1%, signal=36%	HSPA1A/HSPA1B/MECP2/PDE4DIP
GOBP_REGULATION_OF_SUPEROXIDE_METABOLIC_PROCESS	GOBP_REGULATION_OF_SUPEROXIDE_METABOLIC_PROCESS	28	-0.772923	-1.47415	0.00623476	0.00623476	0.234253	2431	tags=54%, list=12%, signal=47%	GCH1/HVCN1/PRKCD/BST1/AATF/GNAI2/ACP5/FPR2/SYK/ITGAM/CLEC7A/CYBA/CD36/GSTP1/ITGB2
GOBP_POSITIVE_REGULATION_OF_MONOCYTE_CHEMOTACTIC_PROTEIN_1_PRODUCTION	GOBP_POSITIVE_REGULATION_OF_MONOCYTE_CHEMOTACTIC_PROTEIN_1_PRODUCTION	12	-0.867339	-1.46911	0.00644987	0.00644987	0.237766	983	tags=50%, list=5%, signal=48%	SYK/OAS3/LGALS9/CD84/OAS1/CLEC7A
GOBP_LEUKOCYTE_MIGRATION	GOBP_LEUKOCYTE_MIGRATION	353	-0.523929	-1.3027	0.00653447	0.00653447	0.237766	2588	tags=28%, list=13%, signal=25%	CHST2/MIA3/PTK2B/CXCR3/CRK/PLEC/NF1/SWAP70/SLAMF8/PPIB/PTAFR/CCR5/ITGB7/PIK3CD/ADGRE2/BST1/CNN2/CXCL10/IL27RA/MYH9/PPIA/HMGB1/CCR2/C1QBP/ADAM17/FYN/ITGAL/IL6R/RIN3/PREX1/CSF1R/LCK/SLAMF1/CX3CR1/CCL3/MSN/FPR2/CCL5/FFAR2/SPI1/B4GALT1/AKIRIN1/ROCK1/SYK/WDR1/FOLR2/CXCL13/RPL13A/WNK1/CD74/CXCL9/IL17RA/IL1A/SPN/GPSM3/GAS6/CCL22/HCK/CH25H/NCKAP1L/MYD88/LGALS9/CCL17/CD81/SELPLG/GPR183/LGMN/ITGB1/DOCK8/BS…
GOBP_ANTIGEN_PROCESSING_AND_PRESENTATION_OF_ENDOGENOUS_PEPTIDE_ANTIGEN	GOBP_ANTIGEN_PROCESSING_AND_PRESENTATION_OF_ENDOGENOUS_PEPTIDE_ANTIGEN	22	-0.79432	-1.45578	0.00655384	0.00655384	0.237766	1802	tags=50%, list=9%, signal=46%	TAP2/B2M/TAPBP/ERAP1/HLA-B/HLA-E/TAP1/HLA-C/HLA-DRB1/HLA-A/HLA-F
GOBP_POSITIVE_REGULATION_OF_TRANSCRIPTION_FROM_RNA_POLYMERASE_II_PROMOTER_IN_RESPONSE_TO_STRESS	GOBP_POSITIVE_REGULATION_OF_TRANSCRIPTION_FROM_RNA_POLYMERASE_II_PROMOTER_IN_RESPONSE_TO_STRESS	18	0.870765	1.73547	0.00656912	0.00656912	0.237766	599	tags=50%, list=3%, signal=49%	HSPA5/VEGFA/DDIT3/CEBPB/ATF3/NFE2L2/KLF2/HIF1A/RBPJ
GOBP_GANGLION_DEVELOPMENT	GOBP_GANGLION_DEVELOPMENT	14	-0.847402	-1.46276	0.00664098	0.00664098	0.237766	1393	tags=21%, list=7%, signal=20%	NRP2/CTNNB1/CYP1B1
GOBP_ANTIGEN_PROCESSING_AND_PRESENTATION_VIA_MHC_CLASS_IB	GOBP_ANTIGEN_PROCESSING_AND_PRESENTATION_VIA_MHC_CLASS_IB	22	-0.793771	-1.45477	0.00664951	0.00664951	0.237766	1869	tags=55%, list=9%, signal=50%	CD1E/TAP2/CD1A/AP3D1/B2M/CD1D/HLA-B/CD1C/HLA-E/HLA-C/HLA-A/HLA-F
GOBP_RESPONSE_TO_ALCOHOL	GOBP_RESPONSE_TO_ALCOHOL	204	-0.562682	-1.35033	0.00668563	0.00668563	0.237766	2278	tags=26%, list=11%, signal=23%	HAMP/G6PD/CCR5/ST6GAL1/BAK1/PARP1/PRKAA1/CPT1A/P2RY6/CBL/RPL15/CD27/ADCY7/FYN/SMAD2/PMVK/KLF9/CCL3/MT-ND4/PTGER2/MGMT/CTNNB1/IGFBP7/HNRNPD/ADAM15/CTSK/ATP2B1/GLB1/LARP1/AHR/GNB1/CAT/PPP1R9B/CYBB/CES1/SDF4/MYD88/TBXAS1/A2M/FOSB/CDA/HDAC2/TGFBR2/TUFM/CCL19/CYP1B1/RGS19/CYBA/CCL7/CD14/FOS/TSPO/S100A8
GOBP_REGULATION_OF_GRANULOCYTE_DIFFERENTIATION	GOBP_REGULATION_OF_GRANULOCYTE_DIFFERENTIATION	14	-0.846106	-1.46052	0.00673653	0.00673653	0.237766	2299	tags=50%, list=11%, signal=44%	CUL4A/HAX1/INPP5D/TESC/HCLS1/EVI2B/C1QC
GOBP_ANTIGEN_PROCESSING_AND_PRESENTATION_OF_EXOGENOUS_ANTIGEN	GOBP_ANTIGEN_PROCESSING_AND_PRESENTATION_OF_EXOGENOUS_ANTIGEN	47	-0.712323	-1.45717	0.00678792	0.00678792	0.237779	1869	tags=53%, list=9%, signal=48%	CD1E/TAP2/CD1A/AP3D1/B2M/CD1D/CTSD/HLA-DPB1/CD1C/HLA-DPA1/CD74/HLA-E/FCGR1A/HLA-DQB2/CTSL/HLA-DRB1/HLA-A/HLA-DQA1/HLA-DQB1/HLA-DMA/LGMN/UNC93B1/HLA-F/CTSS/HLA-DMB
GOBP_REGULATION_OF_EXTRINSIC_APOPTOTIC_SIGNALING_PATHWAY	GOBP_REGULATION_OF_EXTRINSIC_APOPTOTIC_SIGNALING_PATHWAY	139	0.570809	1.4679	0.00691003	0.00691003	0.24025	491	tags=14%, list=2%, signal=13%	HSPA1A/HSPA1B/HMOX1/G0S2/SERPINE1/INHBA/ICAM1/DEDD2/LGALS3/BCL10/TNF/ATF3/TNFRSF12A/PEA15/PMAIP1/CYLD/SP100/EYA3/SKIL
GOBP_MICROTUBULE_NUCLEATION	GOBP_MICROTUBULE_NUCLEATION	38	0.760347	1.70159	0.00703479	0.00703479	0.242676	304	tags=13%, list=1%, signal=13%	HSPA1A/HSPA1B/MECP2/PDE4DIP/HAUS2
GOBP_REGULATION_OF_MITOTIC_SPINDLE_ASSEMBLY	GOBP_REGULATION_OF_MITOTIC_SPINDLE_ASSEMBLY	23	0.804629	1.7016	0.007084	0.007084	0.242676	464	tags=17%, list=2%, signal=17%	HSPA1A/HSPA1B/CHMP1B/CHMP4B
GOBP_REGULATION_OF_DNA_TEMPLATED_TRANSCRIPTION_IN_RESPONSE_TO_STRESS	GOBP_REGULATION_OF_DNA_TEMPLATED_TRANSCRIPTION_IN_RESPONSE_TO_STRESS	43	0.751951	1.69155	0.00728603	0.00728603	0.247654	937	tags=37%, list=5%, signal=36%	BAG3/HMOX1/HSPA5/JUN/VEGFA/DDIT3/CEBPB/CITED2/ATF3/NFE2L2/KLF2/HIF1A/RBPJ/SIN3A/RELA/VHL
GOBP_RNA_DESTABILIZATION	GOBP_RNA_DESTABILIZATION	92	-0.636929	-1.41824	0.0073356	0.0073356	0.247654	4242	tags=51%, list=21%, signal=41%	FTO/DCPS/PATL2/METTL16/SAMD4A/ROCK2/CNOT6/UPF1/PABPC1/EXOSC9/PARN/METTL3/NT5C3B/DIS3/EXOSC8/DHX36/CELF1/ZC3H18/RC3H2/AGO1/CSDE1/CNOT6L/YTHDF1/LSM1/PNPT1/TNFRSF1B/CNOT4/GIGYF2/PAN3/SYNCRIP/PUM1/RC3H1/PAIP1/POLR2G/CNOT1/AGO4/TARDBP/YTHDF2/ROCK1/HNRNPD/DCP2/HNRNPU/CNOT7/TNRC6B/ZFP36/ZFP36L2/BTG2
GOBP_FOREBRAIN_DEVELOPMENT	GOBP_FOREBRAIN_DEVELOPMENT	305	0.456852	1.34144	0.00746539	0.00746539	0.249404	1008	tags=10%, list=5%, signal=10%	DNAJB1/UBB/CXCR4/HES1/INHBA/BNIP3/ID2/PHACTR1/TRA2B/SLC2A1/ZMIZ1/CHD7/TUBB2A/UBA6/SLC38A2/KDM2B/HIF1A/OLIG2/C21orf91/ZSWIM6/RBPJ/NR4A2/SIN3A/SEMA7A/NDEL1/RAN/UQCRQ/FBXO45/EXT1/PAFAH1B1/SCYL2/EZH2
GOBP_PYRUVATE_METABOLIC_PROCESS	GOBP_PYRUVATE_METABOLIC_PROCESS	99	0.640811	1.58874	0.00753817	0.00753817	0.249404	920	tags=22%, list=4%, signal=21%	DDIT4/LDHA/TPI1/HK2/GAPDH/ENO1/ALDOA/IER3/PDK1/GPI/FBP1/VDAC1/SDS/HIF1A/P2RX7/NR4A3/ALDOC/FLCN/PFKP/PDHX/PRKAG2/PGAM1
GOBP_VENTRICULAR_CARDIAC_MUSCLE_CELL_DIFFERENTIATION	GOBP_VENTRICULAR_CARDIAC_MUSCLE_CELL_DIFFERENTIATION	11	-0.883755	-1.48406	0.00754805	0.00754805	0.249404	1312	tags=27%, list=6%, signal=26%	MEF2A/LMNA/MEF2C
GOBP_POSITIVE_REGULATION_OF_ATP_DEPENDENT_ACTIVITY	GOBP_POSITIVE_REGULATION_OF_ATP_DEPENDENT_ACTIVITY	42	0.714952	1.61587	0.00763916	0.00763916	0.250637	1002	tags=19%, list=5%, signal=18%	DNAJB1/AHSA1/VMP1/DNM2/TOR1AIP2/DNAJB2/DNAJC10/SUMO1
GOBP_LEUKOCYTE_CHEMOTAXIS	GOBP_LEUKOCYTE_CHEMOTAXIS	217	-0.569729	-1.37213	0.00769881	0.00769881	0.250828	1554	tags=31%, list=8%, signal=29%	SLAMF8/PPIB/CCR5/PIK3CD/ADGRE2/BST1/CXCL10/PPIA/HMGB1/CCR2/C1QBP/ADAM17/IL6R/RIN3/PREX1/CSF1R/SLAMF1/CX3CR1/CCL3/FPR2/CCL5/FFAR2/SPI1/AKIRIN1/SYK/FOLR2/CXCL13/RPL13A/WNK1/CD74/CXCL9/IL17RA/GPSM3/GAS6/CCL22/CH25H/NCKAP1L/LGALS9/CCL17/GPR183/LGMN/BSG/DUSP1/CCL19/CCL13/ALOX5/CKLF/CXCL2/CCL3L3/LYST/PPBP/CCR1/THBS1/CSF3R/CCL7/JAML/S100A12/CORO1A/ITGB2/CXCL3/IL6/CXCL1/CCL2/CXCL5/CCL18/S100A9/S100A8
GOBP_EXCITATORY_SYNAPSE_ASSEMBLY	GOBP_EXCITATORY_SYNAPSE_ASSEMBLY	24	-0.7791	-1.4416	0.00779208	0.00779208	0.252103	3458	tags=46%, list=17%, signal=38%	WNT5A/SRGAP2/PTK2B/PTEN/CRIPT/NPTN/ZDHHC12/SRGAP2C/SEMA4A/PLXNB2/ABI3
GOBP_NEGATIVE_REGULATION_OF_MUSCLE_CELL_APOPTOTIC_PROCESS	GOBP_NEGATIVE_REGULATION_OF_MUSCLE_CELL_APOPTOTIC_PROCESS	31	0.784225	1.71881	0.00793956	0.00793956	0.253669	387	tags=16%, list=2%, signal=16%	BAG3/HMOX1/SLC7A5/NFE2L2/ZC3H12A
GOBP_REGULATION_OF_MICROTUBULE_BASED_PROCESS	GOBP_REGULATION_OF_MICROTUBULE_BASED_PROCESS	214	0.499096	1.38333	0.00798971	0.00798971	0.253669	662	tags=8%, list=3%, signal=8%	HSPA1A/HSPA1B/FKBP4/CHORDC1/STMN1/CHMP1B/MECP2/PDE4DIP/DNAAF1/DEFB1/CYLD/CHMP4B/CAMSAP1/CIB1/PLK2/NUMA1/NPM1
GOBP_SEQUESTERING_OF_ACTIN_MONOMERS	GOBP_SEQUESTERING_OF_ACTIN_MONOMERS	10	-0.891619	-1.4723	0.00819084	0.00819084	0.253669	387	tags=30%, list=2%, signal=29%	TMSB4X/TWF2/GSN
GOBP_NUCLEOTIDE_PHOSPHORYLATION	GOBP_NUCLEOTIDE_PHOSPHORYLATION	91	0.611382	1.49319	0.00821868	0.00821868	0.253669	920	tags=22%, list=4%, signal=21%	DDIT4/LDHA/TPI1/HK2/GAPDH/ENO1/ALDOA/IER3/GPI/FBP1/AK4/NME1/HIF1A/P2RX7/ALDOC/FLCN/PFKP/AK1/PRKAG2/PGAM1
GOBP_POSITIVE_REGULATION_OF_VASCULATURE_DEVELOPMENT	GOBP_POSITIVE_REGULATION_OF_VASCULATURE_DEVELOPMENT	139	0.563774	1.44981	0.00822619	0.00822619	0.253669	596	tags=14%, list=3%, signal=14%	HSPB1/HMOX1/ADM/CXCR4/RHOB/NINJ1/SERPINE1/HK2/VEGFA/FLT1/ITGA5/CXCL8/ANGPTL4/ITGAX/NFE2L2/XBP1/ZC3H12A/HIF1A/BTG1/VEGFB
GOBP_FEMALE_MEIOSIS_I	GOBP_FEMALE_MEIOSIS_I	10	0.92434	1.66903	0.00823053	0.00823053	0.253669	10	tags=10%, list=0%, signal=10%	UBB
GOBP_NEGATIVE_REGULATION_OF_INTRACELLULAR_SIGNAL_TRANSDUCTION	GOBP_NEGATIVE_REGULATION_OF_INTRACELLULAR_SIGNAL_TRANSDUCTION	448	0.409214	1.23433	0.00826768	0.00826768	0.253669	1033	tags=14%, list=5%, signal=13%	HSPB1/HSPA1A/DDIT4/DNAJA1/SNAI1/MIF/SOD2/DDIT3/UBE2B/PPIF/ENO1/CARD19/IVNS1ABP/DUSP2/RGS2/PLAUR/STMN1/ATF3/MAP2K3/FBP1/PRNP/SPINK1/NFE2L2/DUSP10/ABL2/CD44/CD300A/RIOK3/XBP1/PTGS2/ING2/ZC3H12A/LITAF/TAOK3/SLC39A8/CYLD/CD22/PLEK/HIF1A/LILRB4/YBX3/VDAC2/CIB1/P2RX7/CDT1/OPTN/CLU/BCL2/FNIP1/SH3BP4/SLC9A3R1/FLCN/TNFAIP3/RELA/TBC1D7/TAF9/MARK3/PAFAH1B1/SIRT1/RASA3/CHP1
GOBP_POSITIVE_REGULATION_OF_LEUKOCYTE_DEGRANULATION	GOBP_POSITIVE_REGULATION_OF_LEUKOCYTE_DEGRANULATION	24	-0.777799	-1.43919	0.00827605	0.00827605	0.253669	2583	tags=42%, list=13%, signal=36%	STX4/PTAFR/LAMP1/GAB2/SYK/ITGAM/VAMP8/HLA-F/FGR/ITGB2
GOBP_NUCLEOTIDE_BINDING_DOMAIN_LEUCINE_RICH_REPEAT_CONTAINING_RECEPTOR_SIGNALING_PATHWAY	GOBP_NUCLEOTIDE_BINDING_DOMAIN_LEUCINE_RICH_REPEAT_CONTAINING_RECEPTOR_SIGNALING_PATHWAY	24	0.83131	1.79381	0.00834491	0.00834491	0.254108	508	tags=25%, list=2%, signal=24%	HSPA1A/HSPA1B/RIPK2/NFKBIA/CYLD/OTULIN
GOBP_RESPONSE_TO_PAIN	GOBP_RESPONSE_TO_PAIN	25	-0.774962	-1.44367	0.00840407	0.00840407	0.254247	2431	tags=24%, list=12%, signal=21%	AKT1/GCH1/CAPN2/AQP9/THBS1/TSPO
GOBP_INTERFERON_MEDIATED_SIGNALING_PATHWAY	GOBP_INTERFERON_MEDIATED_SIGNALING_PATHWAY	74	-0.659588	-1.42098	0.00845864	0.00845864	0.254247	3458	tags=50%, list=17%, signal=42%	WNT5A/METTL3/PTPN6/TYK2/IRF3/TRIM41/NR1H3/IFITM1/IFNG/IL10RB/IFNAR1/MAVS/PTPN2/LSM14A/NLRC5/USP18/PTPN1/JAK2/YTHDF2/IFNAR2/PARP9/TRIM56/OAS2/HCK/OAS3/MYD88/CNOT7/STAT2/STAT1/IFNGR1/IFITM2/ADAR/OAS1/RBM47/MMP12/SAMHD1/IFI27
GOBP_POSITIVE_REGULATION_OF_PROTEIN_POLYMERIZATION	GOBP_POSITIVE_REGULATION_OF_PROTEIN_POLYMERIZATION	76	0.647009	1.55585	0.00863444	0.00863444	0.256615	256	tags=7%, list=1%, signal=7%	HSPA1A/HSPA1B/HSP90AA1/MECP2/PDE4DIP
GOBP_POSITIVE_REGULATION_OF_MESENCHYMAL_CELL_PROLIFERATION	GOBP_POSITIVE_REGULATION_OF_MESENCHYMAL_CELL_PROLIFERATION	20	-0.805308	-1.46952	0.00864757	0.00864757	0.256615	1039	tags=25%, list=5%, signal=24%	WNT5A/CTNNB1/STAT1/TGFBR2/IRS2
GOBP_REGULATION_OF_RESPIRATORY_GASEOUS_EXCHANGE	GOBP_REGULATION_OF_RESPIRATORY_GASEOUS_EXCHANGE	18	0.861766	1.71753	0.00888519	0.00888519	0.261998	913	tags=33%, list=4%, signal=32%	SLC5A3/NMB/MECP2/GLS/NR4A2/PBX3
GOBP_ASTROCYTE_DEVELOPMENT	GOBP_ASTROCYTE_DEVELOPMENT	34	-0.742443	-1.4597	0.00900968	0.00900968	0.263998	567	tags=35%, list=3%, signal=34%	IFNG/NF1/PSEN1/LRP1/TLR4/MT1X/IFNGR1/IL6/GRN/C1QA/S100A9/S100A8
GOBP_CELLULAR_RESPONSE_TO_VASCULAR_ENDOTHELIAL_GROWTH_FACTOR_STIMULUS	GOBP_CELLULAR_RESPONSE_TO_VASCULAR_ENDOTHELIAL_GROWTH_FACTOR_STIMULUS	55	0.686549	1.60964	0.00926029	0.00926029	0.267868	262	tags=11%, list=1%, signal=11%	HSPB1/NR4A1/VEGFA/FLT1/ERN1/MAP2K3
GOBP_CELLULAR_RESPONSE_TO_STEROID_HORMONE_STIMULUS	GOBP_CELLULAR_RESPONSE_TO_STEROID_HORMONE_STIMULUS	174	0.515978	1.39478	0.0092782	0.0092782	0.267868	311	tags=6%, list=2%, signal=6%	HSPA1A/HSPA1B/HSPA8/DDIT4/DNAJA1/FKBP4/PTGES3/SGK1/ZMIZ1/EIF4E/TAF7
GOBP_CELL_GROWTH	GOBP_CELL_GROWTH	423	0.420522	1.26803	0.00936173	0.00936173	0.267868	1000	tags=11%, list=5%, signal=11%	HSPA1A/HSPA1B/HSP90AA1/HSP90AB1/CRYAB/CXCR4/SPP1/VEGFA/INHBA/ENO1/IFRD1/CDKN1A/RGS2/FN1/EXOSC4/SDCBP/SGK1/TSPYL2/FBP1/MAP3K13/SMAD7/SLC25A33/ING1/KDM2B/CIB1/CPNE5/BTG1/HBEGF/CDKN2AIP/DNM2/ADNP2/BCL2/SH3BP4/FLCN/SIN3A/SERTAD2/SEMA7A/SPAG9/NDEL1/DNAJB2/DCSTAMP/EIF4G1/CDKN2C/EXT1/PAFAH1B1/SIRT1/DCUN1D3
GOBP_REGULATION_OF_EXTRINSIC_APOPTOTIC_SIGNALING_PATHWAY_IN_ABSENCE_OF_LIGAND	GOBP_REGULATION_OF_EXTRINSIC_APOPTOTIC_SIGNALING_PATHWAY_IN_ABSENCE_OF_LIGAND	40	0.744962	1.66493	0.0094892	0.0094892	0.267868	470	tags=12%, list=2%, signal=12%	HSPA1A/HSPA1B/INHBA/TNF/EYA3
GOBP_FOREBRAIN_REGIONALIZATION	GOBP_FOREBRAIN_REGIONALIZATION	15	0.86889	1.71157	0.0095025	0.0095025	0.267868	113	tags=7%, list=1%, signal=7%	TRA2B
GOBP_CENTRAL_NERVOUS_SYSTEM_NEURON_DEVELOPMENT	GOBP_CENTRAL_NERVOUS_SYSTEM_NEURON_DEVELOPMENT	66	0.657028	1.58161	0.00955633	0.00955633	0.267868	1007	tags=15%, list=5%, signal=14%	HSP90AA1/UBB/HSP90AB1/ZMIZ1/NR4A2/NDEL1/UQCRQ/FBXO45/PAFAH1B1/SCYL2
GOBP_NEGATIVE_REGULATION_OF_TYPE_I_INTERFERON_MEDIATED_SIGNALING_PATHWAY	GOBP_NEGATIVE_REGULATION_OF_TYPE_I_INTERFERON_MEDIATED_SIGNALING_PATHWAY	17	-0.824012	-1.467	0.00957851	0.00957851	0.267868	2103	tags=65%, list=10%, signal=58%	PTPN2/NLRC5/USP18/YTHDF2/OAS3/CNOT7/STAT2/ADAR/OAS1/MMP12/SAMHD1
GOBP_NEGATIVE_REGULATION_OF_INNATE_IMMUNE_RESPONSE	GOBP_NEGATIVE_REGULATION_OF_INNATE_IMMUNE_RESPONSE	71	-0.648876	-1.39307	0.00962556	0.00962556	0.267868	3935	tags=54%, list=19%, signal=43%	IRAK3/NMI/PARP14/KLRC1/ARRB2/FAM3A/METTL3/TRAFD1/CD96/DHX58/NR1H3/HLA-G/CRK/ATG12/SLAMF8/PTPN2/PARP1/NLRC5/USP18/VSIG4/USP15/SERPING1/YTHDF2/HLA-B/HLA-E/OAS3/LGALS9/CNOT7/A2M/STAT2/HLA-A/IFI16/ADAR/HLA-F/OAS1/MMP12/SAMHD1/GRN
GOBP_REGULATION_OF_PHAGOCYTOSIS	GOBP_REGULATION_OF_PHAGOCYTOSIS	84	-0.645889	-1.42112	0.00969015	0.00969015	0.267868	2624	tags=42%, list=13%, signal=37%	ABCA7/IFNG/C3/C2/IL2RB/PTPRJ/CNN2/PTPRC/HMGB1/BTK/RAB31/APPL1/LMAN2/MERTK/FPR2/SYK/TLR2/SIRPB1/CD300LF/GAS6/HCK/NCKAP1L/FCGR1A/RAB27A/DOCK2/CSK/FGR/CD47/CLEC7A/CYBA/PYCARD/CD36/FCN1/CFP/CCL2
GOBP_REGULATION_OF_MEMBRANE_PERMEABILITY	GOBP_REGULATION_OF_MEMBRANE_PERMEABILITY	64	0.649709	1.54139	0.00971674	0.00971674	0.267868	815	tags=19%, list=4%, signal=18%	HSPA1A/HK2/BNIP3/PPIF/BNIP3L/IER3/PMAIP1/LAPTM5/VDAC2/ATF2/BCL2/BBC3
GOBP_REGULATION_OF_ACTIN_FILAMENT_BASED_PROCESS	GOBP_REGULATION_OF_ACTIN_FILAMENT_BASED_PROCESS	324	-0.53089	-1.30885	0.0100347	0.0100347	0.275007	4078	tags=32%, list=20%, signal=26%	ACTA2/ARHGAP35/KCNJ2/TRPM2/RHOA/LIMK1/TRPM4/EZR/ARPC3/DSTN/ROCK2/ACTG1/LATS1/CYFIP2/SSH1/HRAS/RASA1/ARFIP1/SVIL/NOTCH2/BAIAP2/AP1AR/JUP/EVL/AKAP13/GBA2/PFN1/CD2AP/CLASP1/DSC2/ABL1/PLEKHG2/CDK5/FLII/TMOD2/PTK2B/NF2/ADD3/CRK/SWAP70/IQGAP1/PRKCD/SH3BP1/CAPZA2/ADD1/BRK1/RHOQ/ARPIN/SRI/TPM1/BST1/CNN2/ARFGEF1/NCK1/LRP1/MYH9/COTL1/HAX1/ARAP1/CAPZB/PPM1F/CAPZA1/TRIM27/CAPG/PAK2/ITGB1BP1/CSF1R/ARF6/WAS/AR…
GOBP_NEGATIVE_REGULATION_OF_RESPONSE_TO_CYTOKINE_STIMULUS	GOBP_NEGATIVE_REGULATION_OF_RESPONSE_TO_CYTOKINE_STIMULUS	64	-0.666803	-1.4182	0.0101383	0.0101383	0.276221	2103	tags=42%, list=10%, signal=38%	PPP2CB/SIGIRR/METTL3/GPS2/CARD16/RFFL/NR1H3/PTPN2/CARD8/PTPRC/NLRC5/USP18/CCL5/YTHDF2/SH2B3/GAS6/OAS3/IL1R2/CNOT7/STAT2/ADAR/OAS1/NAIP/MMP12/GSTP1/SAMHD1/IL6
GOBP_INDUCTION_OF_POSITIVE_CHEMOTAXIS	GOBP_INDUCTION_OF_POSITIVE_CHEMOTAXIS	11	0.912588	1.67005	0.010448	0.010448	0.280255	596	tags=36%, list=3%, signal=35%	VEGFA/CXCL8/IL16/VEGFB
GOBP_REGULATION_OF_RESPIRATORY_GASEOUS_EXCHANGE_BY_NERVOUS_SYSTEM_PROCESS	GOBP_REGULATION_OF_RESPIRATORY_GASEOUS_EXCHANGE_BY_NERVOUS_SYSTEM_PROCESS	10	0.920034	1.66126	0.0104522	0.0104522	0.280255	1390	tags=40%, list=7%, signal=37%	MECP2/GLS/PBX3/TSHZ3
GOBP_REGULATION_OF_MICROTUBULE_CYTOSKELETON_ORGANIZATION	GOBP_REGULATION_OF_MICROTUBULE_CYTOSKELETON_ORGANIZATION	141	0.551153	1.43529	0.0104668	0.0104668	0.280255	629	tags=9%, list=3%, signal=8%	HSPA1A/HSPA1B/FKBP4/STMN1/CHMP1B/MECP2/PDE4DIP/CYLD/CHMP4B/CAMSAP1/CIB1/NUMA1
GOBP_POSITIVE_REGULATION_OF_UBIQUITIN_DEPENDENT_PROTEIN_CATABOLIC_PROCESS	GOBP_POSITIVE_REGULATION_OF_UBIQUITIN_DEPENDENT_PROTEIN_CATABOLIC_PROCESS	100	0.610843	1.507	0.0105534	0.0105534	0.280958	1065	tags=15%, list=5%, signal=14%	HSPA1A/HSPA1B/ZFAND2A/PLK3/NFE2L2/SMAD7/LAPTM5/CLU/FZR1/TRIB3/RAD23A/DNAJB2/VHL/SUMO1/SOCS5
GOBP_POSITIVE_REGULATION_OF_ERYTHROCYTE_DIFFERENTIATION	GOBP_POSITIVE_REGULATION_OF_ERYTHROCYTE_DIFFERENTIATION	31	0.773615	1.69555	0.0110082	0.0110082	0.288667	82	tags=10%, list=0%, signal=10%	HSPA1A/HSPA1B/INHBA
GOBP_NEGATIVE_REGULATION_OF_SIGNAL_TRANSDUCTION_IN_ABSENCE_OF_LIGAND	GOBP_NEGATIVE_REGULATION_OF_SIGNAL_TRANSDUCTION_IN_ABSENCE_OF_LIGAND	30	0.797851	1.74302	0.0110264	0.0110264	0.288667	707	tags=17%, list=3%, signal=16%	HSPA1A/HSPA1B/TNF/EYA3/BCL2
GOBP_DETECTION_OF_EXTERNAL_BIOTIC_STIMULUS	GOBP_DETECTION_OF_EXTERNAL_BIOTIC_STIMULUS	21	-0.783295	-1.43552	0.0110288	0.0110288	0.288667	2288	tags=52%, list=11%, signal=47%	LY96/NLRC4/TLR4/TLR1/CD1D/HLA-B/TLR2/HLA-DRB1/HLA-A/NAIP/CLEC7A
GOBP_POSITIVE_REGULATION_OF_REGULATED_SECRETORY_PATHWAY	GOBP_POSITIVE_REGULATION_OF_REGULATED_SECRETORY_PATHWAY	38	-0.722454	-1.44108	0.011141	0.011141	0.289975	2842	tags=34%, list=14%, signal=30%	CDK5/STX4/PTAFR/LAMP1/GAB2/SYK/RAB3D/ITGAM/RAB27A/VAMP8/HLA-F/FGR/ITGB2
GOBP_NEUTROPHIL_ACTIVATION_INVOLVED_IN_IMMUNE_RESPONSE	GOBP_NEUTROPHIL_ACTIVATION_INVOLVED_IN_IMMUNE_RESPONSE	21	-0.782569	-1.43419	0.0112206	0.0112206	0.290424	2200	tags=52%, list=11%, signal=47%	PTAFR/VAMP2/DNASE1L3/SPI1/SYK/ITGAM/LILRA2/MYD88/PRAM1/VAMP8/ITGB2
GOBP_MICROTUBULE_BASED_TRANSPORT	GOBP_MICROTUBULE_BASED_TRANSPORT	191	0.498943	1.37368	0.011377	0.011377	0.292845	510	tags=4%, list=2%, signal=4%	HSPB1/UBB/BAG3/HSPA8/ARL8B/DNAAF1/HIF1A/KIF1B
GOBP_POSITIVE_REGULATION_OF_PROTEIN_CATABOLIC_PROCESS	GOBP_POSITIVE_REGULATION_OF_PROTEIN_CATABOLIC_PROCESS	188	0.505826	1.38986	0.0114822	0.0114822	0.293072	1065	tags=13%, list=5%, signal=13%	HSPA1A/HSPA1B/HSP90AA1/ZFAND2A/MYLIP/PLK3/IER3/TNF/NFE2L2/SMAD7/LDLR/ADAM9/PLK2/PSMC6/CLU/FZR1/GGA1/TRIB3/RAD23A/DNAJB2/TNFAIP3/SUMO1/RNF185/LPCAT1/SOCS5
GOBP_RESPONSE_TO_TYPE_I_INTERFERON	GOBP_RESPONSE_TO_TYPE_I_INTERFERON	61	-0.678411	-1.43357	0.0115581	0.0115581	0.293072	3458	tags=59%, list=17%, signal=49%	WNT5A/METTL3/PTPN6/TYK2/IRF3/TRIM41/SMPD1/IFITM1/SHMT2/SETD2/IFNAR1/MAVS/PTPN2/LSM14A/NLRC5/USP18/PTPN1/YTHDF2/IFNAR2/TRIM56/OAS2/OAS3/CH25H/MYD88/CNOT7/STAT2/STAT1/MX1/IFITM2/IFIT1/ADAR/OAS1/RBM47/MMP12/SAMHD1/IFI27
GOBP_SYNAPSE_PRUNING	GOBP_SYNAPSE_PRUNING	13	-0.864409	-1.48013	0.0115745	0.0115745	0.293072	1359	tags=46%, list=7%, signal=43%	CX3CR1/ITGAM/ITGB1/C1QC/C1QB/C1QA
GOBP_NEGATIVE_REGULATION_OF_CHEMOKINE_PRODUCTION	GOBP_NEGATIVE_REGULATION_OF_CHEMOKINE_PRODUCTION	20	-0.799679	-1.45925	0.0118112	0.0118112	0.294654	556	tags=25%, list=3%, signal=24%	OAS3/LGALS9/OAS1/GSTP1/IL6
GOBP_NEGATIVE_REGULATION_OF_NEURON_PROJECTION_REGENERATION	GOBP_NEGATIVE_REGULATION_OF_NEURON_PROJECTION_REGENERATION	12	0.910615	1.71002	0.0118745	0.0118745	0.294654	49	tags=8%, list=0%, signal=8%	SPP1
GOBP_POSITIVE_REGULATION_OF_TRANSCRIPTION_FROM_RNA_POLYMERASE_II_PROMOTER_INVOLVED_IN_CELLULAR_RESPONSE_TO_CHEMICAL_STIMULUS	GOBP_POSITIVE_REGULATION_OF_TRANSCRIPTION_FROM_RNA_POLYMERASE_II_PROMOTER_INVOLVED_IN_CELLULAR_RESPONSE_TO_CHEMICAL_STIMULUS	19	0.827334	1.68214	0.0118869	0.0118869	0.294654	926	tags=42%, list=4%, signal=40%	JUN/VEGFA/NFE2L2/XBP1/HIF1A/ATF2/RBPJ/RELA
GOBP_ANTIGEN_PROCESSING_AND_PRESENTATION_OF_EXOGENOUS_PEPTIDE_ANTIGEN	GOBP_ANTIGEN_PROCESSING_AND_PRESENTATION_OF_EXOGENOUS_PEPTIDE_ANTIGEN	38	-0.72063	-1.43745	0.01189	0.01189	0.294654	937	tags=53%, list=5%, signal=50%	TAP2/B2M/CTSD/HLA-DPB1/HLA-DPA1/CD74/HLA-E/FCGR1A/HLA-DQB2/CTSL/HLA-DRB1/HLA-A/HLA-DQA1/HLA-DQB1/HLA-DMA/LGMN/UNC93B1/HLA-F/CTSS/HLA-DMB
GOBP_NUCLEAR_TRANSCRIBED_MRNA_CATABOLIC_PROCESS_DEADENYLATION_DEPENDENT_DECAY	GOBP_NUCLEAR_TRANSCRIBED_MRNA_CATABOLIC_PROCESS_DEADENYLATION_DEPENDENT_DECAY	62	-0.658545	-1.39687	0.0120533	0.0120533	0.296106	3811	tags=48%, list=18%, signal=40%	DCPS/PATL2/SAMD4A/CNOT6/PABPC1/EXOSC9/PARN/NT5C3B/DIS3/EXOSC8/DHX36/RC3H2/CSDE1/CNOT6L/LSM1/CNOT4/PAN3/SYNCRIP/RC3H1/PAIP1/POLR2G/CNOT1/HNRNPD/DCP2/HNRNPU/CNOT7/TNRC6B/ZFP36/ZFP36L2/BTG2
GOBP_MICROTUBULE_BASED_MOVEMENT	GOBP_MICROTUBULE_BASED_MOVEMENT	321	0.442546	1.31391	0.0120757	0.0120757	0.296106	510	tags=4%, list=2%, signal=4%	HSPB1/UBB/BAG3/HSPA8/DNAJA1/UBE2B/ARL8B/ING2/DNAAF1/DEFB1/KIFC3/HIF1A/DYNLT3/KIF1B
GOBP_POSITIVE_REGULATION_OF_PROTEASOMAL_PROTEIN_CATABOLIC_PROCESS	GOBP_POSITIVE_REGULATION_OF_PROTEASOMAL_PROTEIN_CATABOLIC_PROCESS	105	0.591056	1.46256	0.0121448	0.0121448	0.29624	1065	tags=14%, list=5%, signal=14%	HSPA1A/HSPA1B/ZFAND2A/PLK3/NFE2L2/SMAD7/PSMC6/CLU/FZR1/TRIB3/RAD23A/DNAJB2/SUMO1/RNF185/SOCS5
GOBP_NUCLEOSIDE_DIPHOSPHATE_METABOLIC_PROCESS	GOBP_NUCLEOSIDE_DIPHOSPHATE_METABOLIC_PROCESS	119	0.566591	1.43273	0.0123458	0.0123458	0.298975	920	tags=18%, list=4%, signal=18%	DDIT4/LDHA/TPI1/HK2/GAPDH/ENO1/ALDOA/IER3/GPI/FBP1/AK4/NME1/HIF1A/AK2/P2RX7/GUK1/ALDOC/FLCN/PFKP/AK1/PRKAG2/PGAM1
GOBP_MEIOSIS_I_CELL_CYCLE_PROCESS	GOBP_MEIOSIS_I_CELL_CYCLE_PROCESS	105	0.589569	1.45888	0.0123853	0.0123853	0.298975	1319	tags=11%, list=6%, signal=11%	UBB/CKS2/UBE2B/PTTG1/ING2/NDC1/C9orf78/RAD21/DMC1/TDRD9/TOP2A/HSPA2
GOBP_DETECTION_OF_MECHANICAL_STIMULUS_INVOLVED_IN_SENSORY_PERCEPTION	GOBP_DETECTION_OF_MECHANICAL_STIMULUS_INVOLVED_IN_SENSORY_PERCEPTION	23	0.769737	1.62781	0.012592	0.012592	0.300111	190	tags=9%, list=1%, signal=9%	CXCR4/TNF
GOBP_REGULATION_OF_SPINDLE_ASSEMBLY	GOBP_REGULATION_OF_SPINDLE_ASSEMBLY	32	0.766519	1.69368	0.0126059	0.0126059	0.300111	629	tags=16%, list=3%, signal=15%	HSPA1A/HSPA1B/CHMP1B/CHMP4B/NUMA1
GOBP_POSITIVE_REGULATION_OF_PROTEOLYSIS_INVOLVED_IN_PROTEIN_CATABOLIC_PROCESS	GOBP_POSITIVE_REGULATION_OF_PROTEOLYSIS_INVOLVED_IN_PROTEIN_CATABOLIC_PROCESS	122	0.557257	1.41089	0.0126313	0.0126313	0.300111	1065	tags=14%, list=5%, signal=13%	HSPA1A/HSPA1B/ZFAND2A/PLK3/NFE2L2/SMAD7/LAPTM5/PSMC6/CLU/FZR1/TRIB3/RAD23A/DNAJB2/VHL/SUMO1/RNF185/SOCS5
GOBP_NUCLEOSIDE_TRIPHOSPHATE_CATABOLIC_PROCESS	GOBP_NUCLEOSIDE_TRIPHOSPHATE_CATABOLIC_PROCESS	11	-0.864733	-1.45211	0.01269	0.01269	0.300111	973	tags=45%, list=5%, signal=43%	DUT/SMPDL3A/ITPA/NUDT16/SAMHD1
GOBP_TRANSPORT_ALONG_MICROTUBULE	GOBP_TRANSPORT_ALONG_MICROTUBULE	164	0.509162	1.3513	0.0128448	0.0128448	0.302238	510	tags=4%, list=2%, signal=4%	HSPB1/UBB/BAG3/HSPA8/ARL8B/HIF1A/KIF1B
GOBP_REGULATION_OF_SPINDLE_ORGANIZATION	GOBP_REGULATION_OF_SPINDLE_ORGANIZATION	46	0.704928	1.61938	0.0129344	0.0129344	0.302818	629	tags=11%, list=3%, signal=11%	HSPA1A/HSPA1B/CHMP1B/CHMP4B/NUMA1
GOBP_REGULATION_OF_PROTEIN_CONTAINING_COMPLEX_ASSEMBLY	GOBP_REGULATION_OF_PROTEIN_CONTAINING_COMPLEX_ASSEMBLY	364	0.426271	1.28221	0.0130871	0.0130871	0.303662	1283	tags=15%, list=6%, signal=14%	HSPA1A/HSPA1B/HSP90AA1/HSPA8/CRYAB/FKBP4/HSPA5/HES1/VEGFA/LGALS3/PTGER4/STMN1/TNF/MMP1/SAR1A/FNIP2/MECP2/PDE4DIP/RIOK3/TMOD3/PLEK/CAMSAP1/VDAC2/SAR1B/PSMC6/CDT1/DNAJC15/NUMA1/CLU/FNIP1/GRB2/TFIP11/ARPC5/EIF4G1/CDC42EP2/PMEPA1/NRG1/SUMO1/ANKRA2/RAB3A/PIEZO1/IKBKE/MYADM/PPP2CA/SPTBN1/TMSB10/VPS8/VASP/EML2/RDX/BAG4/BAX/LDLRAD4/CDC42
GOBP_REGULATION_OF_TRANSMEMBRANE_RECEPTOR_PROTEIN_SERINE_THREONINE_KINASE_SIGNALING_PATHWAY	GOBP_REGULATION_OF_TRANSMEMBRANE_RECEPTOR_PROTEIN_SERINE_THREONINE_KINASE_SIGNALING_PATHWAY	216	0.468188	1.29968	0.0131307	0.0131307	0.303662	771	tags=10%, list=4%, signal=10%	HSPA1A/HSP90AB1/HSPA5/HES1/INHBA/CITED2/SDCBP/SMAD7/ING2/UBE2D3/ING1/KCNQ1OT1/SKIL/SAP30/RBPJ/CSNK2B/NUMA1/DNM2/FLCN/BCL9L/SIN3A/ZNF703
GOBP_SEROTONIN_RECEPTOR_SIGNALING_PATHWAY	GOBP_SEROTONIN_RECEPTOR_SIGNALING_PATHWAY	10	-0.876047	-1.44659	0.0131894	0.0131894	0.303662	872	tags=30%, list=4%, signal=29%	HRH4/DRD4/HRH2
GOBP_REGULATION_OF_PHOSPHOLIPID_TRANSPORT	GOBP_REGULATION_OF_PHOSPHOLIPID_TRANSPORT	15	-0.818945	-1.42588	0.0132405	0.0132405	0.303662	2624	tags=40%, list=13%, signal=35%	ABCA7/PRKCD/TMEM30A/DBI/PRELID1/APOE
GOBP_LOCOMOTORY_EXPLORATION_BEHAVIOR	GOBP_LOCOMOTORY_EXPLORATION_BEHAVIOR	13	-0.860098	-1.47275	0.0132963	0.0132963	0.303662	653	tags=31%, list=3%, signal=30%	CRBN/UBE3A/LRRK2/APOE
GOBP_CELLULAR_RESPONSE_TO_STARVATION	GOBP_CELLULAR_RESPONSE_TO_STARVATION	146	0.520979	1.36099	0.0133878	0.0133878	0.304259	1068	tags=21%, list=5%, signal=20%	HSPA8/PLIN2/HSPA5/UPP1/MAP1LC3B/GLUL/CDKN1A/SLC2A1/SLC7A5/ATF3/NFE2L2/XBP1/ZC3H12A/PMAIP1/SLC38A2/CPEB4/ATF2/STK24/DNAJC15/WDR45B/GABARAPL1/BCL2/FNIP1/FLCN/KAT5/FOXO3/MAP1LC3B2/SIRT1/RRAGD/KLF10/LAMP2
GOBP_REGULATION_OF_PROTEOLYSIS_INVOLVED_IN_PROTEIN_CATABOLIC_PROCESS	GOBP_REGULATION_OF_PROTEOLYSIS_INVOLVED_IN_PROTEIN_CATABOLIC_PROCESS	208	0.476441	1.30963	0.013566	0.013566	0.306812	1067	tags=11%, list=5%, signal=11%	HSPA1A/HSPA1B/ZFAND2A/UBB/HSP90AB1/PLK3/RYBP/SDCBP/NFE2L2/SMAD7/LAPTM5/PSMC6/CLU/FZR1/TRIB3/RAD23A/DNAJB2/VHL/TAF9/SUMO1/RNF185/SOCS5/PSMD14
GOBP_MULTICELLULAR_ORGANISM_AGING	GOBP_MULTICELLULAR_ORGANISM_AGING	19	0.822787	1.6729	0.0136658	0.0136658	0.307576	1179	tags=26%, list=6%, signal=25%	CRYAB/INHBA/GNA13/ERCC1/WRN
GOBP_PEPTIDE_ANTIGEN_ASSEMBLY_WITH_MHC_PROTEIN_COMPLEX	GOBP_PEPTIDE_ANTIGEN_ASSEMBLY_WITH_MHC_PROTEIN_COMPLEX	18	-0.799808	-1.43563	0.0141157	0.0141157	0.314444	2865	tags=78%, list=14%, signal=67%	CALR/HLA-DOB/TAPBPL/HLA-DRB5/B2M/TAPBP/HLA-DPB1/HLA-DPA1/HLA-DQB2/HLA-DRB1/HLA-DQA1/HLA-DQB1/HLA-DMA/HLA-DMB
GOBP_MICROTUBULE_POLYMERIZATION	GOBP_MICROTUBULE_POLYMERIZATION	82	0.610842	1.46142	0.0141727	0.0141727	0.314444	629	tags=11%, list=3%, signal=11%	HSPA1A/HSPA1B/FKBP4/STMN1/MECP2/PDE4DIP/HAUS2/CAMSAP1/NUMA1
GOBP_POSITIVE_REGULATION_OF_BLOOD_VESSEL_ENDOTHELIAL_CELL_MIGRATION	GOBP_POSITIVE_REGULATION_OF_BLOOD_VESSEL_ENDOTHELIAL_CELL_MIGRATION	46	0.701094	1.61057	0.0142372	0.0142372	0.314444	577	tags=20%, list=3%, signal=19%	HSPB1/HMOX1/VEGFA/MAP2K3/NFE2L2/PTGS2/HIF1A/CIB1/PLK2
GOBP_REGULATION_OF_TRANSMISSION_OF_NERVE_IMPULSE	GOBP_REGULATION_OF_TRANSMISSION_OF_NERVE_IMPULSE	10	-0.87165	-1.43933	0.0143446	0.0143446	0.314444	1294	tags=20%, list=6%, signal=19%	GPR35/TYMP
GOBP_PROTEIN_LOCALIZATION_TO_PRESYNAPSE	GOBP_PROTEIN_LOCALIZATION_TO_PRESYNAPSE	11	0.902067	1.6508	0.0143554	0.0143554	0.314444	1	tags=9%, list=0%, signal=9%	HSPB1
GOBP_REGULATION_OF_VASCULATURE_DEVELOPMENT	GOBP_REGULATION_OF_VASCULATURE_DEVELOPMENT	242	0.472111	1.32549	0.0143759	0.0143759	0.314444	628	tags=13%, list=3%, signal=13%	HSPB1/HMOX1/ADM/CXCR4/RHOB/NINJ1/SERPINE1/HK2/VEGFA/GLUL/FLT1/ITGA5/RGCC/CXCL8/ANGPTL4/TNF/MECP2/ITGAX/NFE2L2/ID1/KLF2/XBP1/ZC3H12A/SP100/HIF1A/BTG1/ATF2/PDCD10/PLK2/VEGFB/GPNMB
GOBP_CELLULAR_RESPONSE_TO_LIPOPROTEIN_PARTICLE_STIMULUS	GOBP_CELLULAR_RESPONSE_TO_LIPOPROTEIN_PARTICLE_STIMULUS	30	-0.740466	-1.42603	0.0144442	0.0144442	0.314462	1751	tags=37%, list=8%, signal=34%	TLR4/ADAM17/LPL/SYK/CES1/MYD88/CD81/ITGB1/CD36/ITGB2/APOE
GOBP_MONONUCLEAR_CELL_MIGRATION	GOBP_MONONUCLEAR_CELL_MIGRATION	181	-0.559983	-1.32393	0.0146657	0.0146657	0.317798	2980	tags=35%, list=14%, signal=31%	MAPK3/ABL1/MAPK1/CALR/TNFRSF14/HSD3B7/CXCL16/ITGA4/MIA3/PTK2B/CRK/PLEC/SLAMF8/CCR5/ITGB7/PIK3CD/CXCL10/IL27RA/HMGB1/CCR2/C1QBP/ADAM17/ITGAL/IL6R/CSF1R/SLAMF1/CX3CR1/CCL3/MSN/FPR2/CCL5/SPI1/AKIRIN1/FOLR2/CXCL13/WNK1/SPN/GAS6/CCL22/CH25H/LGALS9/CCL17/GPR183/LGMN/DOCK8/DUSP1/CCL19/CCL13/ALOX5/CKLF/CD99/CCL3L3/CD47/CCR1/PECAM1/THBS1/PYCARD/CCL7/JAML/S100A12/CORO1A/IL6/CCL2/CCL18
GOBP_POSITIVE_REGULATION_OF_MYELOID_LEUKOCYTE_MEDIATED_IMMUNITY	GOBP_POSITIVE_REGULATION_OF_MYELOID_LEUKOCYTE_MEDIATED_IMMUNITY	21	-0.777639	-1.42515	0.0148648	0.0148648	0.319786	2671	tags=57%, list=13%, signal=50%	DHX36/STX4/DDX1/C3/PTAFR/MAVS/BTK/SPI1/ITGAM/HLA-E/FCGR1A/ITGB2
GOBP_MITOCHONDRIAL_TRANSPORT	GOBP_MITOCHONDRIAL_TRANSPORT	172	0.508563	1.36339	0.0148947	0.0148947	0.319786	624	tags=10%, list=3%, signal=10%	HSPA1A/HSP90AA1/BAG3/HSPD1/HK2/BNIP3/PPIF/BNIP3L/IER3/HSPA4/GRPEL1/UBE2D3/PMAIP1/TIMM23/SAE1/VDAC2/ATF2/DNAJC15
GOBP_NK_T_CELL_ACTIVATION	GOBP_NK_T_CELL_ACTIVATION	13	0.829373	1.56472	0.0150666	0.0150666	0.321109	317	tags=23%, list=2%, signal=23%	HSPH1/IL23A/CD300A
GOBP_ERYTHROCYTE_HOMEOSTASIS	GOBP_ERYTHROCYTE_HOMEOSTASIS	127	0.55763	1.41198	0.0153292	0.0153292	0.321109	474	tags=10%, list=2%, signal=10%	HSPA1A/HSPA1B/HMOX1/ALAS1/VEGFA/INHBA/ID2/CITED2/JMJD6/GPI/KLF2/TMOD3/HIF1A
GOBP_ADAPTIVE_IMMUNE_RESPONSE_BASED_ON_SOMATIC_RECOMBINATION_OF_IMMUNE_RECEPTORS_BUILT_FROM_IMMUNOGLOBULIN_SUPERFAMILY_DOMAINS	GOBP_ADAPTIVE_IMMUNE_RESPONSE_BASED_ON_SOMATIC_RECOMBINATION_OF_IMMUNE_RECEPTORS_BUILT_FROM_IMMUNOGLOBULIN_SUPERFAMILY_DOMAINS	277	-0.533728	-1.30729	0.0153637	0.0153637	0.321109	2484	tags=32%, list=12%, signal=29%	C3/CD274/C2/RC3H2/SWAP70/RFTN1/HLA-DRB5/PRKCD/TNFRSF1B/IL2RB/CARD9/PTPRC/IL27RA/CD1E/HMGB1/TAP2/BCL3/HLX/TLR4/PRF1/CD1A/CCR2/RC3H1/B2M/CD27/C1QBP/ADAM17/BTN3A2/IL6R/STAT6/BTK/SLAMF1/ZBTB7B/WAS/JAK3/INPP5D/BATF/JAK2/SERPING1/SEMA4A/TLR8/DUSP22/CD1D/PKN1/HLA-B/JUNB/SASH3/GAPT/HLA-DPB1/CD55/CD1C/HLA-DPA1/CXCL13/AHR/CD46/CD74/IL17RA/SPN/HLA-E/TFRC/NCKAP1L/FCGR1A/MYD88/RAB27A/CTSC/HLA-DQB2/HLA-C/CD81/…
GOBP_MONOCARBOXYLIC_ACID_CATABOLIC_PROCESS	GOBP_MONOCARBOXYLIC_ACID_CATABOLIC_PROCESS	115	-0.607692	-1.38468	0.0153646	0.0153646	0.321109	4732	tags=40%, list=23%, signal=31%	SLC27A4/ADTRP/ECHDC2/PCCB/PEX7/PCCA/ACOX3/SESN2/MCAT/ECI2/IVD/ACAT1/LPIN2/CPT2/TYSND1/ECHS1/HADH/AKT1/HSD17B4/HEXA/ECI1/ETFA/AKT2/ACOX1/ACADS/PCK2/ACAA2/CPT1A/LONP2/SCP2/PEX2/IDS/SLC16A3/ECH1/ECHDC1/ABHD2/ACAA1/HEXB/HADHA/DECR1/ETFB/HADHB/AKR1A1/DCXR/IRS2/PGD
GOBP_POSITIVE_REGULATION_OF_ACTIN_NUCLEATION	GOBP_POSITIVE_REGULATION_OF_ACTIN_NUCLEATION	13	-0.851591	-1.45818	0.0154008	0.0154008	0.321109	2132	tags=38%, list=10%, signal=35%	BRK1/TRIM27/CYFIP1/WASF2/GSN
GOBP_ESTABLISHMENT_OF_PROTEIN_LOCALIZATION_TO_ORGANELLE	GOBP_ESTABLISHMENT_OF_PROTEIN_LOCALIZATION_TO_ORGANELLE	410	0.404281	1.22079	0.0154353	0.0154353	0.321109	1217	tags=16%, list=6%, signal=16%	HSP90AA1/ZFAND2A/BAG3/HSPD1/HSPA8/DNAJA1/HSPA5/SQSTM1/HK2/TCP1/DDIT3/BNIP3L/CDKN1A/CCT4/RALA/SEC61G/NFKBIA/HSPA4/GRPEL1/ZFYVE16/PTGS2/UBE2D3/ZC3H12A/ING1/SEC62/TIMM23/CCT8/SAE1/CHMP4B/RAB8B/PPP3R1/LAPTM5/ATF2/UFM1/PXK/DNAJC15/CLU/SRP72/NXT1/KPNA4/RUVBL2/RANBP2/BBC3/RAN/PIK3R1/STAM2/KPNA2/TNFAIP3/SNUPN/ZFAND6/TIMM8A/NEURL3/PKIG/GRPEL2/SUMO1/SRP54/FAM53C/CHP1/LAMP2/CCT2/VPS8/PTTG1IP/RAB10/NUP54/CSN…
GOBP_NUCLEOTIDE_BINDING_OLIGOMERIZATION_DOMAIN_CONTAINING_2_SIGNALING_PATHWAY	GOBP_NUCLEOTIDE_BINDING_OLIGOMERIZATION_DOMAIN_CONTAINING_2_SIGNALING_PATHWAY	14	0.877015	1.68482	0.0155282	0.0155282	0.321109	508	tags=36%, list=2%, signal=35%	HSPA1A/HSPA1B/RIPK2/NFKBIA/OTULIN
GOBP_NEGATIVE_REGULATION_OF_DENDRITIC_SPINE_DEVELOPMENT	GOBP_NEGATIVE_REGULATION_OF_DENDRITIC_SPINE_DEVELOPMENT	11	-0.857956	-1.44073	0.0155523	0.0155523	0.321109	1533	tags=45%, list=7%, signal=42%	PTEN/ASAP1/SRGAP2C/UBE3A/HDAC2
GOBP_FOREBRAIN_GENERATION_OF_NEURONS	GOBP_FOREBRAIN_GENERATION_OF_NEURONS	36	0.737313	1.6521	0.0156351	0.0156351	0.321109	1322	tags=25%, list=6%, signal=23%	UBB/HES1/INHBA/ZMIZ1/ZSWIM6/UQCRQ/SCYL2/RAPGEF2/DLX2
GOBP_CHAPERONE_MEDIATED_AUTOPHAGY	GOBP_CHAPERONE_MEDIATED_AUTOPHAGY	14	0.876825	1.68446	0.0156943	0.0156943	0.321109	141	tags=29%, list=1%, signal=28%	HSP90AA1/BAG3/HSPA8/PLK3
GOBP_POSITIVE_REGULATION_OF_TUMOR_NECROSIS_FACTOR_MEDIATED_SIGNALING_PATHWAY	GOBP_POSITIVE_REGULATION_OF_TUMOR_NECROSIS_FACTOR_MEDIATED_SIGNALING_PATHWAY	11	0.899635	1.64635	0.0157144	0.0157144	0.321109	5	tags=18%, list=0%, signal=18%	HSPA1A/HSPA1B
GOBP_REGULATION_OF_UBIQUITIN_DEPENDENT_PROTEIN_CATABOLIC_PROCESS	GOBP_REGULATION_OF_UBIQUITIN_DEPENDENT_PROTEIN_CATABOLIC_PROCESS	158	0.513007	1.35486	0.0160046	0.0160046	0.322359	1002	tags=11%, list=5%, signal=11%	HSPA1A/HSPA1B/ZFAND2A/HSP90AB1/PLK3/RYBP/SDCBP/NFE2L2/SMAD7/LAPTM5/CLU/FZR1/TRIB3/RAD23A/DNAJB2/VHL/TAF9/SUMO1
GOBP_REGULATION_OF_ASPARTIC_TYPE_PEPTIDASE_ACTIVITY	GOBP_REGULATION_OF_ASPARTIC_TYPE_PEPTIDASE_ACTIVITY	12	-0.838834	-1.42083	0.0160362	0.0160362	0.322359	616	tags=42%, list=3%, signal=40%	LYN/ROCK2/SORL1/TMED10/GRN
GOBP_POSITIVE_REGULATION_OF_CYTOKINE_PRODUCTION	GOBP_POSITIVE_REGULATION_OF_CYTOKINE_PRODUCTION	431	0.397539	1.19956	0.016089	0.016089	0.322359	698	tags=11%, list=3%, signal=11%	HSPB1/HSPA1A/HSPA1B/HSP90AA1/HSPD1/HMOX1/HILPDA/MIF/SERPINE1/NMB/GAPDH/DDIT3/CD83/CEBPB/CLEC5A/IRF8/RIPK2/RGCC/PTGER4/IL23A/SLC7A5/SLC11A1/BCL10/TNF/RSAD2/RIOK3/XBP1/IL16/PTGS2/TBK1/DDT/IRAK1/ARID5A/HIF1A/LAPTM5/FCGR3A/FLOT1/P2RX7/OSM/CD80/ATF2/NR4A3/FRMD8/DDX21/CLU/MAPK13/IL1R1
GOBP_REGULATION_OF_MICROGLIAL_CELL_ACTIVATION	GOBP_REGULATION_OF_MICROGLIAL_CELL_ACTIVATION	17	-0.806395	-1.43564	0.0161867	0.0161867	0.322359	1933	tags=47%, list=9%, signal=43%	PTPRC/ATM/CCL3/CST7/CTSC/LRRK2/IL6/GRN
GOBP_PLACENTA_DEVELOPMENT	GOBP_PLACENTA_DEVELOPMENT	135	0.524466	1.33877	0.0161868	0.0161868	0.322359	942	tags=13%, list=5%, signal=13%	HSP90AB1/PHLDA2/ADM/SNAI1/HES1/DNAJB6/SPP1/CEBPB/CITED2/PTGS2/HIF1A/RBPJ/HEY1/GRB2/PDGFB/ADA/VASH2/RBM15
GOBP_REGULATION_OF_ATP_DEPENDENT_ACTIVITY	GOBP_REGULATION_OF_ATP_DEPENDENT_ACTIVITY	67	0.649757	1.57603	0.0161908	0.0161908	0.322359	1384	tags=22%, list=7%, signal=21%	DNAJB1/PPIF/AHSA1/VMP1/C4orf3/PXK/DNM2/TOR1AIP2/DNAJB2/DNAJC10/SIRT1/SUMO1/TMEM64/HSPA2/PLSCR1
GOBP_ACTIN_FILAMENT_ORGANIZATION	GOBP_ACTIN_FILAMENT_ORGANIZATION	377	-0.510019	-1.27269	0.0163964	0.0163964	0.325064	3979	tags=31%, list=19%, signal=26%	RHOA/CUL3/LIMK1/TPM3/EZR/ARPC3/MICAL2/DSTN/ROCK2/ACTG1/ABI1/GAS2L1/LATS1/CYFIP2/MYO5A/SSH1/RASA1/ARFIP1/RAC2/RUFY3/SVIL/BAIAP2/AP1AR/MYO1G/EVL/GBA2/PFN1/CD2AP/ARRB1/CLASP1/ABL1/PLEKHG2/GAS7/FLII/TMOD2/BIN3/PTK2B/NF2/ADD3/ZYX/PLEC/SWAP70/MYO1C/PRKCD/SH3BP1/CAPZA2/ADD1/BRK1/ARPIN/TPM1/SRF/ARFGEF1/NCK1/CORO7/COTL1/MSRB2/HAX1/ARAP1/ARHGAP25/CAPZB/PPM1F/CAPZA1/TRIM27/CAPG/SHTN1/PAK2/ITGB1BP1/SH3KBP1/P…
GOBP_RESPONSE_TO_OXIDATIVE_STRESS	GOBP_RESPONSE_TO_OXIDATIVE_STRESS	378	0.414554	1.25458	0.0166263	0.0166263	0.326347	1008	tags=13%, list=5%, signal=13%	HSPB1/HSPA1A/HSPA1B/HMOX1/CRYAB/RHOB/ERO1A/JUN/SOD2/BNIP3/PPIF/PLK3/ERN1/TNF/PDK1/PRNP/NFE2L2/OSER1/BANF1/KLF2/PTGS2/ZC3H12A/ADAM9/HIF1A/IL18BP/BTG1/ATF2/PDCD10/STK24/NR4A3/AGAP3/MTF1/NR4A2/ADNP2/ZNF622/TXN/MAPK13/ANKZF1/BCL2/SIN3A/VRK2/PNPLA8/ZNF277/ERCC1/TNFAIP3/RELA/FOXO3/LONP1/BRF2/SIRT1/EZH2
GOBP_DEFENSE_RESPONSE_TO_GRAM_POSITIVE_BACTERIUM	GOBP_DEFENSE_RESPONSE_TO_GRAM_POSITIVE_BACTERIUM	74	-0.640803	-1.38051	0.0166332	0.0166332	0.326347	2025	tags=26%, list=10%, signal=23%	CARD9/IL27RA/ADAM17/ACP5/CASP4/TLR2/HLA-E/MYD88/RNASE2/HLA-A/RNASE6/GSDMD/FGR/LYZ/PYCARD/CD36/RNASE1/MPEG1/IL6
GOBP_CELLULAR_RESPONSE_TO_GLUCOSE_STARVATION	GOBP_CELLULAR_RESPONSE_TO_GLUCOSE_STARVATION	44	0.70792	1.60223	0.0167406	0.0167406	0.326347	993	tags=32%, list=5%, signal=30%	PLIN2/HSPA5/UPP1/SLC2A1/SLC7A5/NFE2L2/XBP1/ZC3H12A/PMAIP1/CPEB4/BCL2/KAT5/FOXO3/SIRT1
GOBP_REGULATION_OF_NMDA_RECEPTOR_ACTIVITY	GOBP_REGULATION_OF_NMDA_RECEPTOR_ACTIVITY	19	-0.784738	-1.4184	0.0167413	0.0167413	0.326347	2517	tags=37%, list=12%, signal=32%	PTK2B/IFNG/CCR2/DAPK1/CAPN1/MEF2C/CCL2
GOBP_NEGATIVE_REGULATION_OF_OXIDATIVE_STRESS_INDUCED_INTRINSIC_APOPTOTIC_SIGNALING_PATHWAY	GOBP_NEGATIVE_REGULATION_OF_OXIDATIVE_STRESS_INDUCED_INTRINSIC_APOPTOTIC_SIGNALING_PATHWAY	17	0.830646	1.63617	0.0170093	0.0170093	0.329417	474	tags=24%, list=2%, signal=23%	HSPB1/SOD2/NFE2L2/HIF1A
GOBP_POSITIVE_REGULATION_OF_DEFENSE_RESPONSE_TO_BACTERIUM	GOBP_POSITIVE_REGULATION_OF_DEFENSE_RESPONSE_TO_BACTERIUM	10	-0.867576	-1.4326	0.0170402	0.0170402	0.329417	96	tags=30%, list=0%, signal=30%	EMILIN2/CYBA/GRN
GOBP_DEFINITIVE_HEMOPOIESIS	GOBP_DEFINITIVE_HEMOPOIESIS	20	-0.789873	-1.44135	0.0173806	0.0173806	0.334358	2438	tags=30%, list=12%, signal=26%	KMT2A/LYL1/CBFB/CDK5RAP3/ADAR/ZFP36L2
GOBP_CELLULAR_RESPONSE_TO_EXTRACELLULAR_STIMULUS	GOBP_CELLULAR_RESPONSE_TO_EXTRACELLULAR_STIMULUS	225	0.451265	1.2663	0.0175206	0.0175206	0.334358	1260	tags=18%, list=6%, signal=17%	HSPA8/HMOX1/PLIN2/HSPA5/UPP1/MAP1LC3B/GLUL/CDKN1A/SLC2A1/SLC7A5/PIM1/ATF3/NFE2L2/XBP1/ZC3H12A/PMAIP1/SLC38A2/CPEB4/P2RX7/ATF2/STK24/DNAJC15/WDR45B/NR4A2/GABARAPL1/BCL2/FNIP1/FLCN/KAT5/EIF4G1/PRKAG2/FOXO3/MAP1LC3B2/SIRT1/RRAGD/KLF10/LAMP2/AIF1/WRN/VDR/MAX
GOBP_REGULATION_OF_NUCLEOTIDE_BINDING_OLIGOMERIZATION_DOMAIN_CONTAINING_SIGNALING_PATHWAY	GOBP_REGULATION_OF_NUCLEOTIDE_BINDING_OLIGOMERIZATION_DOMAIN_CONTAINING_SIGNALING_PATHWAY	12	0.892081	1.67521	0.0175244	0.0175244	0.334358	5	tags=17%, list=0%, signal=17%	HSPA1A/HSPA1B
GOBP_MONOCYTE_CHEMOTAXIS	GOBP_MONOCYTE_CHEMOTAXIS	60	-0.651293	-1.3695	0.0177044	0.0177044	0.334358	1990	tags=37%, list=10%, signal=33%	CXCL10/HMGB1/CCR2/IL6R/CX3CR1/CCL3/FPR2/CCL5/FOLR2/CCL22/CCL17/LGMN/DUSP1/CCL19/CCL13/CCL3L3/CCR1/CCL7/S100A12/IL6/CCL2/CCL18
GOBP_NEGATIVE_REGULATION_OF_MEMBRANE_PERMEABILITY	GOBP_NEGATIVE_REGULATION_OF_MEMBRANE_PERMEABILITY	19	0.796297	1.61904	0.0177153	0.0177153	0.334358	153	tags=21%, list=1%, signal=21%	HSPA1A/HK2/BNIP3/IER3
GOBP_GLIAL_CELL_ACTIVATION	GOBP_GLIAL_CELL_ACTIVATION	48	-0.664169	-1.36162	0.0177264	0.0177264	0.334358	2071	tags=38%, list=10%, signal=34%	PSEN1/LRP1/PTPRC/CX3CR1/ATM/CCL3/JAK2/TLR2/ITGAM/CST7/MT1X/CTSC/IFNGR1/LRRK2/ITGB2/IL6/GRN/C1QA
GOBP_REGULATION_OF_PEPTIDYL_SERINE_PHOSPHORYLATION	GOBP_REGULATION_OF_PEPTIDYL_SERINE_PHOSPHORYLATION	112	0.555782	1.39181	0.0179004	0.0179004	0.336278	897	tags=17%, list=4%, signal=16%	HSP90AA1/HSP90AB1/DDIT4/MIF/VEGFA/RIPK2/TNF/FNIP2/SMAD7/CD44/PTGS2/TBK1/OSM/PDCD10/TXN/BCL2/FNIP1/GADD45A/EIF4G1
GOBP_ANTIGEN_PROCESSING_AND_PRESENTATION_OF_PEPTIDE_ANTIGEN	GOBP_ANTIGEN_PROCESSING_AND_PRESENTATION_OF_PEPTIDE_ANTIGEN	64	-0.653026	-1.3889	0.0181757	0.0181757	0.340079	1802	tags=50%, list=9%, signal=46%	CALR/HLA-G/HLA-DOB/TAPBPL/HLA-DRB5/TAP2/CD209/B2M/TAPBP/ERAP1/HLA-B/CTSD/HLA-DPB1/HLA-DPA1/CD74/HLA-E/TAP1/FCGR1A/HLA-DQB2/HLA-C/CTSL/HLA-DRB1/HLA-A/HLA-DQA1/HLA-DQB1/HLA-DMA/LGMN/UNC93B1/HLA-F/CTSS/HLA-DMB/PYCARD
GOBP_DIENCEPHALON_DEVELOPMENT	GOBP_DIENCEPHALON_DEVELOPMENT	47	0.707896	1.63224	0.0184231	0.0184231	0.342157	1421	tags=17%, list=7%, signal=16%	UBB/HES1/OLIG2/RBPJ/NR4A2/UQCRQ/BAX/ALDH1A2
GOBP_POSITIVE_REGULATION_OF_TELOMERASE_ACTIVITY	GOBP_POSITIVE_REGULATION_OF_TELOMERASE_ACTIVITY	33	0.7546	1.67142	0.0184336	0.0184336	0.342157	150	tags=15%, list=1%, signal=15%	HSP90AA1/HSP90AB1/PTGES3/TCP1/CCT4
GOBP_MALE_MEIOSIS_I	GOBP_MALE_MEIOSIS_I	24	0.800919	1.72823	0.018689	0.018689	0.34253	1319	tags=21%, list=6%, signal=20%	UBB/ING2/DMC1/TDRD9/HSPA2
GOBP_RESPONSE_TO_PARATHYROID_HORMONE	GOBP_RESPONSE_TO_PARATHYROID_HORMONE	12	-0.83397	-1.41259	0.0187249	0.0187249	0.34253	1942	tags=25%, list=9%, signal=23%	PRKACA/MEF2C/FOS
GOBP_LYMPHOCYTE_MEDIATED_IMMUNITY	GOBP_LYMPHOCYTE_MEDIATED_IMMUNITY	269	-0.531863	-1.3026	0.0187723	0.0187723	0.34253	3582	tags=38%, list=17%, signal=32%	FBXO38/GZMM/RIPK3/CD8A/HLA-DOA/ARRB2/TRAF2/MR1/SUPT6H/IL1B/PTPN6/IL7R/CLEC4G/CLC/MYO1G/PRDX1/CCR6/EXOSC6/CD96/HLA-G/HLA-DOB/IGHG1/C3/CRK/C2/SWAP70/RFTN1/HLA-DRB5/RNF19B/SLAMF7/PRKCD/TNFRSF1B/VAMP2/IL2RB/CARD9/PTPRC/IL27RA/CD1E/HMGB1/TAP2/BCL3/LAMP1/PRF1/CD1A/CCR2/PLEKHM2/B2M/CD27/C1QBP/BTN3A2/STAT6/BTK/SLAMF1/WAS/INPP5D/BATF/SERPING1/TLR8/DUSP22/CD1D/NKG7/HLA-B/CD2/SASH3/GAPT/HLA-DPB1/CD55/CD1C/H…
GOBP_SKELETAL_MUSCLE_CONTRACTION	GOBP_SKELETAL_MUSCLE_CONTRACTION	36	0.729258	1.63405	0.0187847	0.0187847	0.34253	190	tags=11%, list=1%, signal=11%	HSP90AA1/NR4A1/GSTO1/TNF
GOBP_PROTEIN_LOCALIZATION_TO_SYNAPSE	GOBP_PROTEIN_LOCALIZATION_TO_SYNAPSE	59	0.639527	1.51569	0.0188935	0.0188935	0.34253	1	tags=2%, list=0%, signal=2%	HSPB1
GOBP_RESPONSE_TO_STARVATION	GOBP_RESPONSE_TO_STARVATION	175	0.50205	1.36123	0.0189088	0.0189088	0.34253	1068	tags=19%, list=5%, signal=18%	HSPA8/PLIN2/ADM/HSPA5/UPP1/DDIT3/MAP1LC3B/GLUL/CDKN1A/SLC2A1/SLC7A5/ATF3/NFE2L2/XBP1/ZC3H12A/PMAIP1/SLC38A2/CPEB4/ATF2/STK24/DNAJC15/WDR45B/GABARAPL1/BCL2/FNIP1/FLCN/KAT5/FOXO3/MAP1LC3B2/SIRT1/RRAGD/KLF10/LAMP2
GOBP_LEUKOTRIENE_METABOLIC_PROCESS	GOBP_LEUKOTRIENE_METABOLIC_PROCESS	24	-0.751659	-1.39082	0.0189684	0.0189684	0.34253	1883	tags=29%, list=9%, signal=27%	DPEP2/SYK/TLR2/MGST3/MGST2/ALOX5/LTA4H
GOBP_POSITIVE_REGULATION_OF_T_CELL_PROLIFERATION	GOBP_POSITIVE_REGULATION_OF_T_CELL_PROLIFERATION	96	-0.618698	-1.38517	0.0192892	0.0192892	0.346453	2055	tags=38%, list=10%, signal=34%	CD3E/PTPN22/NCK1/PTPRC/RPS3/HMGB1/PPP3CA/CCR2/CD209/SLAMF1/JAK3/JAK2/CCL5/IL2RA/CD1D/SYK/LILRB2/SASH3/HLA-DPB1/CD55/HLA-DPA1/CD46/IL1A/HLA-E/TFRC/NCKAP1L/LGALS9/CD81/HLA-A/TGFBR2/CCL19/HLA-DMB/TNFSF13B/PYCARD/CORO1A/IL6
GOBP_MITOTIC_SPINDLE_ASSEMBLY	GOBP_MITOTIC_SPINDLE_ASSEMBLY	71	0.61795	1.46583	0.0194136	0.0194136	0.346453	464	tags=6%, list=2%, signal=6%	HSPA1A/HSPA1B/CHMP1B/CHMP4B
GOBP_INTRACELLULAR_RECEPTOR_SIGNALING_PATHWAY	GOBP_INTRACELLULAR_RECEPTOR_SIGNALING_PATHWAY	258	0.451324	1.28663	0.0194673	0.0194673	0.346453	1012	tags=14%, list=5%, signal=13%	HSPA1A/HSPA1B/DNAJA1/FKBP4/NR4A1/PTGES3/RIPK2/CITED2/TNF/PIM1/ZMIZ1/RSAD2/NFKBIA/TAF7/KLF2/RIOK3/IRAK1/LILRA4/CYLD/WDFY1/TIFA/OTULIN/FLOT1/UFM1/TRIM25/NR4A3/KDM3A/NR4A2/TNFAIP3/RELA/PMEPA1/PIK3AP1/SIRT1/EZH2/RAB7B
GOBP_NEGATIVE_REGULATION_OF_DEFENSE_RESPONSE	GOBP_NEGATIVE_REGULATION_OF_DEFENSE_RESPONSE	221	-0.554009	-1.33236	0.0194831	0.0194831	0.346453	3945	tags=40%, list=19%, signal=33%	LYN/IRAK3/FOXP3/NMI/GATA3/NLRP12/PARP14/SOD1/KLRC1/RNF26/ARRB2/FAM3A/GIT1/METTL3/HTRA1/GPS2/TRAFD1/CD96/RNF125/TARBP2/DHX58/MFHAS1/NR1H3/HLA-G/ITCH/CRK/NPLOC4/MAPK14/ATG12/HAMP/SLAMF8/PRKCD/PTPN2/METRNL/TNFRSF1B/PARP1/PTPN22/PTPRC/SERPINF1/PCBP2/NLRC5/USP18/SEC14L1/PPM1B/VSIG4/C1QBP/FYN/USP15/AOAH/ACP5/TRIM38/ASH1L/SERPING1/FPR2/FURIN/IL2RA/YTHDF2/SYK/HLA-B/RB1/CST7/TNFRSF1A/TNFAIP8L2/HLA-E/HCK/O…
GOBP_REGULATION_OF_EPITHELIAL_CELL_MIGRATION	GOBP_REGULATION_OF_EPITHELIAL_CELL_MIGRATION	200	0.448224	1.23845	0.0199312	0.0199312	0.346567	617	tags=12%, list=3%, signal=12%	HSPB1/HMOX1/DNAJA4/RHOB/JUN/VEGFA/GLUL/RGCC/TNF/GPI/MECP2/MAP2K3/NFE2L2/DUSP10/PTGS2/ZC3H12A/ADAM9/SP100/HIF1A/CIB1/PDCD10/PLK2/CSNK2B/HBEGF
GOBP_STRIATED_MUSCLE_CONTRACTION	GOBP_STRIATED_MUSCLE_CONTRACTION	138	0.518442	1.334	0.0199321	0.0199321	0.346567	387	tags=7%, list=2%, signal=7%	HSP90AA1/CXCR4/NR4A1/ALDOA/GSTO1/RGS2/TNF/MAP2K3/SMAD7/ZC3H12A
GOBP_LIPID_CATABOLIC_PROCESS	GOBP_LIPID_CATABOLIC_PROCESS	266	-0.530044	-1.29931	0.0200126	0.0200126	0.346567	4732	tags=37%, list=23%, signal=29%	SLC27A4/ADTRP/PLB1/ECHDC2/PCCB/PEX7/PCCA/ACOX3/SMPD4/SESN2/SRD5A3/MCAT/HSD17B14/PLCB3/ECI2/IVD/PRKCE/SCARB1/GALC/ACAT1/PLCB1/MGLL/LPIN2/CPT2/PNPLA4/TYSND1/NCEH1/ECHS1/HPGD/HADH/VPS54/IL1B/AKT1/HSD17B4/GBA2/HEXA/PAFAH1B3/PPT1/APOC2/GDE1/ECI1/YWHAH/ASAH1/SMPD1/ETFA/IDH1/ENPP2/CYP27A1/HCAR2/AKT2/PLBD2/SIRT6/ACOX1/ACADS/PLD2/PRKCD/PCK2/LYPLA2/ACAA2/DPEP2/PRKAA1/CPT1A/LONP2/SRD5A1/SCP2/ABHD12/ACOT7/PE…
GOBP_REGULATION_OF_DEVELOPMENT_HETEROCHRONIC	GOBP_REGULATION_OF_DEVELOPMENT_HETEROCHRONIC	10	0.89774	1.621	0.0200151	0.0200151	0.346567	1034	tags=30%, list=5%, signal=29%	HES1/RBPJ/DLL1
GOBP_FOREBRAIN_NEURON_DIFFERENTIATION	GOBP_FOREBRAIN_NEURON_DIFFERENTIATION	30	0.769996	1.68217	0.0201317	0.0201317	0.346567	1322	tags=30%, list=6%, signal=28%	UBB/HES1/INHBA/ZMIZ1/ZSWIM6/UQCRQ/SCYL2/RAPGEF2/DLX2
GOBP_POSITIVE_REGULATION_OF_DNA_BIOSYNTHETIC_PROCESS	GOBP_POSITIVE_REGULATION_OF_DNA_BIOSYNTHETIC_PROCESS	71	0.615583	1.46022	0.02021	0.02021	0.346567	639	tags=13%, list=3%, signal=12%	HSP90AA1/HSP90AB1/PTGES3/TCP1/CCT4/RGCC/TNF/CCT8/NAF1
GOBP_POSITIVE_REGULATION_OF_PEPTIDYL_SERINE_PHOSPHORYLATION	GOBP_POSITIVE_REGULATION_OF_PEPTIDYL_SERINE_PHOSPHORYLATION	84	0.590189	1.41187	0.0203062	0.0203062	0.346567	726	tags=18%, list=4%, signal=17%	HSP90AA1/HSP90AB1/MIF/VEGFA/RIPK2/TNF/FNIP2/CD44/PTGS2/TBK1/OSM/PDCD10/TXN/BCL2/FNIP1
GOBP_MYOBLAST_MIGRATION	GOBP_MYOBLAST_MIGRATION	10	-0.863319	-1.42557	0.0203172	0.0203172	0.346567	2599	tags=50%, list=13%, signal=44%	BIN3/ITGB1BP1/AKIRIN1/ROCK1/PLEKHO1
GOBP_REGULATION_OF_VIRAL_INDUCED_CYTOPLASMIC_PATTERN_RECOGNITION_RECEPTOR_SIGNALING_PATHWAY	GOBP_REGULATION_OF_VIRAL_INDUCED_CYTOPLASMIC_PATTERN_RECOGNITION_RECEPTOR_SIGNALING_PATHWAY	48	0.697737	1.61747	0.0203182	0.0203182	0.346567	519	tags=15%, list=3%, signal=14%	HSPA1A/HSPA1B/RSAD2/RIOK3/LILRA4/WDFY1/FLOT1
GOBP_REGULATION_OF_INFLAMMATORY_RESPONSE	GOBP_REGULATION_OF_INFLAMMATORY_RESPONSE	331	-0.517833	-1.28017	0.0203664	0.0203664	0.346567	2322	tags=25%, list=11%, signal=23%	MAPK14/CDK19/NLRC4/HAMP/SLAMF8/PRKCD/PTPN2/METRNL/NLRP1/TNFRSF1B/BST1/VAMP2/AKNA/LACC1/MMP3/PTPRC/SERPINF1/TLR4/USP18/CCR2/UFL1/DNASE1L3/ABHD12/FYN/BTK/LPL/AOAH/ACP5/CASP4/ASH1L/ATM/CCL3/JAK2/FPR2/CCL5/FFAR2/FURIN/IL2RA/PARK7/NKG7/SYK/TLR2/RB1/CST7/TNFRSF1A/TNFAIP8L2/IL17RA/TRADD/GPSM3/HLA-E/HCK/FCGR1A/LILRA5/MYD88/MGST2/CTSC/LGALS2/PDCD4/CD81/HLA-DRB1/TMSB4X/NCF1/NLRP3/SOCS3/NDFIP1/VAMP8/ZFP36/N…
GOBP_NADP_METABOLIC_PROCESS	GOBP_NADP_METABOLIC_PROCESS	41	-0.698588	-1.40651	0.0204337	0.0204337	0.346567	2593	tags=34%, list=13%, signal=30%	IDH1/H6PD/G6PD/RPIA/DERA/KCNAB2/NADK/IDH2/MDH1/DCXR/TALDO1/PGLS/PGD/TKT
GOBP_REGULATION_OF_NUCLEAR_TRANSCRIBED_MRNA_POLY_A_TAIL_SHORTENING	GOBP_REGULATION_OF_NUCLEAR_TRANSCRIBED_MRNA_POLY_A_TAIL_SHORTENING	13	-0.837846	-1.43465	0.0205718	0.0205718	0.346567	1465	tags=46%, list=7%, signal=43%	POLR2G/CNOT1/CNOT7/TNRC6B/ZFP36/BTG2
GOBP_RESPONSE_TO_FUNGUS	GOBP_RESPONSE_TO_FUNGUS	47	-0.683194	-1.39759	0.0207054	0.0207054	0.346567	2454	tags=43%, list=12%, signal=38%	CRK/HAMP/BAK1/CARD9/COTL1/TLR4/CLEC4D/SCIMP/USP15/BTK/CX3CR1/SPI1/SYK/IL17RA/MYD88/GNLY/CLEC7A/S100A12/S100A9/S100A8
GOBP_APOPTOTIC_MITOCHONDRIAL_CHANGES	GOBP_APOPTOTIC_MITOCHONDRIAL_CHANGES	98	0.553798	1.36598	0.0207352	0.0207352	0.346567	707	tags=16%, list=3%, signal=16%	HSPA1A/HSPD1/BCL2A1/HK2/SOD2/BNIP3/PPIF/BNIP3L/IER3/PLAUR/FAM162A/PMAIP1/VDAC2/ATF2/CLU/BCL2
GOBP_CYTOPLASMIC_TRANSLATION	GOBP_CYTOPLASMIC_TRANSLATION	151	-0.565629	-1.31627	0.0208038	0.0208038	0.346567	4086	tags=52%, list=20%, signal=42%	UNK/RPL37A/RPL37/NCBP2/RBM4/RPL14/PABPC1/ZC3H15/RPL27/RPL11/DHX29/METTL3/EIF3B/RPS10/ZNF385A/RPL31/EIF2S2/RPL13/DHX36/DENR/RPL3/MCTS1/RPS2/RPS8/CSDE1/EIF3K/CNBP/RPL10A/RPS21/RPL9/RPL18/RPS4X/RWDD1/RPS6/EIF3F/NEMF/RPS13/NCK1/RPS3/RPS12/RPS20/SYNCRIP/RPL15/RPL34/PAIP1/PKM/EIF3G/RPS23/RPS17/RPS3A/EIF3E/EIF3D/RPLP1/RPL30/RPL17/EIF3M/RPS14/RPS15A/YTHDF2/MIF4GD/HNRNPD/RPL22/RPL21/RPL13A/HNRNPU/SH3BGRL/…
GOBP_NEUTROPHIL_HOMEOSTASIS	GOBP_NEUTROPHIL_HOMEOSTASIS	19	-0.778089	-1.40639	0.0208114	0.0208114	0.346567	2461	tags=42%, list=12%, signal=37%	HCAR2/PIK3CD/HMGB1/BTK/MERTK/SH2B3/AXL/IL6
GOBP_REGULATION_OF_VESICLE_MEDIATED_TRANSPORT	GOBP_REGULATION_OF_VESICLE_MEDIATED_TRANSPORT	451	-0.501209	-1.26769	0.0208197	0.0208197	0.346567	4210	tags=39%, list=20%, signal=32%	SNX3/EHD4/STXBP5/APP/SCARB1/LILRB1/WASL/TPRG1L/BCR/RUBCN/TOR1A/RNF139/STAM/LYN/LETMD1/EZR/IL15/RUFY1/SIRPG/ACTG1/SNCA/RAB3GAP1/TPCN2/SOD1/P2RX1/ZDHHC2/ARFIP1/RAC2/ANKRD27/SMCR8/WNT5A/ARRB2/MBTPS1/LRPAP1/PREPL/GIT1/HNRNPK/NSF/IL1B/STXBP2/UBQLN2/RAB5A/BMP2K/CD2AP/ARRB1/IL2RG/VPS18/CLASP1/RAB4B/VPS4A/MAPK3/ABL1/FBXL20/PPT1/SCFD1/APOC2/MAPK1/CALR/NR1H3/CDK5/DNAJC13/CALM3/ATAD1/SMPD1/VAC14/ATP13A2/RAP…
GOBP_REGULATION_OF_VIRAL_ENTRY_INTO_HOST_CELL	GOBP_REGULATION_OF_VIRAL_ENTRY_INTO_HOST_CELL	40	-0.691176	-1.38749	0.0208346	0.0208346	0.346567	2810	tags=45%, list=14%, signal=39%	SMPD1/IFITM1/TRIM5/CIITA/HMGB1/TRIM22/TRIM38/FURIN/TRIM8/CD74/CH25H/LGALS9/HLA-DRB1/IFITM2/LY6E/CD4/GSN/FCN1
GOBP_RESPONSE_TO_CORTICOSTERONE	GOBP_RESPONSE_TO_CORTICOSTERONE	11	-0.847307	-1.42285	0.0209029	0.0209029	0.346567	900	tags=36%, list=4%, signal=35%	CALM3/ATP2B1/FOSB/FOS
GOBP_PEPTIDE_ANTIGEN_ASSEMBLY_WITH_MHC_CLASS_II_PROTEIN_COMPLEX	GOBP_PEPTIDE_ANTIGEN_ASSEMBLY_WITH_MHC_CLASS_II_PROTEIN_COMPLEX	14	-0.816226	-1.40894	0.021037	0.021037	0.347555	2805	tags=79%, list=14%, signal=68%	HLA-DOB/HLA-DRB5/B2M/HLA-DPB1/HLA-DPA1/HLA-DQB2/HLA-DRB1/HLA-DQA1/HLA-DQB1/HLA-DMA/HLA-DMB
GOBP_POSITIVE_REGULATION_OF_MICROTUBULE_POLYMERIZATION_OR_DEPOLYMERIZATION	GOBP_POSITIVE_REGULATION_OF_MICROTUBULE_POLYMERIZATION_OR_DEPOLYMERIZATION	34	0.752915	1.67342	0.0214922	0.0214922	0.35382	256	tags=12%, list=1%, signal=12%	HSPA1A/HSPA1B/MECP2/PDE4DIP
GOBP_LEUKOCYTE_ACTIVATION_INVOLVED_IN_INFLAMMATORY_RESPONSE	GOBP_LEUKOCYTE_ACTIVATION_INVOLVED_IN_INFLAMMATORY_RESPONSE	45	-0.682548	-1.38745	0.0215854	0.0215854	0.354103	1359	tags=33%, list=7%, signal=31%	CX3CR1/ATM/CCL3/JAK2/TLR2/ITGAM/CST7/MYD88/CTSC/IFNGR1/LRRK2/ITGB2/IL6/GRN/C1QA
GOBP_REGULATION_OF_ARP2_3_COMPLEX_MEDIATED_ACTIN_NUCLEATION	GOBP_REGULATION_OF_ARP2_3_COMPLEX_MEDIATED_ACTIN_NUCLEATION	18	-0.787223	-1.41305	0.022195	0.022195	0.362606	2132	tags=56%, list=10%, signal=50%	ARFIP1/AP1AR/BRK1/ARF1/GMFB/CYFIP1/CORO1B/RNH1/WASF2/GMFG
GOBP_REGULATION_OF_PROTEIN_POLYMERIZATION	GOBP_REGULATION_OF_PROTEIN_POLYMERIZATION	165	0.48038	1.27951	0.0223022	0.0223022	0.362606	629	tags=7%, list=3%, signal=7%	HSPA1A/HSPA1B/HSP90AA1/FKBP4/STMN1/MECP2/PDE4DIP/TMOD3/CAMSAP1/VDAC2/NUMA1
GOBP_POSITIVE_REGULATION_OF_CELL_MIGRATION_INVOLVED_IN_SPROUTING_ANGIOGENESIS	GOBP_POSITIVE_REGULATION_OF_CELL_MIGRATION_INVOLVED_IN_SPROUTING_ANGIOGENESIS	17	0.814814	1.60499	0.0223983	0.0223983	0.362606	577	tags=29%, list=3%, signal=29%	HMOX1/VEGFA/PTGS2/CIB1/PLK2
GOBP_CELLULAR_RESPONSE_TO_ORGANIC_CYCLIC_COMPOUND	GOBP_CELLULAR_RESPONSE_TO_ORGANIC_CYCLIC_COMPOUND	468	0.394073	1.19592	0.0225046	0.0225046	0.362606	877	tags=10%, list=4%, signal=10%	HSPA1A/HSPA1B/HSPA8/DDIT4/DNAJA1/ID3/FKBP4/HSPA5/SPP1/INSIG1/PTGES3/GNA15/INHBA/CEBPB/NFKB1/TNF/PIM1/SGK1/ZMIZ1/EIF4E/FBP1/ID1/TAF7/KLF2/RIOK3/PTGS2/ZC3H12A/FLOT1/P2RX7/UFM1/NR4A3/KDM3A/NPM1/DNM2/SLC9A3R1/TGM2/SIN3A/GRAMD1A/ZNF703/PDE12/ADCY3/RUVBL2/GNAI3/PDGFB/RAN/KAT5
GOBP_PROTON_TRANSMEMBRANE_TRANSPORT	GOBP_PROTON_TRANSMEMBRANE_TRANSPORT	106	-0.603382	-1.36356	0.0225698	0.0225698	0.362606	1783	tags=31%, list=9%, signal=29%	SLC25A5/ATP6AP1/SLC36A1/HVCN1/COX7A2L/SURF1/UQCRH/MT-ND4/CYC1/COX8A/PARK7/SLC15A3/MT-ATP6/NDUFS7/PHB2/ATP6AP2/COX4I1/TESC/NDUFA4/TMSB4X/TCIRG1/MT-ND5/UQCR10/ATP6V0E1/ATP6V0B/MT-CO1/COX17/ATP6V0D1/UQCRFS1/MT-CO3/MT-CO2/SLC25A3/MT-CYB
GOBP_RESPONSE_TO_ZINC_ION	GOBP_RESPONSE_TO_ZINC_ION	43	-0.682614	-1.38582	0.0225707	0.0225707	0.362606	567	tags=28%, list=3%, signal=27%	HAMP/HVCN1/MT1M/PARP1/MT1X/MT1H/MT1F/LTA4H/MT1G/CRIP1/TSPO/S100A8
GOBP_VIRAL_TRANSLATION	GOBP_VIRAL_TRANSLATION	17	-0.791054	-1.40833	0.0229082	0.0229082	0.364916	3705	tags=76%, list=18%, signal=63%	EIF2AK4/EIF3B/DENR/MCTS1/CSDE1/ATG12/EIF3F/PCBP2/PTBP1/EIF3G/EIF3D/EIF3A/EIF3L
GOBP_EXTRINSIC_APOPTOTIC_SIGNALING_PATHWAY_VIA_DEATH_DOMAIN_RECEPTORS	GOBP_EXTRINSIC_APOPTOTIC_SIGNALING_PATHWAY_VIA_DEATH_DOMAIN_RECEPTORS	75	0.600188	1.4446	0.022948	0.022948	0.364916	904	tags=23%, list=4%, signal=22%	BAG3/HMOX1/SERPINE1/ICAM1/DEDD2/LGALS3/TNF/ATF3/PEA15/PMAIP1/SP100/SKIL/CASP10/TMBIM1/BCL2/PIK3R1/TNFAIP3
GOBP_POSITIVE_REGULATION_OF_NUCLEAR_TRANSCRIBED_MRNA_CATABOLIC_PROCESS_DEADENYLATION_DEPENDENT_DECAY	GOBP_POSITIVE_REGULATION_OF_NUCLEAR_TRANSCRIBED_MRNA_CATABOLIC_PROCESS_DEADENYLATION_DEPENDENT_DECAY	14	-0.81288	-1.40317	0.022967	0.022967	0.364916	1178	tags=43%, list=6%, signal=40%	DHX36/CNOT1/CNOT7/TNRC6B/ZFP36/ZFP36L2
GOBP_NEUTROPHIL_MEDIATED_IMMUNITY	GOBP_NEUTROPHIL_MEDIATED_IMMUNITY	36	-0.703024	-1.3885	0.0230278	0.0230278	0.364916	2200	tags=44%, list=11%, signal=40%	PTAFR/VAMP2/CARD9/TUSC2/DNASE1L3/ADAM17/SPI1/SYK/KMT2E/ITGAM/WDR1/MYD88/PRAM1/VAMP8/ITGB2/IL6
GOBP_NEGATIVE_REGULATION_OF_VASCULAR_PERMEABILITY	GOBP_NEGATIVE_REGULATION_OF_VASCULAR_PERMEABILITY	15	0.841472	1.65756	0.0233429	0.0233429	0.367411	791	tags=20%, list=4%, signal=19%	ADM/VEGFA/AKAP12
GOBP_NOTOCHORD_DEVELOPMENT	GOBP_NOTOCHORD_DEVELOPMENT	16	0.845942	1.66413	0.0233429	0.0233429	0.367411	33	tags=6%, list=0%, signal=6%	ID3
GOBP_THYROID_HORMONE_GENERATION	GOBP_THYROID_HORMONE_GENERATION	19	-0.775685	-1.40204	0.0235343	0.0235343	0.368621	2022	tags=26%, list=10%, signal=24%	GATA3/CPQ/SLC16A10/CTSK/CTSB
GOBP_POSITIVE_REGULATION_OF_MACROAUTOPHAGY	GOBP_POSITIVE_REGULATION_OF_MACROAUTOPHAGY	69	0.613735	1.47186	0.0235781	0.0235781	0.368621	817	tags=16%, list=4%, signal=15%	BAG3/HMOX1/BNIP3/BNIP3L/RIPK2/VDAC1/TBK1/TRIM13/HIF1A/OPTN/GNAI3
GOBP_POSITIVE_REGULATION_OF_SIGNALING_RECEPTOR_ACTIVITY	GOBP_POSITIVE_REGULATION_OF_SIGNALING_RECEPTOR_ACTIVITY	38	-0.701509	-1.39931	0.0238974	0.0238974	0.372364	2497	tags=39%, list=12%, signal=35%	FBXW7/IFNG/RWDD1/CCR2/HDAC1/ADAM17/NCOA3/JAK2/PARK7/HDAC2/NCF1/ITGB1/EREG/AREG/CCL2
GOBP_POSITIVE_REGULATION_OF_NLRP3_INFLAMMASOME_COMPLEX_ASSEMBLY	GOBP_POSITIVE_REGULATION_OF_NLRP3_INFLAMMASOME_COMPLEX_ASSEMBLY	18	-0.784504	-1.40816	0.024125	0.024125	0.374657	2191	tags=50%, list=11%, signal=45%	NEK7/MAVS/PTPN22/DDX3X/TLR4/BTK/GBP5/MYD88/CD36
GOBP_BEHAVIORAL_RESPONSE_TO_PAIN	GOBP_BEHAVIORAL_RESPONSE_TO_PAIN	16	-0.805793	-1.42258	0.0242808	0.0242808	0.374763	81	tags=25%, list=0%, signal=25%	AKT1/CAPN2/THBS1/TSPO
GOBP_DOPAMINE_METABOLIC_PROCESS	GOBP_DOPAMINE_METABOLIC_PROCESS	27	-0.734667	-1.39198	0.0242927	0.0242927	0.374763	1284	tags=26%, list=6%, signal=24%	GCH1/COMT/PARK7/ITGAM/ALDH2/PNKD/ITGB2
GOBP_REGULATION_OF_EXTRACELLULAR_MATRIX_DISASSEMBLY	GOBP_REGULATION_OF_EXTRACELLULAR_MATRIX_DISASSEMBLY	13	-0.831747	-1.4242	0.0248014	0.0248014	0.381349	310	tags=38%, list=2%, signal=38%	CLASP1/LRP1/FSCN1/CST3/IL6
GOBP_MULTICELLULAR_ORGANISMAL_MOVEMENT	GOBP_MULTICELLULAR_ORGANISMAL_MOVEMENT	49	0.661829	1.53382	0.025006	0.025006	0.383229	495	tags=10%, list=2%, signal=10%	HSP90AA1/NR4A1/GSTO1/TNF/CLN8
GOBP_FRUCTOSE_METABOLIC_PROCESS	GOBP_FRUCTOSE_METABOLIC_PROCESS	13	0.795553	1.50091	0.0252068	0.0252068	0.38504	702	tags=31%, list=3%, signal=30%	ALDOA/PFKFB3/FBP1/ALDOC
GOBP_CIRCULATORY_SYSTEM_PROCESS	GOBP_CIRCULATORY_SYSTEM_PROCESS	465	0.391612	1.1862	0.0256437	0.0256437	0.390433	434	tags=6%, list=2%, signal=6%	HSP90AA1/HMOX1/ADM/SLC2A3/CXCR4/SLC5A3/VEGFA/SOD2/ID2/OLR1/GSTO1/SLC2A1/IER3/RGS2/SLC7A5/TNF/GNA13/SGK1/MECP2/MAP2K3/SMAD7/KLF2/CHD7/PTGS2/ZC3H12A/SLC38A2
GOBP_CELLULAR_RESPONSE_TO_ZINC_ION	GOBP_CELLULAR_RESPONSE_TO_ZINC_ION	19	-0.773708	-1.39847	0.0258682	0.0258682	0.391336	2730	tags=47%, list=13%, signal=41%	ATP13A2/HVCN1/MT1M/PARP1/MT1X/MT1H/MT1F/MT1G/TSPO
GOBP_REGULATION_OF_CATECHOLAMINE_METABOLIC_PROCESS	GOBP_REGULATION_OF_CATECHOLAMINE_METABOLIC_PROCESS	13	-0.826242	-1.41478	0.025955	0.025955	0.391336	1025	tags=38%, list=5%, signal=37%	PARK7/ITGAM/ALDH2/PNKD/ITGB2
GOBP_RENAL_VESICLE_DEVELOPMENT	GOBP_RENAL_VESICLE_DEVELOPMENT	13	-0.827643	-1.41718	0.025955	0.025955	0.391336	1039	tags=23%, list=5%, signal=22%	FMN1/CTNNB1/STAT1
GOBP_VASCULAR_ASSOCIATED_SMOOTH_MUSCLE_CELL_DIFFERENTIATION	GOBP_VASCULAR_ASSOCIATED_SMOOTH_MUSCLE_CELL_DIFFERENTIATION	27	0.733211	1.57438	0.0263628	0.0263628	0.396203	75	tags=15%, list=0%, signal=15%	ADM/HES1/VEGFA/SOD2
GOBP_REGULATION_OF_CARDIAC_CONDUCTION	GOBP_REGULATION_OF_CARDIAC_CONDUCTION	18	-0.780399	-1.4008	0.0268269	0.0268269	0.399621	3948	tags=39%, list=19%, signal=31%	TRPM4/TMEM65/PRKACA/ATP2A3/ATP2B4/SLC8A1/ATP2B1
GOBP_REGULATION_OF_MONOCYTE_DIFFERENTIATION	GOBP_REGULATION_OF_MONOCYTE_DIFFERENTIATION	18	-0.780217	-1.40047	0.0268269	0.0268269	0.399621	1571	tags=44%, list=8%, signal=41%	CTNNBIP1/INPP5D/ACIN1/CD74/FES/HLA-DRB1/FOXP1/CD4
GOBP_CELLULAR_LIPID_CATABOLIC_PROCESS	GOBP_CELLULAR_LIPID_CATABOLIC_PROCESS	187	-0.550639	-1.31016	0.0268475	0.0268475	0.399621	4732	tags=40%, list=23%, signal=31%	SLC27A4/ADTRP/PLB1/ECHDC2/PCCB/PEX7/PCCA/ACOX3/SMPD4/SESN2/SRD5A3/MCAT/ECI2/IVD/SCARB1/GALC/ACAT1/PLCB1/MGLL/LPIN2/CPT2/PNPLA4/TYSND1/ECHS1/HADH/VPS54/AKT1/HSD17B4/GBA2/HEXA/PPT1/APOC2/GDE1/ECI1/ASAH1/SMPD1/ETFA/IDH1/ENPP2/AKT2/PLBD2/ACOX1/ACADS/PLD2/PRKCD/PCK2/LYPLA2/ACAA2/CPT1A/LONP2/SCP2/ABHD12/PEX2/ECH1/LPL/AOAH/ECHDC1/ABHD2/NAGA/SMPDL3A/FUCA1/ACAA1/HEXB/HADHA/DECR1/SORL1/ETFB/MGST2/HADHB/GM2…
GOBP_SENSORY_PERCEPTION_OF_TEMPERATURE_STIMULUS	GOBP_SENSORY_PERCEPTION_OF_TEMPERATURE_STIMULUS	19	0.775721	1.5772	0.0271415	0.0271415	0.40017	34	tags=5%, list=0%, signal=5%	CXCR4
GOBP_REGULATION_OF_MITOCHONDRIAL_MEMBRANE_PERMEABILITY	GOBP_REGULATION_OF_MITOCHONDRIAL_MEMBRANE_PERMEABILITY	53	0.662086	1.53894	0.0271905	0.0271905	0.40017	815	tags=21%, list=4%, signal=20%	HSPA1A/HK2/BNIP3/PPIF/BNIP3L/IER3/PMAIP1/VDAC2/ATF2/BCL2/BBC3
GOBP_POSITIVE_REGULATION_OF_MEMBRANE_PERMEABILITY	GOBP_POSITIVE_REGULATION_OF_MEMBRANE_PERMEABILITY	45	0.669704	1.53295	0.0272192	0.0272192	0.40017	572	tags=18%, list=3%, signal=17%	HSPA1A/BNIP3/PPIF/BNIP3L/IER3/LAPTM5/VDAC2/ATF2
GOBP_RESPONSE_TO_ESTROGEN	GOBP_RESPONSE_TO_ESTROGEN	57	0.647071	1.50761	0.027228	0.027228	0.40017	589	tags=12%, list=3%, signal=12%	HSP90AA1/HMOX1/CITED2/SERPINB9/CITED4/ARID5A/TRIM25
GOBP_NEGATIVE_REGULATION_OF_PEPTIDASE_ACTIVITY	GOBP_NEGATIVE_REGULATION_OF_PEPTIDASE_ACTIVITY	170	0.485112	1.30577	0.0275206	0.0275206	0.403078	362	tags=12%, list=2%, signal=12%	CRYAB/SERPINH1/CSTB/DNAJB6/NR4A1/TIMP1/SERPINE1/TNFSF14/VEGFA/GAPDH/TNFAIP8/SERPINB9/PLAUR/TNF/GPI/SPINK1/CD44/PTGS2/CST6/SLPI
GOBP_POSITIVE_REGULATION_OF_KERATINOCYTE_PROLIFERATION	GOBP_POSITIVE_REGULATION_OF_KERATINOCYTE_PROLIFERATION	12	-0.820881	-1.39042	0.0275989	0.0275989	0.403078	37	tags=17%, list=0%, signal=17%	NOTCH2/AREG
GOBP_DETECTION_OF_TEMPERATURE_STIMULUS_INVOLVED_IN_SENSORY_PERCEPTION_OF_PAIN	GOBP_DETECTION_OF_TEMPERATURE_STIMULUS_INVOLVED_IN_SENSORY_PERCEPTION_OF_PAIN	15	0.833187	1.64124	0.0279135	0.0279135	0.406399	34	tags=7%, list=0%, signal=7%	CXCR4
GOBP_POSITIVE_REGULATION_OF_PHAGOCYTOSIS	GOBP_POSITIVE_REGULATION_OF_PHAGOCYTOSIS	61	-0.654731	-1.38353	0.0280622	0.0280622	0.40729	2624	tags=44%, list=13%, signal=39%	ABCA7/IFNG/C3/C2/IL2RB/PTPRJ/PTPRC/BTK/RAB31/LMAN2/MERTK/FPR2/SIRPB1/CD300LF/GAS6/NCKAP1L/FCGR1A/RAB27A/DOCK2/CD47/CLEC7A/CYBA/PYCARD/CD36/FCN1/CFP/CCL2
GOBP_PROTEIN_LOCALIZATION_TO_MITOCHONDRION	GOBP_PROTEIN_LOCALIZATION_TO_MITOCHONDRION	121	0.519603	1.31445	0.028226	0.028226	0.408395	451	tags=11%, list=2%, signal=11%	HSP90AA1/BAG3/HSPD1/DNAJA1/HK2/DDIT3/BNIP3L/RALA/HSPA4/GRPEL1/UBE2D3/TIMM23/SAE1
GOBP_REGULATION_OF_PLATELET_ACTIVATION	GOBP_REGULATION_OF_PLATELET_ACTIVATION	44	-0.682436	-1.3861	0.0286107	0.0286107	0.410308	2151	tags=23%, list=10%, signal=20%	PRKCD/TLR4/JAK2/FUNDC2/SYK/SH2B3/FLNA/GNAQ/IL6/APOE
GOBP_RESPONSE_TO_COCAINE	GOBP_RESPONSE_TO_COCAINE	33	0.728915	1.61453	0.0286158	0.0286158	0.410308	752	tags=12%, list=4%, signal=12%	HSP90AA1/HSPA5/DNM2/TGM2
GOBP_DETECTION_OF_STIMULUS_INVOLVED_IN_SENSORY_PERCEPTION	GOBP_DETECTION_OF_STIMULUS_INVOLVED_IN_SENSORY_PERCEPTION	76	0.587949	1.41383	0.0286443	0.0286443	0.410308	190	tags=4%, list=1%, signal=4%	CXCR4/BEST1/TNF
GOBP_DNA_CATABOLIC_PROCESS	GOBP_DNA_CATABOLIC_PROCESS	27	-0.728964	-1.38117	0.0288833	0.0288833	0.410308	3565	tags=48%, list=17%, signal=40%	EXOG/VPS54/DICER1/APEX1/HSF1/REXO4/APAF1/DNASE1L3/ATM/XRN2/DNASE2/ISG20/IL6
GOBP_PHOSPHOLIPID_METABOLIC_PROCESS	GOBP_PHOSPHOLIPID_METABOLIC_PROCESS	318	-0.507185	-1.24827	0.0288889	0.0288889	0.410308	5063	tags=38%, list=25%, signal=29%	FABP3/LPCAT4/PIGS/ORMDL3/TTC7B/SLA2/PIK3R4/SLC27A1/PIGU/PIGF/PIGP/PIK3C3/PLB1/SOCS4/PIGG/SMPD4/PLPP5/SRD5A3/MTMR1/LPCAT3/SYNJ1/TMEM38B/PIK3CA/PLCB3/PIGT/SCARB1/CEPT1/PIP5K1C/PLCB1/SLC44A1/PIGK/SLC30A5/DPM2/SOCS2/PIP4K2B/SACM1L/SNCA/PIGC/FAR1/PIGB/PIP4K2A/MTM1/IPMK/IMPA1/PI4K2B/PITPNM1/SMG1/MBOAT7/APOC2/GDE1/PIP5K1A/NR1H3/BECN1/DPM1/SMPD1/VAC14/PISD/CLN3/IDH1/PI4KB/FADS1/ENPP2/PIGX/FIG4/DNAJC19/PL…
GOBP_REGULATION_OF_CELLULAR_RESPONSE_TO_GROWTH_FACTOR_STIMULUS	GOBP_REGULATION_OF_CELLULAR_RESPONSE_TO_GROWTH_FACTOR_STIMULUS	251	0.435437	1.22858	0.0288938	0.0288938	0.410308	1037	tags=11%, list=5%, signal=10%	HSPA1A/HSP90AB1/HSPA5/HES1/VEGFA/CITED2/ITGA5/SDCBP/SMAD7/ING2/UBE2D3/ING1/KCNQ1OT1/HIF1A/SKIL/SAP30/RBPJ/NUMA1/DNM2/FLCN/BCL9L/SIN3A/ZNF703/PMEPA1/SIRT1/DLL1/BAMBI
GOBP_REGULATION_OF_CELL_GROWTH	GOBP_REGULATION_OF_CELL_GROWTH	362	0.401736	1.19933	0.0289747	0.0289747	0.410308	1000	tags=12%, list=5%, signal=12%	HSPA1A/HSPA1B/CRYAB/CXCR4/SPP1/VEGFA/INHBA/ENO1/IFRD1/CDKN1A/RGS2/FN1/EXOSC4/SDCBP/SGK1/TSPYL2/FBP1/MAP3K13/SMAD7/SLC25A33/ING1/KDM2B/CIB1/CPNE5/BTG1/HBEGF/CDKN2AIP/DNM2/ADNP2/BCL2/SH3BP4/FLCN/SIN3A/SERTAD2/SEMA7A/SPAG9/DNAJB2/DCSTAMP/EIF4G1/CDKN2C/PAFAH1B1/SIRT1/DCUN1D3
GOBP_ORGANELLE_FISSION	GOBP_ORGANELLE_FISSION	437	0.382718	1.15931	0.0292234	0.0292234	0.412576	914	tags=7%, list=4%, signal=7%	HSPA1A/HSPA1B/UBB/CKS2/BNIP3/UBE2B/RGCC/CHMP1B/TNF/RALA/NAA50/PTTG1/BANF1/NUDC/ING2/ANKLE2/CHMP4B/IK/CDT1/ACTR3/NUMA1/FZR1/MTFP1/NDEL1/PDGFB/RAN/BOD1/KAT5/SPAG5/EML4
GOBP_TOXIN_TRANSPORT	GOBP_TOXIN_TRANSPORT	37	0.701624	1.57736	0.0295972	0.0295972	0.415718	1288	tags=30%, list=6%, signal=28%	DNAJA1/HSPA5/TCP1/BNIP3/CCT4/CCT8/GGA1/CCT2/ADAM10/CRTC2/ABCG1
GOBP_RESPONSE_TO_ARSENIC_CONTAINING_SUBSTANCE	GOBP_RESPONSE_TO_ARSENIC_CONTAINING_SUBSTANCE	31	0.724858	1.58869	0.0296715	0.0296715	0.415718	724	tags=32%, list=4%, signal=31%	ZFAND2A/HMOX1/PPIF/GSTO1/ATF3/MKNK2/ZC3H12A/SLC38A2/MAPK13/SRRT
GOBP_SPINDLE_ASSEMBLY	GOBP_SPINDLE_ASSEMBLY	128	0.522802	1.32696	0.0298239	0.0298239	0.415718	629	tags=6%, list=3%, signal=6%	HSPA1A/HSPA1B/CHMP1B/HAUS2/CHMP4B/NEK6/TUBB/NUMA1
GOBP_ANTIGEN_PROCESSING_AND_PRESENTATION_OF_PEPTIDE_OR_POLYSACCHARIDE_ANTIGEN_VIA_MHC_CLASS_II	GOBP_ANTIGEN_PROCESSING_AND_PRESENTATION_OF_PEPTIDE_OR_POLYSACCHARIDE_ANTIGEN_VIA_MHC_CLASS_II	33	-0.704911	-1.38243	0.0298789	0.0298789	0.415718	937	tags=48%, list=5%, signal=46%	CTSD/HLA-DPB1/HLA-DPA1/CD74/HLA-DQB2/CTSL/HLA-DRB1/HLA-DQA1/HLA-DQB1/HLA-DMA/LGMN/UNC93B1/CTSS/HLA-DMB/THBS1/PYCARD
GOBP_AGGREPHAGY	GOBP_AGGREPHAGY	10	0.877135	1.5838	0.0299398	0.0299398	0.415718	55	tags=20%, list=0%, signal=20%	BAG3/SQSTM1
GOBP_DEVELOPMENT_OF_PRIMARY_FEMALE_SEXUAL_CHARACTERISTICS	GOBP_DEVELOPMENT_OF_PRIMARY_FEMALE_SEXUAL_CHARACTERISTICS	83	0.582825	1.40521	0.0299813	0.0299813	0.415718	1379	tags=16%, list=7%, signal=15%	UBB/HSPA5/VEGFA/INHBA/CEBPB/ZNF830/BCL2/PTX3/SIRT1/DMC1/BAX/SRC/ZP3
GOBP_REGULATION_OF_MUSCLE_CONTRACTION	GOBP_REGULATION_OF_MUSCLE_CONTRACTION	125	0.528221	1.3381	0.0301174	0.0301174	0.416366	387	tags=7%, list=2%, signal=7%	HSP90AA1/NR4A1/ENO1/GSTO1/PROK2/RGS2/SMAD7/PTGS2/ZC3H12A
GOBP_CYTOKINE_MEDIATED_SIGNALING_PATHWAY	GOBP_CYTOKINE_MEDIATED_SIGNALING_PATHWAY	412	-0.496241	-1.24557	0.0302376	0.0302376	0.416431	2210	tags=27%, list=11%, signal=24%	IFNAR1/CCR5/MAVS/FAS/PTPN2/WBP1L/CARD8/TNFRSF1B/IL2RB/PTPRJ/CXCL10/PRKACA/PTPRC/LSM14A/IL27RA/IL13RA1/NLRC5/CBL/USP18/CCR2/ILK/DOK1/ACSL1/AGPAT2/ADAM17/IL6R/STAT6/CSF1R/CASP4/CX3CR1/JAK3/GPR35/CCL3/PTPN1/APPL1/JAK2/CCL5/SPI1/TNFRSF4/IL2RA/YTHDF2/PLP2/RPS6KA4/SYK/LILRB2/IFNAR2/PARP9/TRIM56/OAS2/TNFRSF1A/ADIPOR1/CXCL13/WNK1/SH2B3/CD74/CXCL9/IL17RA/LILRA2/AXL/IL1A/TRADD/CSF2RA/CD300LF/GAS6/CCL22/HCK…
GOBP_NEPHRON_TUBULE_EPITHELIAL_CELL_DIFFERENTIATION	GOBP_NEPHRON_TUBULE_EPITHELIAL_CELL_DIFFERENTIATION	12	-0.818183	-1.38585	0.0303008	0.0303008	0.416431	1039	tags=33%, list=5%, signal=32%	GATA3/CTNNB1/STAT1/MEF2C
GOBP_REGULATION_OF_NEURONAL_SYNAPTIC_PLASTICITY	GOBP_REGULATION_OF_NEURONAL_SYNAPTIC_PLASTICITY	43	-0.67585	-1.37209	0.030405	0.030405	0.416633	3695	tags=33%, list=18%, signal=27%	SNCA/RAB3GAP1/HRAS/ZDHHC2/RAB5A/RAB8A/CLN3/KMT2A/NF1/SYNGR1/EGR2/NPTN/S100B/APOE
GOBP_MITOCHONDRIAL_MEMBRANE_ORGANIZATION	GOBP_MITOCHONDRIAL_MEMBRANE_ORGANIZATION	103	0.555656	1.37336	0.030664	0.030664	0.418395	572	tags=13%, list=3%, signal=12%	HSPA1A/HSP90AA1/HK2/BNIP3/PPIF/BNIP3L/IER3/HSPA4/PMAIP1/CLN8/VDAC2/TMEM11/ATF2
GOBP_NEGATIVE_REGULATION_OF_PROTEOLYSIS	GOBP_NEGATIVE_REGULATION_OF_PROTEOLYSIS	252	0.432713	1.22726	0.0309149	0.0309149	0.418395	362	tags=10%, list=2%, signal=9%	HSP90AB1/CRYAB/SERPINH1/CSTB/DNAJB6/NR4A1/TIMP1/SERPINE1/TNFSF14/VEGFA/GAPDH/TNFAIP8/SERPINB9/RYBP/PLAUR/TNF/GPI/SDCBP/PRNP/SPINK1/CD44/PTGS2/CST6/SLPI
GOBP_NEUROINFLAMMATORY_RESPONSE	GOBP_NEUROINFLAMMATORY_RESPONSE	65	-0.634223	-1.3481	0.0309209	0.0309209	0.418395	2071	tags=32%, list=10%, signal=29%	PSEN1/TNFRSF1B/LRP1/MMP3/PTPRC/CX3CR1/ATM/CCL3/JAK2/TLR2/ITGAM/CST7/MT1X/CTSC/IFNGR1/ITGB1/LRRK2/ITGB2/IL6/GRN/C1QA
GOBP_NEGATIVE_REGULATION_OF_DNA_DAMAGE_RESPONSE_SIGNAL_TRANSDUCTION_BY_P53_CLASS_MEDIATOR	GOBP_NEGATIVE_REGULATION_OF_DNA_DAMAGE_RESPONSE_SIGNAL_TRANSDUCTION_BY_P53_CLASS_MEDIATOR	13	0.781813	1.47499	0.0309586	0.0309586	0.418395	1599	tags=54%, list=8%, signal=50%	SNAI1/MIF/CD44/SIRT1/PTTG1IP/DYRK1A/PSMD10
GOBP_RESPONSE_TO_ALKALOID	GOBP_RESPONSE_TO_ALKALOID	72	0.622795	1.49073	0.0309826	0.0309826	0.418395	858	tags=12%, list=4%, signal=12%	HSP90AA1/CXCR4/HSPA5/HES1/GPI/PEA15/DNM2/TGM2/UQCRC1
GOBP_CYTOSKELETON_DEPENDENT_INTRACELLULAR_TRANSPORT	GOBP_CYTOSKELETON_DEPENDENT_INTRACELLULAR_TRANSPORT	203	0.453229	1.25435	0.0312972	0.0312972	0.419204	594	tags=4%, list=3%, signal=4%	HSPB1/UBB/BAG3/HSPA8/ARL8B/HIF1A/KIF1B/TUBB
GOBP_LEUKOCYTE_MEDIATED_IMMUNITY	GOBP_LEUKOCYTE_MEDIATED_IMMUNITY	363	-0.502138	-1.25032	0.0313494	0.0313494	0.419204	2583	tags=31%, list=13%, signal=28%	STX4/IGHG1/DDX1/C3/CRK/C2/SWAP70/RFTN1/PDPK1/HLA-DRB5/RNF19B/SLAMF7/PTAFR/PRKCD/MAVS/PIK3CD/ADGRE2/TNFRSF1B/VAMP2/IL2RB/CARD9/PTPRC/IL27RA/CD1E/HMGB1/TUSC2/TAP2/BCL3/CBL/LAMP1/TLR4/PRF1/CD1A/CCR2/PLEKHM2/GAB2/DNASE1L3/B2M/CD27/C1QBP/SCIMP/ADAM17/BTN3A2/STAT6/BTK/SLAMF1/CX3CR1/WAS/JAK3/INPP5D/LAT2/BATF/CCL3/SERPING1/SPI1/TLR8/DUSP22/CD1D/NKG7/SYK/HLA-B/KMT2E/ITGAM/CD2/WDR1/SASH3/GAPT/HLA-DPB1/CD55…
GOBP_POSITIVE_REGULATION_OF_CELLULAR_RESPIRATION	GOBP_POSITIVE_REGULATION_OF_CELLULAR_RESPIRATION	12	-0.817053	-1.38394	0.0314588	0.0314588	0.419204	2497	tags=58%, list=12%, signal=51%	IFNG/IL10RB/IFNAR1/PARK7/ISCU/PRELID1/VCP
GOBP_POSITIVE_THYMIC_T_CELL_SELECTION	GOBP_POSITIVE_THYMIC_T_CELL_SELECTION	12	-0.817438	-1.38459	0.0314588	0.0314588	0.419204	2103	tags=67%, list=10%, signal=60%	PTPN2/CD3E/SRF/PTPRC/STK11/CD74/DOCK2/CD3D
GOBP_NEURON_MIGRATION	GOBP_NEURON_MIGRATION	132	0.50933	1.29285	0.0314924	0.0314924	0.419204	251	tags=5%, list=1%, signal=5%	HSP90AA1/DDIT4/CXCR4/VEGFA/PHACTR1/ZMIZ1
GOBP_POSITIVE_REGULATION_OF_TRANSCRIPTION_FROM_RNA_POLYMERASE_II_PROMOTER_IN_RESPONSE_TO_ENDOPLASMIC_RETICULUM_STRESS	GOBP_POSITIVE_REGULATION_OF_TRANSCRIPTION_FROM_RNA_POLYMERASE_II_PROMOTER_IN_RESPONSE_TO_ENDOPLASMIC_RETICULUM_STRESS	11	0.862056	1.57758	0.0315841	0.0315841	0.419227	240	tags=36%, list=1%, signal=36%	HSPA5/DDIT3/CEBPB/ATF3
GOBP_BIOLOGICAL_PROCESS_INVOLVED_IN_INTERACTION_WITH_HOST	GOBP_BIOLOGICAL_PROCESS_INVOLVED_IN_INTERACTION_WITH_HOST	183	0.462043	1.2658	0.0318631	0.0318631	0.420131	295	tags=8%, list=1%, signal=8%	HSPA1A/HSPA1B/HSPD1/HSP90AB1/CXCR4/TCP1/CLEC5A/SLC3A2/ICAM1/LGALS1/ITGA5/CXCL8/CHMP1B/ARL8B/LDLR
GOBP_REGULATION_OF_CARDIAC_MUSCLE_CONTRACTION	GOBP_REGULATION_OF_CARDIAC_MUSCLE_CONTRACTION	59	0.609416	1.44433	0.0319282	0.0319282	0.420131	387	tags=8%, list=2%, signal=8%	HSP90AA1/GSTO1/RGS2/SMAD7/ZC3H12A
GOBP_COLUMNAR_CUBOIDAL_EPITHELIAL_CELL_DIFFERENTIATION	GOBP_COLUMNAR_CUBOIDAL_EPITHELIAL_CELL_DIFFERENTIATION	84	0.572077	1.36854	0.0319314	0.0319314	0.420131	1522	tags=18%, list=7%, signal=17%	HES1/SERPINE1/CEBPB/SOX4/HIF1A/RHEB/TUBB/IL6ST/EXT1/DLL1/TMEM231/KLF4/SRC/PRDM1/ZBED6
GOBP_POSITIVE_REGULATION_OF_PROTEIN_CONTAINING_COMPLEX_ASSEMBLY	GOBP_POSITIVE_REGULATION_OF_PROTEIN_CONTAINING_COMPLEX_ASSEMBLY	178	0.470714	1.28599	0.0320129	0.0320129	0.420131	1002	tags=12%, list=5%, signal=11%	HSPA1A/HSPA1B/HSP90AA1/VEGFA/LGALS3/TNF/MMP1/FNIP2/MECP2/PDE4DIP/PLEK/PSMC6/CDT1/NUMA1/CLU/FNIP1/GRB2/EIF4G1/CDC42EP2/NRG1/SUMO1
GOBP_REGULATION_OF_ATPASE_COUPLED_CALCIUM_TRANSMEMBRANE_TRANSPORTER_ACTIVITY	GOBP_REGULATION_OF_ATPASE_COUPLED_CALCIUM_TRANSMEMBRANE_TRANSPORTER_ACTIVITY	11	0.86	1.57382	0.032267	0.032267	0.422276	1319	tags=36%, list=6%, signal=34%	VMP1/C4orf3/SUMO1/HSPA2
GOBP_NEGATIVE_REGULATION_OF_IMMUNE_SYSTEM_PROCESS	GOBP_NEGATIVE_REGULATION_OF_IMMUNE_SYSTEM_PROCESS	416	-0.493196	-1.23813	0.0324324	0.0324324	0.422353	3483	tags=34%, list=17%, signal=29%	SMCR8/HLA-DOA/FSTL3/ARRB2/FAM3A/METTL3/CBLB/PTPN6/GPS2/CDK6/IL7R/AKT1/PRDX2/CLEC4G/PAG1/TRAFD1/CTLA4/CD96/RNF125/FBXW7/DHX58/MFHAS1/TNFRSF14/NR1H3/HLA-G/ITCH/HLA-DOB/CUEDC2/MIA3/CD274/CRK/RC3H2/NF1/NPLOC4/TAPBPL/TSPAN32/MAPK14/CUL4A/ATG12/PDPK1/SLAMF8/PTPN2/PARP1/PTPRJ/PTPN22/CNN2/TNFRSF21/PTPRC/IL27RA/HMGB1/RUNX3/HLX/NLRC5/TIGIT/TLR4/USP18/CCR2/TBC1D10C/SEC14L1/RC3H1/TRIM27/VSIG4/C1QBP/FYN/RIN3/…
GOBP_THYROID_HORMONE_METABOLIC_PROCESS	GOBP_THYROID_HORMONE_METABOLIC_PROCESS	24	-0.738396	-1.36628	0.0325098	0.0325098	0.422353	2022	tags=21%, list=10%, signal=19%	GATA3/CPQ/SLC16A10/CTSK/CTSB
GOBP_CELLULAR_RESPONSE_TO_ARSENIC_CONTAINING_SUBSTANCE	GOBP_CELLULAR_RESPONSE_TO_ARSENIC_CONTAINING_SUBSTANCE	20	0.804804	1.64729	0.0325449	0.0325449	0.422353	697	tags=45%, list=3%, signal=44%	ZFAND2A/HMOX1/PPIF/GSTO1/ATF3/MKNK2/ZC3H12A/SLC38A2/MAPK13
GOBP_TERTIARY_ALCOHOL_METABOLIC_PROCESS	GOBP_TERTIARY_ALCOHOL_METABOLIC_PROCESS	16	-0.793361	-1.40063	0.033216	0.033216	0.427627	2755	tags=31%, list=13%, signal=27%	AKR1B1/H6PD/REST/AKR7A2/AKR1A1
GOBP_POSITIVE_REGULATION_OF_ENDOTHELIAL_CELL_CHEMOTAXIS	GOBP_POSITIVE_REGULATION_OF_ENDOTHELIAL_CELL_CHEMOTAXIS	11	0.858936	1.57187	0.0332913	0.0332913	0.427627	73	tags=18%, list=0%, signal=18%	HSPB1/VEGFA
GOBP_POSITIVE_REGULATION_OF_CELL_KILLING	GOBP_POSITIVE_REGULATION_OF_CELL_KILLING	67	-0.625019	-1.32946	0.0332922	0.0332922	0.427627	1933	tags=30%, list=9%, signal=27%	PTPRC/CD1E/TAP2/LAMP1/PRF1/CD1A/B2M/SPI1/CD1D/SYK/HLA-B/ITGAM/CD1C/LAG3/HLA-E/HLA-C/HLA-DRB1/HLA-A/HLA-F/CLEC7A
GOBP_REGULATION_OF_DENDRITIC_CELL_CHEMOTAXIS	GOBP_REGULATION_OF_DENDRITIC_CELL_CHEMOTAXIS	12	-0.814241	-1.37917	0.0333761	0.0333761	0.427627	3136	tags=67%, list=15%, signal=57%	CCR6/CALR/SLAMF8/C1QBP/SLAMF1/SPI1/GAS6/LGALS9
GOBP_RESPONSE_TO_TOXIC_SUBSTANCE	GOBP_RESPONSE_TO_TOXIC_SUBSTANCE	187	-0.535169	-1.27335	0.0334101	0.0334101	0.427627	2472	tags=20%, list=12%, signal=18%	ADH5/GCH1/SRSF9/TXNRD2/BAK1/SLC7A8/SRF/GSTZ1/SRD5A1/ALDH1A1/MPST/PRDX4/CCL3/CCL5/MGMT/PARK7/DHX15/TLR2/MBP/PRDX5/AHR/HBA2/GSTK1/MGST3/CAT/CES1/PRDX3/MGST2/TXNDC17/AKR1A1/MGST1/HBB/CYP1B1/CD36/GSTP1/FOS/S100A9/APOE
GOBP_LYMPHOCYTE_MIGRATION	GOBP_LYMPHOCYTE_MIGRATION	109	-0.598366	-1.35409	0.0335087	0.0335087	0.427713	3557	tags=40%, list=17%, signal=34%	RIPK3/WNT5A/CCL8/AKT1/MYO1G/CCR6/ABL1/TNFRSF14/HSD3B7/CXCL16/ITGA4/MIA3/PTK2B/CRK/PLEC/ITGB7/PIK3CD/CXCL10/IL27RA/CCR2/ADAM17/ITGAL/CCL3/MSN/CCL5/CXCL13/WNK1/SPN/GAS6/CCL22/CH25H/CCL17/GPR183/DOCK8/CCL19/CCL13/CKLF/CD99/CCL3L3/PYCARD/CCL7/CORO1A/CCL2/CCL18
GOBP_APOPTOTIC_CELL_CLEARANCE	GOBP_APOPTOTIC_CELL_CLEARANCE	39	-0.677355	-1.35404	0.0337922	0.0337922	0.430154	2861	tags=41%, list=14%, signal=35%	NR1H3/BECN1/ABCA7/C3/C2/SPG11/LRP1/HMGB1/MERTK/AXL/CD300LF/GAS6/THBS1/CD36/FCN1/CCL2
GOBP_POSTSYNAPTIC_SPECIALIZATION_ORGANIZATION	GOBP_POSTSYNAPTIC_SPECIALIZATION_ORGANIZATION	34	-0.701136	-1.37849	0.0341089	0.0341089	0.433002	2517	tags=24%, list=12%, signal=21%	PTK2B/CRK/PTEN/CRIPT/ARF6/ZDHHC12/LILRB2/ABI3
GOBP_REGULATION_OF_ACTIN_CYTOSKELETON_REORGANIZATION	GOBP_REGULATION_OF_ACTIN_CYTOSKELETON_REORGANIZATION	40	-0.677897	-1.36083	0.0343487	0.0343487	0.434081	3575	tags=42%, list=17%, signal=35%	HRAS/NOTCH2/BAIAP2/CD2AP/ABL1/CDK5/PTK2B/HAX1/CSF1R/PHPT1/ARHGDIA/HCK/ABI3/FES/RNH1/HCLS1/ARHGDIB
GOBP_DETECTION_OF_TEMPERATURE_STIMULUS	GOBP_DETECTION_OF_TEMPERATURE_STIMULUS	18	0.799987	1.59441	0.0345509	0.0345509	0.434081	34	tags=6%, list=0%, signal=6%	CXCR4
GOBP_PROTEIN_FOLDING_IN_ENDOPLASMIC_RETICULUM	GOBP_PROTEIN_FOLDING_IN_ENDOPLASMIC_RETICULUM	12	0.863677	1.62187	0.0345509	0.0345509	0.434081	1080	tags=50%, list=5%, signal=47%	HSPA5/ERO1A/DNAJC3/VAPA/DNAJC10/PDIA3
GOBP_REGULATION_OF_NK_T_CELL_ACTIVATION	GOBP_REGULATION_OF_NK_T_CELL_ACTIVATION	11	0.852817	1.56067	0.0346571	0.0346571	0.434081	317	tags=27%, list=2%, signal=27%	HSPH1/IL23A/CD300A
GOBP_LONG_CHAIN_FATTY_ACID_BIOSYNTHETIC_PROCESS	GOBP_LONG_CHAIN_FATTY_ACID_BIOSYNTHETIC_PROCESS	18	-0.773723	-1.38881	0.0346598	0.0346598	0.434081	3778	tags=39%, list=18%, signal=32%	LTC4S/GSTM4/FADS1/QKI/ACOT7/ALOX5/GSTP1
GOBP_NEGATIVE_REGULATION_OF_MITOCHONDRIAL_OUTER_MEMBRANE_PERMEABILIZATION_INVOLVED_IN_APOPTOTIC_SIGNALING_PATHWAY	GOBP_NEGATIVE_REGULATION_OF_MITOCHONDRIAL_OUTER_MEMBRANE_PERMEABILIZATION_INVOLVED_IN_APOPTOTIC_SIGNALING_PATHWAY	13	0.767483	1.44795	0.0350221	0.0350221	0.437442	153	tags=15%, list=1%, signal=15%	HSPA1A/IER3
GOBP_MITOTIC_SPINDLE_ORGANIZATION	GOBP_MITOTIC_SPINDLE_ORGANIZATION	127	0.529461	1.34065	0.0352463	0.0352463	0.439066	629	tags=8%, list=3%, signal=8%	HSPA1A/HSPA1B/STMN1/CHMP1B/MECP2/NUDC/CHMP4B/PLK2/NEK6/NUMA1
GOBP_NEGATIVE_REGULATION_OF_MRNA_METABOLIC_PROCESS	GOBP_NEGATIVE_REGULATION_OF_MRNA_METABOLIC_PROCESS	78	-0.606483	-1.3205	0.0355392	0.0355392	0.440637	3408	tags=42%, list=17%, signal=35%	TRAF2/HNRNPK/FUS/SECISBP2/SRSF6/ANGEL2/SAP18/CSDE1/MAPK14/SRSF9/THRAP3/HNRNPL/LARP4B/TAF15/UPF3A/SYNCRIP/C1QBP/PAIP1/PTBP1/HNRNPAB/HNRNPA0/SRSF4/RNPS1/HNRNPA2B1/TARDBP/HNRNPD/LARP1/RBMX/HNRNPU/MYD88/ZFP36/CIRBP/RBM47
GOBP_NEUROENDOCRINE_CELL_DIFFERENTIATION	GOBP_NEUROENDOCRINE_CELL_DIFFERENTIATION	10	0.867165	1.5658	0.0355736	0.0355736	0.440637	41	tags=10%, list=0%, signal=10%	HES1
GOBP_SUPEROXIDE_METABOLIC_PROCESS	GOBP_SUPEROXIDE_METABOLIC_PROCESS	57	-0.641855	-1.34106	0.0357143	0.0357143	0.440637	2431	tags=39%, list=12%, signal=34%	NCF4/GCH1/NCF2/HVCN1/PRKCD/BST1/SH3PXD2B/AATF/NRROS/PREX1/GNAI2/ACP5/FPR2/SYK/ITGAM/CYBB/NCF1/CLEC7A/CYBA/CD36/GSTP1/ITGB2
GOBP_REGULATION_OF_RETROGRADE_PROTEIN_TRANSPORT_ER_TO_CYTOSOL	GOBP_REGULATION_OF_RETROGRADE_PROTEIN_TRANSPORT_ER_TO_CYTOSOL	12	-0.809687	-1.37146	0.0359435	0.0359435	0.440637	1667	tags=67%, list=8%, signal=61%	ERLEC1/UBE2G2/BCAP31/SVIP/EDEM2/OS9/DERL2/UBAC2
GOBP_SULFUR_COMPOUND_METABOLIC_PROCESS	GOBP_SULFUR_COMPOUND_METABOLIC_PROCESS	269	-0.506867	-1.24138	0.0359955	0.0359955	0.440637	4440	tags=41%, list=22%, signal=33%	BOLA2B/NUDT19/HACD1/FAR2/DGAT2/PDK2/AHCYL2/ISCA2/XYLT1/HS6ST1/SLC35D2/MTRR/IBA57/TST/CHST12/NFS1/NAGLU/HS2ST1/GLCE/ACSF2/EXT2/ACAT1/METTL16/CHST13/SLC25A1/MSRA/ACSL5/MICAL2/EXTL3/AHCY/MTR/SNCA/CIAPIN1/TPK1/B3GALT6/BOLA1/DIP2A/FAR1/B3GAT3/MAT2A/HSD17B4/ACSF3/B4GALT4/CIAO1/MTAP/NUBP1/GAL3ST4/HEXA/ARSG/SMS/STAT5A/ABHD14B/PPT1/GLRX3/SP1/NDST1/LYRM4/HACD2/PDHB/CHST2/ACSS1/MTHFD2L/GCLC/DGAT1/HSD17B12/S…
GOBP_DETECTION_OF_STIMULUS_INVOLVED_IN_SENSORY_PERCEPTION_OF_PAIN	GOBP_DETECTION_OF_STIMULUS_INVOLVED_IN_SENSORY_PERCEPTION_OF_PAIN	21	0.757983	1.56982	0.0360543	0.0360543	0.440637	190	tags=10%, list=1%, signal=9%	CXCR4/TNF
GOBP_RESPONSE_TO_SALT_STRESS	GOBP_RESPONSE_TO_SALT_STRESS	21	0.754596	1.5628	0.0360543	0.0360543	0.440637	264	tags=14%, list=1%, signal=14%	HSP90AA1/TNF/FBP1
GOBP_REGULATION_OF_FIBROBLAST_GROWTH_FACTOR_RECEPTOR_SIGNALING_PATHWAY	GOBP_REGULATION_OF_FIBROBLAST_GROWTH_FACTOR_RECEPTOR_SIGNALING_PATHWAY	25	-0.731488	-1.36268	0.036129	0.036129	0.440637	5006	tags=44%, list=24%, signal=33%	FUZ/FAM20C/SPRY2/RUNX2/GATA3/DSTYK/WNT5A/NPTN/CTNNB1/SULF2/THBS1
GOBP_MYELOID_CELL_HOMEOSTASIS	GOBP_MYELOID_CELL_HOMEOSTASIS	158	0.48527	1.28161	0.0364206	0.0364206	0.443033	474	tags=8%, list=2%, signal=8%	HSPA1A/HSPA1B/HMOX1/ALAS1/VEGFA/INHBA/ID2/CITED2/JMJD6/GPI/KLF2/TMOD3/HIF1A
GOBP_REGULATION_OF_TELOMERASE_ACTIVITY	GOBP_REGULATION_OF_TELOMERASE_ACTIVITY	47	0.676206	1.55917	0.0366483	0.0366483	0.44422	150	tags=11%, list=1%, signal=11%	HSP90AA1/HSP90AB1/PTGES3/TCP1/CCT4
GOBP_PROTEIN_LIPID_COMPLEX_SUBUNIT_ORGANIZATION	GOBP_PROTEIN_LIPID_COMPLEX_SUBUNIT_ORGANIZATION	36	-0.681458	-1.34591	0.0367089	0.0367089	0.44422	3082	tags=39%, list=15%, signal=33%	LPCAT3/PRKACB/SCARB1/PLAGL2/SOAT1/APOC2/ABCA7/DGAT1/PRKACA/LPL/SNX9/PLTP/APOE/APOC1
GOBP_BRANCH_ELONGATION_OF_AN_EPITHELIUM	GOBP_BRANCH_ELONGATION_OF_AN_EPITHELIUM	13	-0.804545	-1.37762	0.0370844	0.0370844	0.44569	37	tags=23%, list=0%, signal=23%	SPRY2/WNT5A/AREG
GOBP_GLIAL_CELL_MIGRATION	GOBP_GLIAL_CELL_MIGRATION	52	-0.644134	-1.3277	0.0371287	0.0371287	0.44569	2950	tags=29%, list=14%, signal=25%	SRGAP2/MBOAT7/CDK5/SYNE2/RRAS/NF1/CCR2/CX3CR1/CCL3/SRGAP2C/CTNNB1/HEXB/GPR183/TSPO/CCL2
GOBP_NEGATIVE_REGULATION_OF_VIRAL_LIFE_CYCLE	GOBP_NEGATIVE_REGULATION_OF_VIRAL_LIFE_CYCLE	21	-0.752307	-1.37873	0.0371795	0.0371795	0.44569	2648	tags=52%, list=13%, signal=46%	IFITM1/TRIM5/CIITA/PPIA/TRIM8/CH25H/IFITM2/BST2/LY6E/GSN/FCN1
GOBP_POSITIVE_REGULATION_OF_TRANSCRIPTION_REGULATORY_REGION_DNA_BINDING	GOBP_POSITIVE_REGULATION_OF_TRANSCRIPTION_REGULATORY_REGION_DNA_BINDING	20	-0.757361	-1.38203	0.0372272	0.0372272	0.44569	3812	tags=50%, list=18%, signal=41%	GATA3/GTF2B/DAZAP2/IFNG/PARP1/DDRGK1/CTNNB1/PARK7/LAMTOR5/RB1
GOBP_ACTIN_FILAMENT_SEVERING	GOBP_ACTIN_FILAMENT_SEVERING	16	-0.788059	-1.39127	0.0374677	0.0374677	0.44569	3813	tags=69%, list=18%, signal=56%	DSTN/SVIL/SRGAP2/FLII/MYH9/CAPG/GMFB/CFL1/FMNL1/GMFG/GSN
GOBP_PIGMENT_GRANULE_ORGANIZATION	GOBP_PIGMENT_GRANULE_ORGANIZATION	39	-0.673943	-1.34722	0.0375469	0.0375469	0.44569	2247	tags=36%, list=11%, signal=32%	HPS5/BLOC1S4/KIF13A/RAB29/AP1B1/AP3D1/HPS1/BLOC1S2/AP1S1/BLOC1S1/AP1S2/LYST/ZEB2/APOE
GOBP_SPLICEOSOMAL_SNRNP_ASSEMBLY	GOBP_SPLICEOSOMAL_SNRNP_ASSEMBLY	39	-0.673873	-1.34708	0.0375469	0.0375469	0.44569	4976	tags=62%, list=24%, signal=47%	DDX20/GEMIN6/TSSC4/LSM2/COIL/PRPF19/SNRPC/SNRPG/STRAP/WDR77/SNRPD3/SART1/USP4/PRPF31/GEMIN7/PRPF8/SNRPF/SNRPB/SNRPD1/PRPF6/CLNS1A/CD2BP2/SNRPE/LSM4
GOBP_PROTEIN_POLYUBIQUITINATION	GOBP_PROTEIN_POLYUBIQUITINATION	224	-0.521968	-1.258	0.0378007	0.0378007	0.44569	5555	tags=54%, list=27%, signal=40%	RNF34/UBE2E3/PELI1/UBE2O/UBE2E2/NQO1/SKP2/FBXO4/IRF2BP1/ZNF738/ZNRF1/TAF1/UBE2D2/UBE2S/TRAF4/SASH1/FBXL17/FBXO22/UBE3B/TRIM21/RNF19A/RNF14/ANAPC10/ANAPC7/TOPORS/KLHL42/SHPRH/MKRN1/DDA1/XIAP/RNF6/RNF20/AXIN1/UBE4A/CUL3/ANKIB1/NMI/ANAPC2/RNF115/PRPF19/RNF146/ANAPC4/FBXO38/UBE2D1/RNF26/UBE2J1/TRAF2/RNF217/ZFP91/RNF40/GPS2/TNKS/HUWE1/TRIP12/FBXO28/FBXW11/RUSC1/CHFR/RNF125/KLHL20/NPEPPS/RNF167/TMEM129…
GOBP_REGULATION_OF_ACTIN_FILAMENT_ORGANIZATION	GOBP_REGULATION_OF_ACTIN_FILAMENT_ORGANIZATION	221	-0.522703	-1.25707	0.037844	0.037844	0.44569	4035	tags=33%, list=20%, signal=27%	ARHGAP35/RHOA/LIMK1/ARPC3/DSTN/ROCK2/ACTG1/LATS1/CYFIP2/SSH1/RASA1/ARFIP1/SVIL/BAIAP2/AP1AR/EVL/GBA2/PFN1/CLASP1/ABL1/PLEKHG2/FLII/TMOD2/PTK2B/NF2/ADD3/SWAP70/PRKCD/SH3BP1/CAPZA2/ADD1/BRK1/ARPIN/TPM1/ARFGEF1/NCK1/COTL1/HAX1/ARAP1/CAPZB/PPM1F/CAPZA1/TRIM27/CAPG/PAK2/ITGB1BP1/ARF6/WAS/ARF1/CCDC88A/SNX9/PAK1/GMFB/ROCK1/CYFIP1/WDR1/RHOC/TRIOBP/SSH2/ARPC2/HCK/CORO1B/NCKAP1L/FLNA/TMSB4X/TWF2/RNH1/WASF2…
GOBP_NEGATIVE_REGULATION_OF_PROTEIN_MODIFICATION_BY_SMALL_PROTEIN_CONJUGATION_OR_REMOVAL	GOBP_NEGATIVE_REGULATION_OF_PROTEIN_MODIFICATION_BY_SMALL_PROTEIN_CONJUGATION_OR_REMOVAL	87	0.549287	1.31651	0.0378672	0.0378672	0.44569	292	tags=8%, list=1%, signal=8%	HSPA1A/HSPA1B/DNAJA1/SQSTM1/IVNS1ABP/SOX4/SMAD7
GOBP_ANTIGEN_PROCESSING_AND_PRESENTATION_OF_EXOGENOUS_PEPTIDE_ANTIGEN_VIA_MHC_CLASS_II	GOBP_ANTIGEN_PROCESSING_AND_PRESENTATION_OF_EXOGENOUS_PEPTIDE_ANTIGEN_VIA_MHC_CLASS_II	29	-0.702823	-1.35205	0.0380228	0.0380228	0.44569	937	tags=52%, list=5%, signal=49%	B2M/CTSD/HLA-DPB1/HLA-DPA1/CD74/HLA-DQB2/CTSL/HLA-DRB1/HLA-DQA1/HLA-DQB1/HLA-DMA/LGMN/UNC93B1/CTSS/HLA-DMB
GOBP_NUCLEAR_TRANSCRIBED_MRNA_POLY_A_TAIL_SHORTENING	GOBP_NUCLEAR_TRANSCRIBED_MRNA_POLY_A_TAIL_SHORTENING	29	-0.703318	-1.353	0.0380228	0.0380228	0.44569	3811	tags=45%, list=18%, signal=37%	SAMD4A/CNOT6/PABPC1/PARN/CNOT6L/CNOT4/PAN3/POLR2G/CNOT1/CNOT7/TNRC6B/ZFP36/BTG2
GOBP_REGULATION_OF_SYNAPSE_ASSEMBLY	GOBP_REGULATION_OF_SYNAPSE_ASSEMBLY	80	-0.600601	-1.31268	0.0380835	0.0380835	0.44569	6332	tags=39%, list=31%, signal=27%	EEF2K/AMIGO2/NTNG2/GPC4/EPHB2/FARP1/SEMA4D/SLITRK4/CLSTN3/OGT/ADNP/LRFN4/STAU2/CLSTN1/APP/VPS35/SNCA/WNT5A/AGRN/PTK2B/PDLIM5/RAP2A/MYCBP2/CHD4/CRIPT/ARF6/SEMA4A/CTNNB1/TLR2/ABI3/MEF2C
GOBP_PROTEOGLYCAN_CATABOLIC_PROCESS	GOBP_PROTEOGLYCAN_CATABOLIC_PROCESS	11	-0.831155	-1.39573	0.0382653	0.0382653	0.44569	1447	tags=45%, list=7%, signal=42%	IDS/BTK/GLB1/GUSB/HGSNAT
GOBP_REGULATION_OF_CGMP_MEDIATED_SIGNALING	GOBP_REGULATION_OF_CGMP_MEDIATED_SIGNALING	11	-0.825468	-1.38618	0.0382653	0.0382653	0.44569	2517	tags=18%, list=12%, signal=16%	PTK2B/THBS1
GOBP_MRNA_SPLICE_SITE_SELECTION	GOBP_MRNA_SPLICE_SITE_SELECTION	30	-0.701127	-1.35027	0.0383632	0.0383632	0.445716	4079	tags=47%, list=20%, signal=37%	SLU7/SNRPC/PUF60/SRSF6/CELF1/SRSF9/RNU11/PSIP1/YTHDC1/SRSF1/SF1/CELF2/SRSF5/LUC7L3
GOBP_POSITIVE_REGULATION_OF_LEUKOCYTE_PROLIFERATION	GOBP_POSITIVE_REGULATION_OF_LEUKOCYTE_PROLIFERATION	149	-0.550313	-1.27896	0.0385064	0.0385064	0.446197	2152	tags=34%, list=10%, signal=31%	ST6GAL1/CD3E/BST1/PTPN22/NCK1/PTPRC/RPS3/HMGB1/PPP3CA/TLR4/CCR2/CD209/CD38/CSF1R/BTK/SLAMF1/JAK3/JAK2/CCL5/TNFRSF4/IL2RA/CD1D/SYK/LILRB2/SASH3/HLA-DPB1/CD55/HLA-DPA1/CD46/CD74/IL1A/CSF2RA/HLA-E/TFRC/NCKAP1L/MYD88/LGALS9/CD81/HLA-A/BST2/TGFBR2/GPR183/IRS2/CSF2RB/CCL19/MEF2C/HLA-DMB/TNFSF13B/PYCARD/CORO1A/IL6
GOBP_NATURAL_KILLER_CELL_CHEMOTAXIS	GOBP_NATURAL_KILLER_CELL_CHEMOTAXIS	10	-0.845021	-1.39536	0.03861	0.03861	0.446197	2121	tags=50%, list=10%, signal=45%	PIK3CD/CCL3/CCL5/CCL7/CCL2
GOBP_MITOCHONDRIAL_OUTER_MEMBRANE_PERMEABILIZATION_INVOLVED_IN_PROGRAMMED_CELL_DEATH	GOBP_MITOCHONDRIAL_OUTER_MEMBRANE_PERMEABILIZATION_INVOLVED_IN_PROGRAMMED_CELL_DEATH	39	0.673234	1.51413	0.0386919	0.0386919	0.446197	572	tags=18%, list=3%, signal=17%	HSPA1A/BNIP3/PPIF/BNIP3L/IER3/VDAC2/ATF2
GOBP_POSITIVE_REGULATION_OF_ASTROCYTE_DIFFERENTIATION	GOBP_POSITIVE_REGULATION_OF_ASTROCYTE_DIFFERENTIATION	12	0.851986	1.59992	0.039247	0.039247	0.449051	890	tags=25%, list=4%, signal=24%	HES1/ID2/IL6ST
GOBP_PROTEIN_ACTIVATION_CASCADE	GOBP_PROTEIN_ACTIVATION_CASCADE	11	-0.820447	-1.37775	0.0395408	0.0395408	0.449051	895	tags=27%, list=4%, signal=26%	PRCP/F13A1/FLNA
GOBP_MUSCLE_SYSTEM_PROCESS	GOBP_MUSCLE_SYSTEM_PROCESS	331	0.416548	1.23128	0.039596	0.039596	0.449051	405	tags=5%, list=2%, signal=5%	HSP90AA1/HMOX1/CRYAB/CXCR4/NR4A1/ENO1/ALDOA/GSTO1/PROK2/RGS2/TNF/EMD/MAP2K3/SMAD7/PTGS2/ZC3H12A/TPM4/TMOD3
GOBP_TONGUE_DEVELOPMENT	GOBP_TONGUE_DEVELOPMENT	13	-0.802905	-1.37482	0.0396419	0.0396419	0.449051	1618	tags=23%, list=8%, signal=21%	HDAC1/CTNNB1/HDAC2
GOBP_REGULATION_OF_HEART_CONTRACTION	GOBP_REGULATION_OF_HEART_CONTRACTION	156	0.481333	1.26009	0.0396811	0.0396811	0.449051	1195	tags=8%, list=6%, signal=8%	HSP90AA1/ADM/GSTO1/RGS2/TNF/SMAD7/ZC3H12A/HBEGF/ADA/KCNE1/SUMO1/NOS1/PIK3CG
GOBP_HEART_PROCESS	GOBP_HEART_PROCESS	193	0.448539	1.23836	0.0397179	0.0397179	0.449051	1002	tags=8%, list=5%, signal=7%	HSP90AA1/ADM/CXCR4/GSTO1/RGS2/TNF/MAP2K3/SMAD7/ZC3H12A/VEGFB/HBEGF/ADA/KCNE1/EXT1/SUMO1
GOBP_REGULATION_OF_ENDOTHELIAL_CELL_MIGRATION	GOBP_REGULATION_OF_ENDOTHELIAL_CELL_MIGRATION	144	0.487586	1.27058	0.0397848	0.0397848	0.449051	614	tags=14%, list=3%, signal=14%	HSPB1/HMOX1/DNAJA4/RHOB/VEGFA/GLUL/RGCC/TNF/GPI/MECP2/MAP2K3/NFE2L2/PTGS2/ZC3H12A/SP100/HIF1A/CIB1/PDCD10/PLK2/CSNK2B
GOBP_BARBED_END_ACTIN_FILAMENT_CAPPING	GOBP_BARBED_END_ACTIN_FILAMENT_CAPPING	20	-0.75565	-1.3789	0.0397946	0.0397946	0.449051	2721	tags=55%, list=13%, signal=48%	SVIL/FLII/ADD3/CAPZA2/ADD1/CAPZB/CAPZA1/CAPG/TRIOBP/TWF2/GSN
GOBP_AXO_DENDRITIC_TRANSPORT	GOBP_AXO_DENDRITIC_TRANSPORT	78	0.577201	1.39385	0.0398192	0.0398192	0.449051	983	tags=10%, list=5%, signal=10%	HSPB1/HSPA8/ARL8B/HIF1A/KIF1B/NDEL1/MAPK8IP3/PAFAH1B1
GOBP_HOMOPHILIC_CELL_ADHESION_VIA_PLASMA_MEMBRANE_ADHESION_MOLECULES	GOBP_HOMOPHILIC_CELL_ADHESION_VIA_PLASMA_MEMBRANE_ADHESION_MOLECULES	92	-0.591296	-1.31663	0.0399033	0.0399033	0.449051	1276	tags=23%, list=6%, signal=22%	PTPRM/CADM1/AMIGO2/PTPN23/ROBO3/CLSTN3/PKD1/CDH23/PALLD/MPZL2/NEXN/PVR/CLSTN1/IGSF21/DSC2/NPTN/PLXNB2/EMB/CD84/ITGB1/PECAM1
GOBP_BRANCHING_INVOLVED_IN_MAMMARY_GLAND_DUCT_MORPHOGENESIS	GOBP_BRANCHING_INVOLVED_IN_MAMMARY_GLAND_DUCT_MORPHOGENESIS	19	-0.758714	-1.37137	0.0401035	0.0401035	0.449624	661	tags=21%, list=3%, signal=20%	WNT5A/PHB2/PML/AREG
GOBP_EPITHELIAL_CELL_FATE_COMMITMENT	GOBP_EPITHELIAL_CELL_FATE_COMMITMENT	11	0.842269	1.54137	0.0401472	0.0401472	0.449624	3261	tags=64%, list=16%, signal=54%	RBPJ/DLL1/PDPN/NOTCH1/RARA/ACVR1/NRP1
GOBP_PYROPTOSIS	GOBP_PYROPTOSIS	24	-0.732296	-1.355	0.0403121	0.0403121	0.450388	3289	tags=46%, list=16%, signal=39%	CASP1/CASP8/NLRC4/APIP/NLRP1/CASP4/GZMA/NLRP3/GSDMD/NAIP/PYCARD
GOBP_SUPEROXIDE_ANION_GENERATION	GOBP_SUPEROXIDE_ANION_GENERATION	34	-0.684404	-1.34559	0.0405577	0.0405577	0.452048	2703	tags=50%, list=13%, signal=44%	NCF4/NCF2/HVCN1/PRKCD/SH3PXD2B/AATF/GNAI2/ACP5/FPR2/SYK/ITGAM/CYBB/NCF1/CLEC7A/CYBA/GSTP1/ITGB2
GOBP_GLYCEROPHOSPHOLIPID_METABOLIC_PROCESS	GOBP_GLYCEROPHOSPHOLIPID_METABOLIC_PROCESS	252	-0.514467	-1.25237	0.040724	0.040724	0.452765	5063	tags=40%, list=25%, signal=31%	FABP3/LPCAT4/PIGS/TTC7B/SLA2/PIK3R4/SLC27A1/PIGU/PIGF/PIGP/PIK3C3/PLB1/SOCS4/PIGG/SMPD4/MTMR1/LPCAT3/SYNJ1/PIK3CA/PLCB3/PIGT/SCARB1/CEPT1/PIP5K1C/PLCB1/SLC44A1/PIGK/SLC30A5/DPM2/SOCS2/PIP4K2B/SACM1L/PIGC/FAR1/PIGB/PIP4K2A/MTM1/IPMK/IMPA1/PI4K2B/PITPNM1/SMG1/MBOAT7/GDE1/PIP5K1A/NR1H3/BECN1/DPM1/VAC14/PISD/CLN3/PI4KB/ENPP2/PIGX/FIG4/DNAJC19/PGP/EFR3A/TMEM150A/PLD2/PGS1/CAPN2/PIK3CD/CHKB/MPPE1/PTDSS…
GOBP_COMPLEMENT_ACTIVATION_ALTERNATIVE_PATHWAY	GOBP_COMPLEMENT_ACTIVATION_ALTERNATIVE_PATHWAY	11	-0.818676	-1.37477	0.0408163	0.0408163	0.452765	2484	tags=36%, list=12%, signal=32%	C3/VSIG4/CFP/CFD
GOBP_POLYAMINE_TRANSPORT	GOBP_POLYAMINE_TRANSPORT	13	0.757214	1.42858	0.0411422	0.0411422	0.454635	311	tags=23%, list=2%, signal=23%	AZIN1/ATP13A3/TAF7
GOBP_REGULATION_OF_ERYTHROCYTE_DIFFERENTIATION	GOBP_REGULATION_OF_ERYTHROCYTE_DIFFERENTIATION	44	0.6669	1.50939	0.0411801	0.0411801	0.454635	82	tags=7%, list=0%, signal=7%	HSPA1A/HSPA1B/INHBA
GOBP_HYDROGEN_PEROXIDE_CATABOLIC_PROCESS	GOBP_HYDROGEN_PEROXIDE_CATABOLIC_PROCESS	24	-0.729884	-1.35053	0.0416125	0.0416125	0.457837	3695	tags=38%, list=18%, signal=31%	SNCA/PRDX2/PRDX1/PRDX4/PRDX5/HBA2/CAT/PRDX3/HBB
GOBP_REGULATION_OF_TYPE_I_INTERFERON_MEDIATED_SIGNALING_PATHWAY	GOBP_REGULATION_OF_TYPE_I_INTERFERON_MEDIATED_SIGNALING_PATHWAY	37	-0.67557	-1.33848	0.0416667	0.0416667	0.457837	3458	tags=57%, list=17%, signal=47%	WNT5A/METTL3/PTPN6/IRF3/TRIM41/MAVS/PTPN2/LSM14A/NLRC5/USP18/PTPN1/YTHDF2/TRIM56/OAS3/CNOT7/STAT2/ADAR/OAS1/RBM47/MMP12/SAMHD1
GOBP_REGULATION_OF_VITAMIN_METABOLIC_PROCESS	GOBP_REGULATION_OF_VITAMIN_METABOLIC_PROCESS	12	0.846888	1.59035	0.0419305	0.0419305	0.459166	190	tags=25%, list=1%, signal=25%	SNAI1/NFKB1/TNF
GOBP_NEGATIVE_REGULATION_OF_RNA_SPLICING	GOBP_NEGATIVE_REGULATION_OF_RNA_SPLICING	27	-0.713806	-1.35245	0.0419847	0.0419847	0.459166	3365	tags=56%, list=16%, signal=47%	HNRNPK/SRSF6/SAP18/PTBP3/SRSF9/HNRNPL/RPS13/C1QBP/PTBP1/TMBIM6/SRSF4/RNPS1/HNRNPA2B1/RBMX/RPS26
GOBP_MALE_MEIOTIC_NUCLEAR_DIVISION	GOBP_MALE_MEIOTIC_NUCLEAR_DIVISION	41	0.657036	1.48097	0.0422644	0.0422644	0.461142	1319	tags=12%, list=6%, signal=11%	UBB/ING2/DMC1/TDRD9/HSPA2
GOBP_DENTATE_GYRUS_DEVELOPMENT	GOBP_DENTATE_GYRUS_DEVELOPMENT	10	-0.840028	-1.38711	0.042471	0.042471	0.462084	1533	tags=40%, list=7%, signal=37%	CDK6/PTEN/BTG2/TUBA1A
GOBP_SYNAPSE_ORGANIZATION	GOBP_SYNAPSE_ORGANIZATION	363	-0.49051	-1.22136	0.0425764	0.0425764	0.462084	3979	tags=25%, list=19%, signal=21%	RHOA/PTPRO/SLC25A46/EZR/DNAJA3/ANAPC2/IGSF21/ACTG1/SNCA/ZDHHC2/STK38/DCTN1/BAIAP2/WNT5A/DIP2A/HOMER1/PLXNC1/AKT1/PFN1/CD2AP/ERC1/RYK/ABL1/SRGAP2/PIN1/CDK5/RPS6KA5/AGRN/RAP1B/DHX36/CLN3/PGRMC1/AFG3L2/PTK2B/C3/CRK/NF1/PDLIM5/CTBP2/MAPK14/GRIPAP1/SPG11/RAB29/PSEN1/SORT1/RAP2A/REST/MYCBP2/SPOCK2/PTEN/FYN/CHD4/CRIPT/NRP2/ARF6/CX3CR1/NPTN/APPL1/ZDHHC12/ARF1/ASAP1/SRGAP2C/SEMA4A/PLXND1/CTNNB1/ROCK1/LILR…
GOBP_NEGATIVE_REGULATION_OF_TISSUE_REMODELING	GOBP_NEGATIVE_REGULATION_OF_TISSUE_REMODELING	19	-0.757505	-1.36918	0.0426908	0.0426908	0.462084	2278	tags=32%, list=11%, signal=28%	HAMP/CD38/INPP5D/CSK/CST3/IL6
GOBP_CYTOSOLIC_PATTERN_RECOGNITION_RECEPTOR_SIGNALING_PATHWAY	GOBP_CYTOSOLIC_PATTERN_RECOGNITION_RECEPTOR_SIGNALING_PATHWAY	86	0.567608	1.36253	0.0427475	0.0427475	0.462084	589	tags=17%, list=3%, signal=17%	HSPA1A/HSPA1B/RIPK2/TNF/RSAD2/NFKBIA/RIOK3/IRAK1/LILRA4/CYLD/WDFY1/TIFA/OTULIN/FLOT1/TRIM25
GOBP_CELLULAR_RESPONSE_TO_TYPE_II_INTERFERON	GOBP_CELLULAR_RESPONSE_TO_TYPE_II_INTERFERON	104	-0.575447	-1.29746	0.0428571	0.0428571	0.462197	1779	tags=30%, list=9%, signal=27%	NLRC5/TLR4/SYNCRIP/WAS/DAPK1/CCL3/JAK2/CCL5/GBP5/CD58/TLR2/PARP9/HLA-DPA1/RPL13A/KIF5B/CCL22/HCK/LGALS9/CCL17/STAT1/IFNGR1/GBP1/ACTR2/CCL19/CCL13/CCL3L3/CD47/CCL7/GSN/CCL2/CCL18
GOBP_EMBRYONIC_PLACENTA_DEVELOPMENT	GOBP_EMBRYONIC_PLACENTA_DEVELOPMENT	80	0.570917	1.3791	0.0433706	0.0433706	0.466616	908	tags=16%, list=4%, signal=16%	PHLDA2/ADM/SNAI1/HES1/DNAJB6/CEBPB/CITED2/HIF1A/RBPJ/HEY1/GRB2/PDGFB/VASH2
GOBP_EMBRYONIC_DIGESTIVE_TRACT_DEVELOPMENT	GOBP_EMBRYONIC_DIGESTIVE_TRACT_DEVELOPMENT	21	0.73865	1.52978	0.0434672	0.0434672	0.466616	842	tags=19%, list=4%, signal=18%	ID2/CXCL8/TNF/ADA
GOBP_CELLULAR_RESPONSE_TO_PARATHYROID_HORMONE_STIMULUS	GOBP_CELLULAR_RESPONSE_TO_PARATHYROID_HORMONE_STIMULUS	10	-0.839035	-1.38547	0.043758	0.043758	0.468658	1942	tags=30%, list=9%, signal=27%	PRKACA/MEF2C/FOS
GOBP_RESPONSE_TO_ETHANOL	GOBP_RESPONSE_TO_ETHANOL	102	-0.57752	-1.30219	0.043943	0.043943	0.469439	2278	tags=25%, list=11%, signal=23%	HAMP/G6PD/ST6GAL1/BAK1/PRKAA1/CPT1A/CBL/RPL15/CD27/ADCY7/FYN/MT-ND4/MGMT/CTSK/CAT/CYBB/SDF4/MYD88/TBXAS1/HDAC2/TUFM/RGS19/CCL7/CD14/FOS/S100A8
GOBP_CYTOSOLIC_TRANSPORT	GOBP_CYTOSOLIC_TRANSPORT	161	-0.539256	-1.2629	0.0440324	0.0440324	0.469439	3919	tags=45%, list=19%, signal=37%	SYS1/RILP/EZR/SNX8/WDR81/TPCN2/HEATR5A/ARFIP1/DCTN1/ANKRD27/TBC1D17/VAMP3/AP1AR/AKTIP/PREPL/VPS54/PIP4K2A/MON2/RAB5A/TBC1D10B/RIC1/EEA1/ERC1/MAPK3/KLHL20/KIF1C/EVI5/MAPK1/TBC1D14/BECN1/DNAJC13/TMED9/CLN3/RAB21/NF2/SNX2/RAB29/WIPI1/GAK/CCDC91/SORT1/MAP2K2/CORO7/GCC2/LAMP1/ANKFY1/TBC1D10C/ARFRP1/TRIM27/EPS15/SNF8/STX16/VPS29/HOOK3/MSN/TMEM87A/ARL1/AP2A1/VTI1B/SURF4/VPS51/VPS13C/STX10/CES1/SORL1/KIF…
GOBP_DEFENSE_RESPONSE_TO_FUNGUS	GOBP_DEFENSE_RESPONSE_TO_FUNGUS	37	-0.670938	-1.3293	0.0441919	0.0441919	0.470064	2278	tags=35%, list=11%, signal=31%	HAMP/CARD9/COTL1/CLEC4D/USP15/CX3CR1/SPI1/IL17RA/GNLY/CLEC7A/S100A12/S100A9/S100A8
GOBP_LYMPHOCYTE_CHEMOTAXIS	GOBP_LYMPHOCYTE_CHEMOTAXIS	56	-0.637233	-1.3264	0.0443896	0.0443896	0.471091	2858	tags=43%, list=14%, signal=37%	HSD3B7/CXCL16/PTK2B/PLEC/PIK3CD/CXCL10/CCR2/ADAM17/CCL3/CCL5/CXCL13/WNK1/GAS6/CCL22/CH25H/CCL17/GPR183/CCL19/CCL13/CKLF/CCL3L3/CCL7/CCL2/CCL18
GOBP_NEGATIVE_REGULATION_OF_EXTRINSIC_APOPTOTIC_SIGNALING_PATHWAY_VIA_DEATH_DOMAIN_RECEPTORS	GOBP_NEGATIVE_REGULATION_OF_EXTRINSIC_APOPTOTIC_SIGNALING_PATHWAY_VIA_DEATH_DOMAIN_RECEPTORS	24	0.748483	1.61509	0.0446255	0.0446255	0.472518	904	tags=25%, list=4%, signal=24%	HMOX1/SERPINE1/ICAM1/PEA15/TMBIM1/TNFAIP3
GOBP_MULTIVESICULAR_BODY_SORTING_PATHWAY	GOBP_MULTIVESICULAR_BODY_SORTING_PATHWAY	46	-0.653994	-1.3343	0.0448319	0.0448319	0.4734	2993	tags=63%, list=15%, signal=54%	MITD1/CHMP7/RUBCN/STAM/RILP/VPS4A/UBAP1/UBXN6/CHMP1A/VTA1/VPS4B/TSG101/SORT1/SNF8/MVB12A/CHMP2B/CHMP4A/CHMP2A/TMEM50B/UVRAG/VPS36/CHMP6/VPS25/TMEM50A/LEPROT/RAB27A/VPS28/VCP/LYST
GOBP_NOTCH_SIGNALING_INVOLVED_IN_HEART_DEVELOPMENT	GOBP_NOTCH_SIGNALING_INVOLVED_IN_HEART_DEVELOPMENT	11	0.835688	1.52932	0.044951	0.044951	0.4734	685	tags=27%, list=3%, signal=26%	SNAI1/RBPJ/HEY1
GOBP_NEGATIVE_REGULATION_OF_ENDOPEPTIDASE_ACTIVITY	GOBP_NEGATIVE_REGULATION_OF_ENDOPEPTIDASE_ACTIVITY	129	0.511654	1.29957	0.0450137	0.0450137	0.4734	348	tags=13%, list=2%, signal=13%	CRYAB/SERPINH1/DNAJB6/NR4A1/TIMP1/SERPINE1/TNFSF14/VEGFA/GAPDH/TNFAIP8/SERPINB9/PLAUR/TNF/GPI/SPINK1/CD44/PTGS2
GOBP_ANTIGEN_PROCESSING_AND_PRESENTATION_OF_PEPTIDE_ANTIGEN_VIA_MHC_CLASS_IB	GOBP_ANTIGEN_PROCESSING_AND_PRESENTATION_OF_PEPTIDE_ANTIGEN_VIA_MHC_CLASS_IB	15	-0.78579	-1.36815	0.0452196	0.0452196	0.474117	1802	tags=53%, list=9%, signal=49%	HLA-G/TAP2/B2M/HLA-B/HLA-E/HLA-C/HLA-A/HLA-F
GOBP_REGULATION_OF_GTPASE_ACTIVITY	GOBP_REGULATION_OF_GTPASE_ACTIVITY	327	-0.497955	-1.22834	0.0453039	0.0453039	0.474117	3729	tags=29%, list=18%, signal=24%	FGD3/ZC3H15/RAB3GAP1/SOD1/EIF2S1/HRAS/RASA1/SMCR8/TBC1D17/WNT5A/ARRB2/CCL8/TBC1D2B/CBLB/PLXNC1/ARHGAP27/RASAL3/SGSM3/TBC1D10B/TBC1D12/RGS14/RIC1/RCC2/SRGAP2/EVI5/PIP5K1A/TBC1D14/PIN1/POLDIP2/GSK3B/SNX13/GAPVD1/AGRN/TSC2/PTK2B/RALGAPB/TIAM1/CRK/AKT2/NF1/TBC1D8/ARHGAP15/IQGAP1/SOS2/SH3BP1/RSU1/ABR/TBC1D4/RASA4/TAX1BP3/ARFGEF1/RASA2/TBC1D1/ARAP1/ARHGAP25/SIPA1/TBC1D10C/TBC1D9/GMIP/ITGB1BP1/PREX1/ARL…
GOBP_ENDOTHELIAL_CELL_CHEMOTAXIS	GOBP_ENDOTHELIAL_CELL_CHEMOTAXIS	21	0.733247	1.51858	0.0454889	0.0454889	0.474117	241	tags=19%, list=1%, signal=19%	HSPB1/NR4A1/VEGFA/RAB13
GOBP_REGULATION_OF_DENDRITE_EXTENSION	GOBP_REGULATION_OF_DENDRITE_EXTENSION	21	0.734696	1.52159	0.0454889	0.0454889	0.474117	1217	tags=19%, list=6%, signal=18%	CXCR4/CPNE5/SPAG9/SMURF1
GOBP_B_CELL_MEDIATED_IMMUNITY	GOBP_B_CELL_MEDIATED_IMMUNITY	126	-0.557939	-1.27778	0.0458824	0.0458824	0.475459	2571	tags=34%, list=12%, signal=30%	IGHG1/C3/C2/SWAP70/HLA-DRB5/PRKCD/IL2RB/CARD9/PTPRC/IL27RA/BCL3/B2M/CD27/C1QBP/STAT6/BTK/INPP5D/BATF/SERPING1/TLR8/GAPT/HLA-DPB1/CD55/HLA-DPA1/CD46/CD74/HLA-E/TFRC/FCGR1A/MYD88/HLA-DQB2/CD81/HLA-DRB1/HLA-DQA1/TCIRG1/HLA-DQB1/HLA-DMA/NDFIP1/CSF2RB/HLA-DMB/C1QC/C1QB/C1QA
GOBP_REGULATION_OF_SKELETAL_MUSCLE_CELL_DIFFERENTIATION	GOBP_REGULATION_OF_SKELETAL_MUSCLE_CELL_DIFFERENTIATION	11	-0.81369	-1.3664	0.0459184	0.0459184	0.475459	1048	tags=45%, list=5%, signal=43%	UQCC2/AKIRIN1/DDX17/DDX5/MEF2C
GOBP_PHAGOCYTOSIS_RECOGNITION	GOBP_PHAGOCYTOSIS_RECOGNITION	17	-0.768388	-1.36797	0.0460948	0.0460948	0.475459	537	tags=29%, list=3%, signal=29%	FCGR1A/CLEC7A/CD36/FCN1/CFP
GOBP_POSITIVE_REGULATION_OF_RNA_SPLICING	GOBP_POSITIVE_REGULATION_OF_RNA_SPLICING	36	0.691222	1.54882	0.0462232	0.0462232	0.475459	856	tags=19%, list=4%, signal=19%	HSPA1A/HSPA8/TRA2B/ERN1/SLC38A2/HABP4/PIK3R1
GOBP_METANEPHRIC_RENAL_VESICLE_MORPHOGENESIS	GOBP_METANEPHRIC_RENAL_VESICLE_MORPHOGENESIS	10	-0.827651	-1.36667	0.046332	0.046332	0.475459	1039	tags=30%, list=5%, signal=29%	FMN1/CTNNB1/STAT1
GOBP_POSITIVE_REGULATION_OF_MONOCYTE_DIFFERENTIATION	GOBP_POSITIVE_REGULATION_OF_MONOCYTE_DIFFERENTIATION	10	-0.827295	-1.36609	0.046332	0.046332	0.475459	1571	tags=60%, list=8%, signal=55%	CTNNBIP1/ACIN1/CD74/FES/HLA-DRB1/CD4
GOBP_REGULATION_OF_AMINE_METABOLIC_PROCESS	GOBP_REGULATION_OF_AMINE_METABOLIC_PROCESS	23	-0.730009	-1.34129	0.046332	0.046332	0.475459	1279	tags=52%, list=6%, signal=49%	BCKDK/NNMT/VPS35/PAOX/CLN3/ATP2B4/PARK7/SLC7A7/ITGAM/ALDH2/PNKD/ITGB2
GOBP_POSITIVE_REGULATION_OF_NITRIC_OXIDE_METABOLIC_PROCESS	GOBP_POSITIVE_REGULATION_OF_NITRIC_OXIDE_METABOLIC_PROCESS	39	0.65672	1.47699	0.0467986	0.0467986	0.478201	829	tags=23%, list=4%, signal=22%	HSP90AA1/HSP90AB1/SOD2/TNF/KLF2/PTGS2/CLU/DNM2/PTX3
GOBP_RNA_TEMPLATED_DNA_BIOSYNTHETIC_PROCESS	GOBP_RNA_TEMPLATED_DNA_BIOSYNTHETIC_PROCESS	65	0.584683	1.40813	0.046851	0.046851	0.478201	639	tags=12%, list=3%, signal=12%	HSP90AA1/HSP90AB1/PTGES3/TCP1/CCT4/NOP10/CCT8/NAF1
GOBP_PROTEIN_TARGETING	GOBP_PROTEIN_TARGETING	301	0.411388	1.20736	0.0469575	0.0469575	0.478201	1068	tags=13%, list=5%, signal=12%	HSP90AA1/ZFAND2A/BAG3/HSPD1/HSPA8/HSPA5/BNIP3L/SDCBP/SEC61G/PRNP/HSPA4/GRPEL1/ZFYVE16/UBE2D3/AP1S3/SEC62/TIMM23/SAE1/CHMP4B/RAB8B/LAPTM5/CIB1/PXK/DNAJC15/CDC37/YWHAG/CLU/SRP72/YWHAZ/YWHAQ/ZDHHC19/ZFAND6/TIMM8A/GRPEL2/KCNE1/SRP54/CHP1/ARL6IP1/LAMP2
GOBP_DETECTION_OF_MECHANICAL_STIMULUS_INVOLVED_IN_SENSORY_PERCEPTION_OF_PAIN	GOBP_DETECTION_OF_MECHANICAL_STIMULUS_INVOLVED_IN_SENSORY_PERCEPTION_OF_PAIN	11	0.830135	1.51916	0.0470098	0.0470098	0.478201	190	tags=18%, list=1%, signal=18%	CXCR4/TNF
GOBP_NEGATIVE_REGULATION_OF_GLYCOLYTIC_PROCESS	GOBP_NEGATIVE_REGULATION_OF_GLYCOLYTIC_PROCESS	15	0.805311	1.58633	0.0475726	0.0475726	0.482872	755	tags=27%, list=4%, signal=26%	DDIT4/IER3/FBP1/FLCN
GOBP_POSTSYNAPTIC_DENSITY_ASSEMBLY	GOBP_POSTSYNAPTIC_DENSITY_ASSEMBLY	15	-0.781631	-1.36091	0.0478036	0.0478036	0.483967	2517	tags=40%, list=12%, signal=35%	LRFN4/PTK2B/PTEN/CRIPT/ZDHHC12/ABI3
GOBP_FATTY_ACID_BETA_OXIDATION	GOBP_FATTY_ACID_BETA_OXIDATION	70	-0.627795	-1.34318	0.0478882	0.0478882	0.483967	4639	tags=46%, list=22%, signal=36%	ECHDC2/PEX7/ACOX3/SESN2/MCAT/ECI2/IVD/ACAT1/CPT2/TYSND1/ECHS1/HADH/AKT1/HSD17B4/ECI1/ETFA/AKT2/ACOX1/ACADS/ACAA2/CPT1A/LONP2/SCP2/PEX2/ECH1/ECHDC1/ACAA1/HADHA/DECR1/ETFB/HADHB/IRS2
GOBP_ANDROGEN_METABOLIC_PROCESS	GOBP_ANDROGEN_METABOLIC_PROCESS	23	0.683997	1.44649	0.0482069	0.0482069	0.485303	49	tags=9%, list=0%, signal=9%	ADM/SPP1
GOBP_VASCULAR_WOUND_HEALING	GOBP_VASCULAR_WOUND_HEALING	15	0.804689	1.58511	0.0482288	0.0482288	0.485303	342	tags=33%, list=2%, signal=33%	CXCR4/SERPINE1/VEGFA/TNF/XBP1
GOBP_FOREBRAIN_NEURON_DEVELOPMENT	GOBP_FOREBRAIN_NEURON_DEVELOPMENT	18	0.778502	1.55158	0.0486393	0.0486393	0.488379	1234	tags=28%, list=6%, signal=26%	UBB/ZMIZ1/UQCRQ/SCYL2/RAPGEF2
GOBP_PITUITARY_GLAND_DEVELOPMENT	GOBP_PITUITARY_GLAND_DEVELOPMENT	23	0.682004	1.44228	0.0488718	0.0488718	0.489659	599	tags=9%, list=3%, signal=8%	HES1/RBPJ
GOBP_POSITIVE_REGULATION_OF_CATABOLIC_PROCESS	GOBP_POSITIVE_REGULATION_OF_CATABOLIC_PROCESS	470	0.380039	1.15371	0.0492807	0.0492807	0.492658	1065	tags=11%, list=5%, signal=11%	HSPA1A/HSPA1B/HSP90AA1/ZFAND2A/BAG3/HMOX1/MYLIP/BNIP3/BNIP3L/RIPK2/PLK3/IER3/TNF/VDAC1/NFE2L2/SMAD7/LDLR/TBK1/ZC3H12A/TRIM13/ADAM9/KCNQ1OT1/HIF1A/PNPLA2/LAPTM5/P2RX7/ZC3HAV1/PLK2/PSMC6/OPTN/GTPBP1/CLU/FZR1/CDK16/SH3BP4/NOCT/GGA1/YTHDF3/FLCN/PDE12/DCP1A/GNAI3/TRIB3/RAD23A/DNAJB2/KAT5/TNFAIP3/FOXO3/VHL/SIRT1/SUMO1/RNF185/LPCAT1/SOCS5
GOBP_CYTOKINE_PRODUCTION_INVOLVED_IN_INFLAMMATORY_RESPONSE	GOBP_CYTOKINE_PRODUCTION_INVOLVED_IN_INFLAMMATORY_RESPONSE	49	-0.645271	-1.32329	0.0493827	0.0493827	0.492658	2322	tags=35%, list=11%, signal=31%	MAPK14/CARD9/CHID1/TLR4/ADCY7/APPL1/GBP5/IL17RA/GPSM3/MYD88/IL1R2/PDCD4/ALOX5/PLD3/CLEC7A/PYCARD/IL6
GOBP_REGULATION_OF_DNA_BIOSYNTHETIC_PROCESS	GOBP_REGULATION_OF_DNA_BIOSYNTHETIC_PROCESS	113	0.51556	1.29442	0.0497072	0.0497072	0.494836	190	tags=7%, list=1%, signal=7%	HSP90AA1/HSP90AB1/PTGES3/TCP1/CDKN1A/CCT4/RGCC/TNF
GOBP_REGULATION_OF_MRNA_CATABOLIC_PROCESS	GOBP_REGULATION_OF_MRNA_CATABOLIC_PROCESS	160	-0.533855	-1.24871	0.049884	0.049884	0.495537	4242	tags=46%, list=21%, signal=37%	FTO/DCPS/PATL2/METTL16/VIM/SERBP1/TTC5/SAMD4A/MAGOHB/ROCK2/CNOT6/UPF1/PABPC1/EXOSC9/PARN/TRAF2/METTL3/AKT1/NT5C3B/FUS/APEX1/SECISBP2/TBRG4/CASC3/ANGEL2/DIS3/EXOSC8/DHX36/CELF1/RC3H2/AGO1/CSDE1/CNOT6L/MAPK14/THRAP3/PUM2/YTHDF1/FASTK/LSM1/PRKCD/LARP4B/PNPT1/CNOT4/CARHSP1/TAF15/UPF3A/GIGYF2/PAN3/SYNCRIP/PUM1/RC3H1/PAIP1/POLR2G/HNRNPAB/HNRNPA0/CNOT1/AGO4/PABPC4/TARDBP/YTHDF2/ROCK1/HNRNPD/DCP2/LARP1/H…

## Sheet: GOBP_CXCL10+TAM_GSEAresults
ID	Description	setSize	enrichmentScore	NES	pvalue	p.adjust	qvalues	rank	leading_edge	core_enrichment
GOBP_CYTOPLASMIC_TRANSLATION	GOBP_CYTOPLASMIC_TRANSLATION	151	-0.902055	-2.35649	1.83817e-25	1.83817e-25	8.46138e-22	699	tags=61%, list=3%, signal=59%	CSDE1/RPL24/RWDD1/EIF3K/RPL22L1/RPS9/RPL38/FAU/EIF2S3/YBX1/UBA52/CNBP/EIF4A2/RPL27/EIF3G/RPLP2/RPL30/RPS12/RPL35/EIF3H/RPS29/RPS10/RPL11/RPL39/RPS11/RPL37/RPS21/RPS19/RPS25/RPS15/RPS24/RPL22/RPS20/RPLP1/RPL12/RPL17/RPS5/RPL29/EIF3M/RPS15A/RPL14/RPL32/RPS28/RPL8/RPS26/RPSA/RPL37A/EIF3L/PABPC1/EIF3F/RPS7/RPS27/RPS17/RPL36/RPL19/RPL23A/RPL36A/RPL41/RPS27A/RPL31/RPL10/RPL27A/RPL9/RPS8/RPS2/RPL7A/RPS2…
GOBP_RESPONSE_TO_VIRUS	GOBP_RESPONSE_TO_VIRUS	346	0.758472	2.02687	2.89582e-13	2.89582e-13	5.55646e-10	1073	tags=31%, list=5%, signal=30%	CXCL10/CCL8/ISG15/APOBEC3A/IFIT2/IFIT1/RSAD2/IFIT3/ISG20/MX1/GBP1/IFITM3/IFITM1/NT5C3A/IRF7/IFI6/MX2/HERC5/OASL/IFI44L/BST2/IFI44/IFITM2/OAS1/OAS2/IFI16/OAS3/TRIM22/EIF2AK2/STAT1/PLSCR1/LGALS9/IL27/NMI/LILRB1/DDX60L/STAT2/IFIH1/FGL2/CASP1/PARP9/APOBEC3B/CXCL9/IFI27/DTX3L/HIF1A/PML/CD40/ADAR/UNC93B1/IRF2/ZBP1/PSMA2/DDX60/SRC/ZNFX1/IFIT5/GBP3/TANK/ZC3HAV1/APOBEC3G/JAK2/IRF1/DDIT4/BATF3/DHX58/LILRA4…
GOBP_DEFENSE_RESPONSE_TO_SYMBIONT	GOBP_DEFENSE_RESPONSE_TO_SYMBIONT	257	0.796238	2.06436	3.62129e-13	3.62129e-13	5.55646e-10	1002	tags=33%, list=5%, signal=31%	CXCL10/ISG15/APOBEC3A/IFIT2/IFIT1/RSAD2/IFIT3/ISG20/MX1/GBP1/IFITM3/IFITM1/NT5C3A/IRF7/IFI6/MX2/HERC5/OASL/IFI44L/BST2/IFITM2/OAS1/OAS2/IFI16/OAS3/TRIM22/EIF2AK2/STAT1/PLSCR1/IL27/LILRB1/DDX60L/STAT2/IFIH1/FGL2/CASP1/PARP9/APOBEC3B/CXCL9/IFI27/DTX3L/PML/CD40/ADAR/UNC93B1/IRF2/ZBP1/DDX60/ZNFX1/IFIT5/GBP3/TANK/ZC3HAV1/APOBEC3G/IRF1/DDIT4/DHX58/LILRA4/PTPRC/IFNGR2/MYD88/TRIM5/RNASE2/IKBKE/SAMHD1/TRI…
GOBP_NEGATIVE_REGULATION_OF_VIRAL_GENOME_REPLICATION	GOBP_NEGATIVE_REGULATION_OF_VIRAL_GENOME_REPLICATION	50	0.943589	2.02671	1.52148e-10	1.52148e-10	1.75091e-07	314	tags=48%, list=2%, signal=47%	ISG15/APOBEC3A/IFIT1/RSAD2/ISG20/MX1/IFITM3/IFITM1/OASL/BST2/IFITM2/OAS1/OAS2/IFI16/OAS3/EIF2AK2/PLSCR1/IFIH1/APOBEC3B/ZNFX1/IFIT5/N4BP1/ZC3HAV1/APOBEC3G
GOBP_NEGATIVE_REGULATION_OF_VIRAL_PROCESS	GOBP_NEGATIVE_REGULATION_OF_VIRAL_PROCESS	78	0.887749	2.00536	9.12585e-09	9.12585e-09	8.40155e-06	706	tags=41%, list=3%, signal=40%	ISG15/APOBEC3A/IFIT1/RSAD2/ISG20/MX1/IFITM3/IFITM1/LY6E/OASL/BST2/IFITM2/OAS1/OAS2/IFI16/OAS3/EIF2AK2/STAT1/PLSCR1/IFIH1/APOBEC3B/ZNFX1/IFIT5/FCN1/N4BP1/ZC3HAV1/APOBEC3G/TRIM5/ZFP36/TRIM14/TRIM21/UBP1
GOBP_REGULATION_OF_RESPONSE_TO_BIOTIC_STIMULUS	GOBP_REGULATION_OF_RESPONSE_TO_BIOTIC_STIMULUS	408	0.67196	1.82506	3.49649e-08	3.49649e-08	2.68249e-05	1054	tags=29%, list=5%, signal=28%	ISG15/RSAD2/IRF7/IFI35/HERC5/OASL/PARP14/GBP5/OAS1/USP18/FPR2/SERPINB9/IFI16/OAS3/IL4I1/CARD16/STAT1/PLSCR1/LGALS9/IL27/NMI/LILRB1/STAT2/SCIMP/IFIH1/MNDA/FGL2/SERPING1/CASP1/PARP9/DTX3L/HAVCR2/CD40/OPTN/ADAR/HLA-E/TGFB1/UNC93B1/NCF1/TYROBP/ZBP1/HLA-B/FFAR2/DDX60/HLA-F/FLOT1/CD274/SRC/ZNFX1/FCN1/N4BP1/APOBEC3G/PIK3AP1/FCGR2B/TLR1/IRF1/CD300A/CLEC7A/CLEC4E/RBM47/NINJ1/DHX58/LY96/NFE2L2/LILRA4/CD14/…
GOBP_VIRAL_PROCESS	GOBP_VIRAL_PROCESS	384	0.663927	1.79955	1.09486e-07	1.09486e-07	7.19972e-05	1107	tags=21%, list=5%, signal=20%	CCL8/ISG15/CCL2/APOBEC3A/IFIT1/RSAD2/ISG20/MX1/IFITM3/IFITM1/LY6E/IRF7/OASL/DYNLT1/BST2/IFITM2/SSB/OAS1/OAS2/IFI16/OAS3/TRIM22/CTSL/EIF2AK2/STAT1/PLSCR1/LGALS9/IFIH1/PARP9/APOBEC3B/IFI27/ADAR/SIGLEC1/CHMP5/STOM/DEK/GTF2B/ZNFX1/IFIT5/FCN1/N4BP1/ZC3HAV1/APOBEC3G/PARP10/SCARB2/CALCOCO2/MGAT4A/RAB1A/TRIM5/CD86/CD80/STAU1/ZFP36/ARL8B/SPCS3/CCR5/CHMP2A/TRIM14/CHMP1B/PCBP1/CTSB/TRIM21/MITD1/UBP1/ITGA5/U…
GOBP_REGULATION_OF_VIRAL_PROCESS	GOBP_REGULATION_OF_VIRAL_PROCESS	146	0.794979	1.95258	1.41614e-07	1.41614e-07	8.14838e-05	1107	tags=32%, list=5%, signal=30%	ISG15/APOBEC3A/IFIT1/RSAD2/ISG20/MX1/IFITM3/IFITM1/LY6E/OASL/DYNLT1/BST2/IFITM2/OAS1/OAS2/IFI16/OAS3/TRIM22/EIF2AK2/STAT1/PLSCR1/LGALS9/IFIH1/APOBEC3B/ADAR/STOM/ZNFX1/IFIT5/FCN1/N4BP1/ZC3HAV1/APOBEC3G/TRIM5/STAU1/ZFP36/TRIM14/TRIM21/UBP1/TRIM26/TRIM25/ATG12/FMR1/TRIM38/DDX3X/GBP7/FURIN
GOBP_REGULATION_OF_INNATE_IMMUNE_RESPONSE	GOBP_REGULATION_OF_INNATE_IMMUNE_RESPONSE	332	0.676433	1.80527	1.93546e-07	1.93546e-07	9.89915e-05	922	tags=29%, list=4%, signal=28%	ISG15/RSAD2/IRF7/IFI35/OASL/PARP14/GBP5/OAS1/USP18/FPR2/SERPINB9/IFI16/OAS3/PLSCR1/LGALS9/NMI/LILRB1/STAT2/SCIMP/IFIH1/MNDA/SERPING1/CASP1/PARP9/HAVCR2/CD40/ADAR/HLA-E/TGFB1/UNC93B1/NCF1/TYROBP/ZBP1/HLA-B/FFAR2/DDX60/HLA-F/FLOT1/SRC/ZNFX1/FCN1/N4BP1/PIK3AP1/FCGR2B/TLR1/IRF1/CD300A/CLEC7A/CLEC4E/RBM47/NINJ1/DHX58/LY96/NFE2L2/LILRA4/CD14/NLRP3/LILRA2/MYD88/USP15/RTN4/HCK/TRIM5/CYBA/IKBKE/HLA-A/LYN/…
GOBP_VIRAL_LIFE_CYCLE	GOBP_VIRAL_LIFE_CYCLE	284	0.693939	1.81949	3.00148e-07	3.00148e-07	0.000138163	770	tags=19%, list=4%, signal=19%	CCL8/ISG15/CCL2/APOBEC3A/IFIT1/RSAD2/ISG20/MX1/IFITM3/IFITM1/LY6E/OASL/DYNLT1/BST2/IFITM2/OAS1/OAS2/IFI16/OAS3/TRIM22/CTSL/EIF2AK2/PLSCR1/LGALS9/IFIH1/APOBEC3B/IFI27/ADAR/SIGLEC1/CHMP5/STOM/DEK/ZNFX1/IFIT5/FCN1/N4BP1/ZC3HAV1/APOBEC3G/SCARB2/RAB1A/TRIM5/CD86/CD80/STAU1/ARL8B/CCR5/CHMP2A/CHMP1B/PCBP1/CTSB/TRIM21/MITD1/ITGA5/USP6NL/PPIB
GOBP_REGULATION_OF_VIRAL_GENOME_REPLICATION	GOBP_REGULATION_OF_VIRAL_GENOME_REPLICATION	80	0.855847	1.93578	3.51635e-07	3.51635e-07	0.000147148	314	tags=31%, list=2%, signal=31%	ISG15/APOBEC3A/IFIT1/RSAD2/ISG20/MX1/IFITM3/IFITM1/OASL/BST2/IFITM2/OAS1/OAS2/IFI16/OAS3/EIF2AK2/PLSCR1/IFIH1/APOBEC3B/ADAR/ZNFX1/IFIT5/N4BP1/ZC3HAV1/APOBEC3G
GOBP_IMMUNE_RESPONSE_REGULATING_SIGNALING_PATHWAY	GOBP_IMMUNE_RESPONSE_REGULATING_SIGNALING_PATHWAY	411	0.648426	1.76232	4.08518e-07	4.08518e-07	0.000156706	1215	tags=26%, list=6%, signal=25%	RSAD2/GBP1/IRF7/IFI35/OASL/OAS1/FPR2/FPR1/OAS3/FPR3/PLSCR1/LGALS9/NMI/CD47/LILRB1/LCP2/SCIMP/IFIH1/MNDA/LILRB2/CASP1/LILRB4/HAVCR2/C3AR1/FCGR1A/CD40/ELF1/RBCK1/UNC93B1/CD38/FCER1G/TYROBP/FFAR2/DDX60/FLOT1/GRB2/IGHG3/SRC/FCN1/FCGR3A/IGHG4/PIK3AP1/FCGR2B/TLR1/IRF1/CD300A/CLEC7A/CLEC4E/NINJ1/DHX58/LY96/LILRA4/CD14/PTPRC/NLRP3/LILRA2/MYD88/USP15/RTN4/HCK/THEMIS2/CYBA/PDE4B/LAT2/CMKLR1/HLA-A/LYN/MEFV/…
GOBP_VIRAL_GENOME_REPLICATION	GOBP_VIRAL_GENOME_REPLICATION	117	0.815686	1.96343	5.47557e-07	5.47557e-07	0.000193884	314	tags=26%, list=2%, signal=25%	CCL8/ISG15/CCL2/APOBEC3A/IFIT1/RSAD2/ISG20/MX1/IFITM3/IFITM1/OASL/BST2/IFITM2/OAS1/OAS2/IFI16/OAS3/EIF2AK2/PLSCR1/IFIH1/APOBEC3B/IFI27/ADAR/STOM/DEK/ZNFX1/IFIT5/N4BP1/ZC3HAV1/APOBEC3G
GOBP_RIBONUCLEOPROTEIN_COMPLEX_BIOGENESIS	GOBP_RIBONUCLEOPROTEIN_COMPLEX_BIOGENESIS	414	-0.580686	-1.69349	9.8944e-07	9.8944e-07	0.000325325	2641	tags=34%, list=13%, signal=30%	DHX29/ISG20L2/SF3B6/ZNF593/RIOK3/SRSF6/CPSF7/EIF2D/GAR1/NOL8/HEATR3/DICER1/SFSWAP/EXOSC6/RIOK1/LSM2/LUC7L3/TXNL4A/PHF5A/NOP2/PELP1/NOLC1/DDX17/SF3A1/AGO1/EXOSC5/IMP4/SART1/EBNA1BP2/SRPK2/PWP1/SIRT7/USP36/RRS1/SDAD1/CUL4B/WDR46/DDX54/USP39/FBL/WDR77/EIF4A3/DDX56/SRSF5/WBP11/SNRPC/NOB1/SNRPD1/DHX9/EIF3A/SRSF9/SNRPA1/NSUN5/SF3B5/GTF2H5/IMP3/SNU13/RRP12/NOP56/NIFK/RAN/ZNHIT3/MRPS2/MRPS7/SNRPF/LSM4/RP…
GOBP_CYTOKINE_MEDIATED_SIGNALING_PATHWAY	GOBP_CYTOKINE_MEDIATED_SIGNALING_PATHWAY	412	0.632698	1.72109	1.4003e-06	1.4003e-06	0.000429722	1043	tags=25%, list=5%, signal=24%	CXCL10/CCL8/ISG15/CXCL11/CCL2/CCL7/MX1/IFITM3/IFITM1/IRF7/OASL/PARP14/TNFSF13B/IFITM2/OAS1/OAS2/USP18/IL1RN/OAS3/CCR1/LILRA5/SOCS1/CARD16/IL1R2/STAT1/LILRB1/STAT2/LILRB2/CASP4/CASP1/PARP9/LILRB4/CXCL9/IFI27/HIF1A/TNFRSF1A/ADAR/ACSL1/LILRA1/FCER1G/ZBP1/SP100/SRC/SPHK1/TANK/SPPL2A/JAK2/IRF1/TRADD/CSF2RB/RBM47/LILRA4/CIB1/PTPRC/IL3RA/IFNGR2/LILRA2/MYD88/HCK/CMKLR1/IKBKE/IL15RA/LYN/SAMHD1/TRIM56/CCR5…
GOBP_POSITIVE_REGULATION_OF_RESPONSE_TO_EXTERNAL_STIMULUS	GOBP_POSITIVE_REGULATION_OF_RESPONSE_TO_EXTERNAL_STIMULUS	500	0.59251	1.62934	3.12263e-06	3.12263e-06	0.000898371	1213	tags=24%, list=6%, signal=24%	CXCL10/CCL7/RSAD2/IRF7/IDO1/IFI35/OASL/GBP5/OAS1/FPR2/IFI16/OAS3/CCR1/LILRA5/PLSCR1/LGALS9/NMI/CD47/SCIMP/IFIH1/MNDA/CASP4/CASP1/PARP9/HAVCR2/C3AR1/FCGR1A/TNFRSF1A/CD40/OPTN/HLA-E/TGFB1/UNC93B1/TYROBP/ZBP1/FFAR2/DDX60/HLA-F/FLOT1/SRC/ZNFX1/FCN1/PIK3AP1/JAK2/TLR1/IRF1/TRADD/CD300A/CLEC7A/CLEC4E/RBM47/NINJ1/DHX58/LY96/LILRA4/CEBPB/CD14/NLRP3/LILRA2/AIF1/MYD88/USP15/RTN4/LGALS2/HCK/TRIM5/CYBA/CMKLR1…
GOBP_POSITIVE_REGULATION_OF_CALCIUM_ION_TRANSPORT	GOBP_POSITIVE_REGULATION_OF_CALCIUM_ION_TRANSPORT	107	0.795362	1.89713	3.6015e-06	3.6015e-06	0.000950067	1225	tags=21%, list=6%, signal=20%	CXCL10/CXCL11/CCL2/CCR1/LILRA5/CXCL9/CALM1/GSTO1/VMP1/P2RY6/LILRA2/P2RX4/BAK1/SRI/SUMO1/CALM3/TRPV2/CCL4/JAK3/SNCA/PPP3CB/PLCG2/HOMER1
GOBP_REGULATION_OF_RELEASE_OF_SEQUESTERED_CALCIUM_ION_INTO_CYTOSOL	GOBP_REGULATION_OF_RELEASE_OF_SEQUESTERED_CALCIUM_ION_INTO_CYTOSOL	64	0.853271	1.86677	3.7151e-06	3.7151e-06	0.000950067	1074	tags=23%, list=5%, signal=22%	CXCL10/CXCL11/CXCL9/CALM1/GSTO1/P2RY6/CYBA/LYN/SLC8A1/SRI/PTK2B/CALM3/PTPN6/SNCA/FKBP1A
GOBP_RIBONUCLEOPROTEIN_COMPLEX_SUBUNIT_ORGANIZATION	GOBP_RIBONUCLEOPROTEIN_COMPLEX_SUBUNIT_ORGANIZATION	195	-0.651836	-1.75683	4.74476e-06	4.74476e-06	0.00114952	2641	tags=40%, list=13%, signal=35%	DHX29/SF3B6/SRSF6/CPSF7/EIF2D/DICER1/SFSWAP/LSM2/LUC7L3/TXNL4A/PHF5A/NOP2/SF3A1/AGO1/SART1/SRPK2/RRS1/USP39/WDR77/SRSF5/SNRPC/SNRPD1/DHX9/EIF3A/SRSF9/SNRPA1/SF3B5/SNU13/ZNHIT3/MRPS7/SNRPF/LSM4/AGO4/PRPF6/DDX1/PRPF8/DENR/LUC7L2/YTHDC1/PRKDC/ATM/ZFAND1/EIF3D/STRAP/RBM5/NUDT21/CLNS1A/EIF3K/RPS27L/PSIP1/SF3B1/RPL38/EIF2S3/CELF2/DDX46/SF1/EIF3G/SNRPE/EIF3H/SNRPD2/RPL11/RPS19/RPS15/RPS5/EIF3M/RPS28/RPS…
GOBP_POSITIVE_REGULATION_OF_CALCIUM_ION_TRANSMEMBRANE_TRANSPORT	GOBP_POSITIVE_REGULATION_OF_CALCIUM_ION_TRANSMEMBRANE_TRANSPORT	75	0.840316	1.88317	5.44891e-06	5.44891e-06	0.00125411	1147	tags=20%, list=6%, signal=19%	CXCL10/CXCL11/CXCL9/CALM1/GSTO1/VMP1/P2RY6/P2RX4/BAK1/SRI/SUMO1/CALM3/SNCA/PPP3CB/PLCG2
GOBP_ACTIVATION_OF_INNATE_IMMUNE_RESPONSE	GOBP_ACTIVATION_OF_INNATE_IMMUNE_RESPONSE	208	0.706025	1.7874	6.44131e-06	6.44131e-06	0.00141192	1213	tags=32%, list=6%, signal=31%	RSAD2/IRF7/IFI35/OASL/OAS1/IFI16/OAS3/LGALS9/NMI/SCIMP/IFIH1/MNDA/CASP1/HAVCR2/CD40/UNC93B1/TYROBP/ZBP1/FFAR2/DDX60/FLOT1/SRC/ZNFX1/FCN1/PIK3AP1/TLR1/IRF1/CD300A/CLEC7A/CLEC4E/NINJ1/DHX58/LY96/LILRA4/CD14/NLRP3/LILRA2/MYD88/USP15/RTN4/HCK/TRIM5/CYBA/LYN/MEFV/WDFY1/TLR2/MAP2K6/SLC15A4/APPL1/CYLD/RIPK2/NAIP/TRIM25/TBK1/SFPQ/IRF4/BTK/XIAP/PYCARD/SLC15A3/DDX3X/PLCG2/SYK/TICAM1/TLR7/PAK1
GOBP_POSITIVE_REGULATION_OF_DEFENSE_RESPONSE	GOBP_POSITIVE_REGULATION_OF_DEFENSE_RESPONSE	382	0.613712	1.66217	9.45109e-06	9.45109e-06	0.00194962	1213	tags=27%, list=6%, signal=26%	RSAD2/IRF7/IDO1/IFI35/OASL/GBP5/OAS1/FPR2/IFI16/OAS3/LILRA5/PLSCR1/LGALS9/NMI/CD47/SCIMP/IFIH1/MNDA/CASP4/CASP1/PARP9/HAVCR2/FCGR1A/TNFRSF1A/CD40/OPTN/HLA-E/UNC93B1/TYROBP/ZBP1/FFAR2/DDX60/HLA-F/FLOT1/SRC/ZNFX1/FCN1/PIK3AP1/JAK2/TLR1/IRF1/TRADD/CD300A/CLEC7A/CLEC4E/RBM47/NINJ1/DHX58/LY96/LILRA4/CEBPB/CD14/NLRP3/LILRA2/MYD88/USP15/RTN4/LGALS2/HCK/TRIM5/CYBA/IKBKE/LYN/TRIM56/EMILIN2/MEFV/GRN/WDFY1/…
GOBP_RIBOSOMAL_SMALL_SUBUNIT_BIOGENESIS	GOBP_RIBOSOMAL_SMALL_SUBUNIT_BIOGENESIS	74	-0.773129	-1.82893	9.74141e-06	9.74141e-06	0.00194962	2104	tags=38%, list=10%, signal=34%	IMP4/RRS1/WDR46/NOB1/GTF2H5/IMP3/SNU13/MRPS7/RPS16/PRKDC/RPS27L/RPS9/RPL38/RPS21/RPS19/RPS25/RPS15/RPS24/RPS5/RPS28/RPSA/RPS7/RPS27/RPS17/RPS8/RPS14/RPS6/NPM1
GOBP_POSITIVE_REGULATION_OF_MONOATOMIC_ION_TRANSPORT	GOBP_POSITIVE_REGULATION_OF_MONOATOMIC_ION_TRANSPORT	186	0.698865	1.75688	1.45029e-05	1.45029e-05	0.00278163	1225	tags=17%, list=6%, signal=16%	CXCL10/CXCL11/CCL2/CCR1/LILRA5/CXCL9/CALM1/GSTO1/ATP1B3/VMP1/P2RY6/PTAFR/IFNGR2/LILRA2/GLRX/P2RX4/BAK1/SRI/SUMO1/COX17/CCR2/KCNJ2/CALM3/TRPV2/FLNA/CCL4/JAK3/SNCA/PPP3CB/PLCG2/MLLT6/HOMER1
GOBP_RIBOSOMAL_LARGE_SUBUNIT_BIOGENESIS	GOBP_RIBOSOMAL_LARGE_SUBUNIT_BIOGENESIS	65	-0.795489	-1.84776	1.60778e-05	1.60778e-05	0.00296034	1293	tags=32%, list=6%, signal=30%	NIFK/ZNHIT3/RPL26L1/WDR74/DDX18/RPL38/GTF3A/RPL35/RPL11/NSA2/RPL14/RSL24D1/RPL23A/RPL10/RPL35A/NPM1/RPL26/RPLP0/RPL6/RPL5/RPL7
GOBP_INNATE_IMMUNE_RESPONSE_ACTIVATING_SIGNALING_PATHWAY	GOBP_INNATE_IMMUNE_RESPONSE_ACTIVATING_SIGNALING_PATHWAY	187	0.701797	1.76479	2.01688e-05	2.01688e-05	0.00357078	1213	tags=32%, list=6%, signal=30%	RSAD2/IRF7/IFI35/OASL/OAS1/OAS3/LGALS9/NMI/SCIMP/IFIH1/CASP1/HAVCR2/CD40/UNC93B1/TYROBP/FFAR2/DDX60/FLOT1/SRC/FCN1/PIK3AP1/TLR1/IRF1/CD300A/CLEC7A/CLEC4E/NINJ1/DHX58/LY96/LILRA4/CD14/NLRP3/LILRA2/MYD88/USP15/RTN4/HCK/CYBA/LYN/MEFV/WDFY1/TLR2/MAP2K6/SLC15A4/APPL1/CYLD/RIPK2/NAIP/TRIM25/IRF4/BTK/XIAP/PYCARD/SLC15A3/DDX3X/PLCG2/SYK/TICAM1/TLR7/PAK1
GOBP_OXIDATIVE_PHOSPHORYLATION	GOBP_OXIDATIVE_PHOSPHORYLATION	123	-0.702328	-1.79132	2.10769e-05	2.10769e-05	0.00359334	2115	tags=50%, list=10%, signal=46%	CYCS/MT-ND4L/GHITM/SDHC/PINK1/NDUFAB1/UQCC2/NDUFA1/NDUFA7/CYC1/NDUFS6/NDUFA13/NDUFC2/NDUFB11/DLD/NDUFA10/NDUFA11/NDUFA2/NDUFB1/MT-ATP8/MT-ND3/NDUFS3/COX6B1/STOML2/SHMT2/UQCR10/UQCRQ/UQCC3/NDUFB4/NDUFS7/COX6C/UQCRHL/UQCR11/UQCRC2/NDUFB7/MT-ND4/NDUFB10/NDUFB5/NDUFA3/MT-CO1/PARK7/NDUFB8/COX7C/COX5A/NDUFA4/MT-ND2/MT-CYB/CHCHD10/MT-ATP6/MT-CO2/ISCU/MT-ND5/NDUFS5/MT-ND1/NDUFS8/COX4I1/COX7A2L/NDUFB9/UQC…
GOBP_POSITIVE_REGULATION_OF_RESPONSE_TO_BIOTIC_STIMULUS	GOBP_POSITIVE_REGULATION_OF_RESPONSE_TO_BIOTIC_STIMULUS	285	0.652822	1.71169	2.2832e-05	2.2832e-05	0.00375355	1335	tags=31%, list=6%, signal=30%	RSAD2/IRF7/IFI35/OASL/GBP5/OAS1/FPR2/IFI16/OAS3/PLSCR1/LGALS9/NMI/SCIMP/IFIH1/MNDA/CASP1/PARP9/HAVCR2/CD40/HLA-E/UNC93B1/TYROBP/ZBP1/FFAR2/DDX60/HLA-F/FLOT1/CD274/SRC/ZNFX1/FCN1/PIK3AP1/TLR1/IRF1/CD300A/CLEC7A/CLEC4E/RBM47/NINJ1/DHX58/LY96/LILRA4/CD14/NLRP3/LILRA2/MYD88/USP15/RTN4/HCK/TRIM5/CYBA/IKBKE/LYN/TRIM56/EMILIN2/MEFV/GRN/WDFY1/TLR2/ADAM8/SPI1/MAP2K6/MR1/SLC15A4/AKIRIN2/APPL1/NLRC5/CD1D/CY…
GOBP_IMMUNE_RESPONSE_REGULATING_CELL_SURFACE_RECEPTOR_SIGNALING_PATHWAY	GOBP_IMMUNE_RESPONSE_REGULATING_CELL_SURFACE_RECEPTOR_SIGNALING_PATHWAY	302	0.643913	1.69735	2.4582e-05	2.4582e-05	0.0039019	1397	tags=27%, list=7%, signal=26%	GBP1/IFI35/OAS1/FPR2/FPR1/FPR3/PLSCR1/LGALS9/NMI/CD47/LILRB1/LCP2/SCIMP/MNDA/LILRB2/LILRB4/C3AR1/FCGR1A/CD40/ELF1/RBCK1/CD38/FCER1G/TYROBP/FFAR2/FLOT1/GRB2/IGHG3/SRC/FCN1/FCGR3A/IGHG4/PIK3AP1/FCGR2B/TLR1/CD300A/CLEC7A/CLEC4E/NINJ1/LY96/LILRA4/CD14/PTPRC/LILRA2/HCK/THEMIS2/CYBA/PDE4B/LAT2/CMKLR1/HLA-A/LYN/MYO1G/TRGC1/WDFY1/DENND1B/CLEC4D/MEF2C/APPL1/IGHG1/INPP5D/NR4A3/RIPK2/PTPN2/SH2B2/BTK/PRKD2/P…
GOBP_CALCIUM_ION_TRANSPORT	GOBP_CALCIUM_ION_TRANSPORT	348	0.614916	1.64405	2.60303e-05	2.60303e-05	0.00399405	1225	tags=14%, list=6%, signal=13%	CXCL10/CCL8/CXCL11/CCL2/CCR1/LILRA5/LILRB1/LILRB2/CXCL9/CALM1/PML/GSTO1/C4orf3/VMP1/P2RY6/ANXA2/PTPRC/LILRA2/CYBA/PDE4B/LYN/P2RX4/BAK1/SLC8A1/CCR5/VDR/SRI/SUMO1/TMBIM6/GPR35/PTK2B/CALM3/FMR1/ITGAV/TRPV2/SEC61A1/FLNA/PTPN6/CCL4/JAK3/SNCA/FKBP1A/MICU2/PANX1/PPP3CB/PLCG2/MCOLN1/HOMER1
GOBP_ACTIVATION_OF_IMMUNE_RESPONSE	GOBP_ACTIVATION_OF_IMMUNE_RESPONSE	438	0.588798	1.60876	3.06857e-05	3.06857e-05	0.00455649	1215	tags=25%, list=6%, signal=24%	RSAD2/GBP1/IRF7/IFI35/OASL/OAS1/FPR2/IFI16/FPR1/OAS3/FPR3/PLSCR1/LGALS9/NMI/CD47/LCP2/SCIMP/IFIH1/MNDA/SERPING1/CASP1/LILRB4/HAVCR2/C3AR1/CD40/ELF1/RBCK1/UNC93B1/CFD/CD38/FCER1G/TYROBP/ZBP1/FFAR2/DDX60/FLOT1/GRB2/IGHG3/SRC/ZNFX1/FCN1/IGHG4/PIK3AP1/FCGR2B/TLR1/IRF1/CD300A/CLEC7A/CLEC4E/NINJ1/DHX58/LY96/LILRA4/CD14/PTPRC/NLRP3/LILRA2/MYD88/USP15/RTN4/HCK/TRIM5/THEMIS2/CYBA/PDE4B/LAT2/CMKLR1/HLA-A/L…
GOBP_G_PROTEIN_COUPLED_RECEPTOR_SIGNALING_PATHWAY_COUPLED_TO_CYCLIC_NUCLEOTIDE_SECOND_MESSENGER	GOBP_G_PROTEIN_COUPLED_RECEPTOR_SIGNALING_PATHWAY_COUPLED_TO_CYCLIC_NUCLEOTIDE_SECOND_MESSENGER	28	0.929654	1.82715	3.32024e-05	3.32024e-05	0.00477613	69	tags=7%, list=0%, signal=7%	CCL2/CCR1
GOBP_POSITIVE_REGULATION_OF_MONOATOMIC_ION_TRANSMEMBRANE_TRANSPORT	GOBP_POSITIVE_REGULATION_OF_MONOATOMIC_ION_TRANSMEMBRANE_TRANSPORT	135	0.740469	1.80844	3.62853e-05	3.62853e-05	0.00506142	1147	tags=18%, list=6%, signal=17%	CXCL10/CXCL11/CCL2/CXCL9/CALM1/GSTO1/ATP1B3/VMP1/P2RY6/PTAFR/IFNGR2/GLRX/P2RX4/BAK1/SRI/SUMO1/COX17/CCR2/KCNJ2/CALM3/FLNA/SNCA/PPP3CB/PLCG2
GOBP_REGULATION_OF_CALCIUM_ION_TRANSPORT	GOBP_REGULATION_OF_CALCIUM_ION_TRANSPORT	211	0.680024	1.73238	4.21243e-05	4.21243e-05	0.00570309	1147	tags=17%, list=6%, signal=16%	CXCL10/CXCL11/CCL2/CCR1/LILRA5/LILRB1/LILRB2/CXCL9/CALM1/PML/GSTO1/C4orf3/VMP1/P2RY6/LILRA2/CYBA/PDE4B/LYN/P2RX4/BAK1/SLC8A1/SRI/SUMO1/TMBIM6/GPR35/PTK2B/CALM3/FMR1/TRPV2/PTPN6/CCL4/JAK3/SNCA/FKBP1A/PPP3CB/PLCG2
GOBP_AEROBIC_RESPIRATION	GOBP_AEROBIC_RESPIRATION	168	-0.652603	-1.73439	4.55822e-05	4.55822e-05	0.00599492	2034	tags=46%, list=10%, signal=42%	MT-ND4L/GHITM/BLOC1S1/SDHC/PINK1/NNT/PDHB/NDUFAB1/UQCC2/IREB2/NDUFA1/NDUFA7/ADSL/CYC1/ARL2/NDUFS6/MDH2/MRPS36/NDUFA13/NDUFC2/NDUFB11/DLD/MTFR1L/NDUFA10/IDH3G/NDUFA11/NDUFA2/NDUFB1/MT-ATP8/MT-ND3/NDUFS3/COX6B1/STOML2/MDH1/SHMT2/SURF1/UQCR10/UQCRQ/UQCC3/NDUFB4/NDUFS7/COX6C/UQCRHL/UQCR11/CS/UQCRC2/NDUFB7/MT-ND4/SUCLG1/NDUFB10/NDUFB5/CAT/NDUFA3/MT-CO1/PARK7/NDUFB8/OXA1L/COX7C/COX5A/NDUFA4/MT-ND2/MT-C…
GOBP_POSITIVE_REGULATION_OF_RELEASE_OF_SEQUESTERED_CALCIUM_ION_INTO_CYTOSOL	GOBP_POSITIVE_REGULATION_OF_RELEASE_OF_SEQUESTERED_CALCIUM_ION_INTO_CYTOSOL	33	0.906267	1.83049	5.42509e-05	5.42509e-05	0.00693682	1033	tags=27%, list=5%, signal=26%	CXCL10/CXCL11/CXCL9/CALM1/GSTO1/P2RY6/SRI/CALM3/SNCA
GOBP_RIBOSOME_ASSEMBLY	GOBP_RIBOSOME_ASSEMBLY	53	-0.807764	-1.79235	6.36524e-05	6.36524e-05	0.00791897	1217	tags=42%, list=6%, signal=39%	MRPS2/MRPS7/PRKDC/SBDS/EIF2A/RPS27L/RPL38/C1QBP/RPL11/RPS19/RPS15/RPS5/RPS28/RPSA/RPS27/RPL23A/RPL10/RPS14/NPM1/RPLP0/RPL6/RPL5
GOBP_REGULATION_OF_CALCIUM_ION_TRANSMEMBRANE_TRANSPORT	GOBP_REGULATION_OF_CALCIUM_ION_TRANSMEMBRANE_TRANSPORT	141	0.732997	1.79192	7.02279e-05	7.02279e-05	0.00850711	1147	tags=19%, list=6%, signal=18%	CXCL10/CXCL11/CXCL9/CALM1/PML/GSTO1/C4orf3/VMP1/P2RY6/CYBA/PDE4B/LYN/P2RX4/BAK1/SLC8A1/SRI/SUMO1/TMBIM6/GPR35/PTK2B/CALM3/FMR1/PTPN6/SNCA/FKBP1A/PPP3CB/PLCG2
GOBP_CGMP_MEDIATED_SIGNALING	GOBP_CGMP_MEDIATED_SIGNALING	21	-0.919966	-1.73237	7.20923e-05	7.20923e-05	0.00850903	163	tags=14%, list=1%, signal=14%	CD36/THBS1/APOE
GOBP_RESPONSE_TO_INTERFERON_BETA	GOBP_RESPONSE_TO_INTERFERON_BETA	26	0.932919	1.82994	7.56302e-05	7.56302e-05	0.00870345	478	tags=54%, list=2%, signal=53%	IFITM3/IFITM1/BST2/IFITM2/OAS1/IFI16/XAF1/STAT1/PLSCR1/MNDA/PNPT1/CAPN2/IRF1/IKBKE
GOBP_NEGATIVE_REGULATION_OF_IMMUNE_SYSTEM_PROCESS	GOBP_NEGATIVE_REGULATION_OF_IMMUNE_SYSTEM_PROCESS	416	0.578767	1.57444	7.91738e-05	7.91738e-05	0.00888902	1179	tags=21%, list=6%, signal=20%	ISG15/CCL2/GBP1/IDO1/PARP14/BST2/OAS1/USP18/SERPINB9/IFI16/OAS3/IL4I1/SOCS1/LGALS9/NMI/CD47/LILRB1/STAT2/MNDA/LILRB2/FGL2/SERPING1/LILRB4/HAVCR2/ADAR/HLA-E/TGFB1/ELF1/LILRB3/TYROBP/HLA-B/HLA-F/CD274/SRC/FCGR2B/IRF1/CD300A/RASSF5/DHX58/LILRA4/CEBPB/PTPRC/LILRA2/USP15/HCK/CD86/HLA-A/LYN/SAMHD1/FN1/CD80/MAFB/GRN/RARA/RUNX3/RHBDF2/RUNX1/TRAFD1/SPI1/TRIM21/APPL1/TMBIM6/NLRC5/INPP5D/CD68/CBFB/CCR2/TMEM…
GOBP_ATP_SYNTHESIS_COUPLED_ELECTRON_TRANSPORT	GOBP_ATP_SYNTHESIS_COUPLED_ELECTRON_TRANSPORT	93	-0.726654	-1.79404	0.00011701	0.00011701	0.0124358	2115	tags=56%, list=10%, signal=50%	CYCS/MT-ND4L/GHITM/SDHC/PINK1/NDUFAB1/NDUFA1/NDUFA7/CYC1/NDUFS6/NDUFC2/DLD/NDUFA10/NDUFA2/NDUFB1/MT-ND3/NDUFS3/COX6B1/UQCR10/UQCRQ/UQCC3/NDUFB4/NDUFS7/COX6C/UQCRHL/UQCR11/UQCRC2/NDUFB7/MT-ND4/NDUFB10/NDUFB5/NDUFA3/MT-CO1/PARK7/NDUFB8/COX7C/COX5A/NDUFA4/MT-ND2/MT-CYB/MT-CO2/ISCU/MT-ND5/NDUFS5/MT-ND1/NDUFS8/COX4I1/COX7A2L/NDUFB9/UQCRH/MT-CO3/UQCRB
GOBP_POSITIVE_REGULATION_OF_CYTOKINE_PRODUCTION	GOBP_POSITIVE_REGULATION_OF_CYTOKINE_PRODUCTION	431	0.575245	1.56996	0.000118151	0.000118151	0.0124358	1250	tags=25%, list=6%, signal=24%	ISG15/RSAD2/IRF7/IDO1/GBP5/OAS1/HPSE/OAS2/IFI16/OAS3/LILRA5/EIF2AK2/STAT1/LGALS9/IL27/LILRB1/SCIMP/IFIH1/MNDA/LILRB2/CASP1/HAVCR2/HIF1A/C3AR1/CD40/HLA-E/TGFB1/GSDMD/UNC93B1/FCER1G/ARID5A/TYROBP/FFAR2/HLA-F/FLOT1/CD274/SRC/SPHK1/FCN1/FCGR3A/TMEM106A/PTAFR/B2M/JAK2/TLR1/IRF1/CLEC7A/CLEC4E/RBM47/DHX58/LY96/CEBPB/CD14/PTPRC/NLRP3/LILRA2/AIF1/MYD88/RAB1A/CYBA/PDE4B/CD86/HLA-A/CD80/TRIM56/MEFV/SASH3/RA…
GOBP_RESPONSE_TO_TYPE_I_INTERFERON	GOBP_RESPONSE_TO_TYPE_I_INTERFERON	61	0.812944	1.77128	0.000118869	0.000118869	0.0124358	1004	tags=49%, list=5%, signal=47%	ISG15/IFIT1/MX1/IFITM3/IFITM1/IRF7/IFITM2/OAS1/OAS2/USP18/OAS3/STAT1/STAT2/IFI27/ADAR/ZBP1/SP100/TANK/RBM47/MYD88/IKBKE/SAMHD1/TRIM56/PTPN1/NLRC5/PTPN2/TBK1/AZI2/IFNAR1/PTPN6
GOBP_INTERFERON_MEDIATED_SIGNALING_PATHWAY	GOBP_INTERFERON_MEDIATED_SIGNALING_PATHWAY	74	0.797204	1.78544	0.00012405	0.00012405	0.0126187	1004	tags=47%, list=5%, signal=45%	ISG15/IFITM3/IFITM1/IRF7/PARP14/IFITM2/OAS1/OAS2/USP18/OAS3/STAT1/STAT2/PARP9/IFI27/ADAR/ZBP1/SP100/TANK/JAK2/IRF1/RBM47/IFNGR2/MYD88/HCK/IKBKE/SAMHD1/TRIM56/PTPN1/NLRC5/PTPN2/IFNGR1/TBK1/AZI2/IFNAR1/PTPN6
GOBP_RIBOSOME_BIOGENESIS	GOBP_RIBOSOME_BIOGENESIS	276	-0.57674	-1.6115	0.000128196	0.000128196	0.0126187	2450	tags=30%, list=12%, signal=27%	GAR1/NOL8/HEATR3/EXOSC6/RIOK1/NOP2/PELP1/NOLC1/DDX17/EXOSC5/IMP4/SART1/EBNA1BP2/PWP1/SIRT7/USP36/RRS1/SDAD1/CUL4B/WDR46/DDX54/FBL/EIF4A3/DDX56/WBP11/NOB1/NSUN5/GTF2H5/IMP3/SNU13/RRP12/NOP56/NIFK/RAN/ZNHIT3/MRPS2/MRPS7/RPS16/RPL26L1/NOP58/METTL5/XRN2/PRKDC/SBDS/WDR74/EIF2A/RPS27L/NHP2/DDX18/RPS9/RPL38/GTF3A/C1QBP/PA2G4/RPL27/RPL35/RPL11/RPS21/RPS19/NSA2/RPS25/RPS15/RPS24/RPS5/RPL14/RPS28/RPSA/RPS7…
GOBP_ADENYLATE_CYCLASE_MODULATING_G_PROTEIN_COUPLED_RECEPTOR_SIGNALING_PATHWAY	GOBP_ADENYLATE_CYCLASE_MODULATING_G_PROTEIN_COUPLED_RECEPTOR_SIGNALING_PATHWAY	151	0.706732	1.74616	0.000128842	0.000128842	0.0126187	622	tags=9%, list=3%, signal=8%	CXCL10/CXCL11/FPR2/FPR1/CXCL9/ADGRE5/ADGRE2/GNA15/GNAI3/PDE4B/GNA13/GNB1/MARCO
GOBP_RESPIRATORY_ELECTRON_TRANSPORT_CHAIN	GOBP_RESPIRATORY_ELECTRON_TRANSPORT_CHAIN	112	-0.68571	-1.73514	0.000137397	0.000137397	0.0131763	2407	tags=52%, list=12%, signal=46%	UQCRC1/COX8A/PLEC/CYCS/MT-ND4L/GHITM/SDHC/ETFA/PINK1/NDUFAB1/NDUFA1/NDUFA7/CYC1/NDUFS6/NDUFC2/DLD/NDUFA10/NDUFA2/NDUFB1/MT-ND3/NDUFS3/COX6B1/SOD2/UQCR10/UQCRQ/UQCC3/NDUFB4/ETFB/NDUFS7/COX6C/UQCRHL/UQCR11/UQCRC2/NDUFB7/MT-ND4/NDUFB10/NDUFB5/NDUFA3/MT-CO1/PARK7/NDUFB8/COX7C/COX5A/NDUFA4/MT-ND2/MT-CYB/MT-CO2/ISCU/MT-ND5/NDUFS5/MT-ND1/NDUFS8/COX4I1/COX7A2L/NDUFB9/UQCRH/MT-CO3/UQCRB
GOBP_PROTEIN_CONTAINING_COMPLEX_REMODELING	GOBP_PROTEIN_CONTAINING_COMPLEX_REMODELING	22	-0.894826	-1.69855	0.000149569	0.000149569	0.0137913	993	tags=23%, list=5%, signal=22%	APOC2/LPL/PLTP/APOE/APOC1
GOBP_REGULATION_OF_MONOATOMIC_ION_TRANSPORT	GOBP_REGULATION_OF_MONOATOMIC_ION_TRANSPORT	437	0.562501	1.53646	0.000151344	0.000151344	0.0137913	1225	tags=14%, list=6%, signal=13%	CXCL10/CXCL11/CCL2/CCR1/LILRA5/CLIC1/LILRB1/LILRB2/CXCL9/CALM1/PML/GSTO1/YWHAH/STOM/ATP1B3/C4orf3/VMP1/P2RY6/PTAFR/B2M/SLC31A2/IFNGR2/LILRA2/CD63/CYBA/PDE4B/CLIC4/GLRX/LYN/P2RX4/BAK1/SLC8A1/PPIF/SRI/SUMO1/TCIRG1/COX17/TMBIM6/TMEM109/UTRN/CCR2/KCNJ2/GPR35/PTK2B/CALM3/OXSR1/GNB2/FMR1/CYBB/TRPV2/FLNA/PTPN6/CCL4/JAK3/SNCA/FKBP1A/PPP3CB/PLCG2/MLLT6/HOMER1
GOBP_RESPONSE_TO_TYPE_II_INTERFERON	GOBP_RESPONSE_TO_TYPE_II_INTERFERON	125	0.718298	1.74145	0.000152799	0.000152799	0.0137913	1033	tags=35%, list=5%, signal=34%	CCL8/CCL2/CCL7/GBP1/IFITM3/IFITM1/PARP14/BST2/IFITM2/GBP5/GCH1/GBP4/STAT1/LGALS9/CD47/CASP1/PARP9/CDC42EP2/CD40/GBP2/SP100/JAK2/CALCOCO2/IRF1/NUB1/IFNGR2/AIF1/HCK/KYNU/MEFV/CCL13/ACTR3/TLR2/TRIM21/RAB20/NLRC5/PTPN2/IFNGR1/STXBP2/CDC42/ACTG1/VAMP3/CCL4/SNCA
GOBP_REGULATION_OF_METAL_ION_TRANSPORT	GOBP_REGULATION_OF_METAL_ION_TRANSPORT	320	0.605011	1.60586	0.00019105	0.00019105	0.0169122	1225	tags=16%, list=6%, signal=15%	CXCL10/CXCL11/CCL2/CCR1/LILRA5/LILRB1/LILRB2/CXCL9/CALM1/PML/GSTO1/YWHAH/STOM/ATP1B3/C4orf3/VMP1/P2RY6/B2M/SLC31A2/LILRA2/CD63/CYBA/PDE4B/GLRX/LYN/P2RX4/BAK1/SLC8A1/SRI/SUMO1/TMBIM6/UTRN/KCNJ2/GPR35/PTK2B/CALM3/OXSR1/GNB2/FMR1/TRPV2/FLNA/PTPN6/CCL4/JAK3/SNCA/FKBP1A/PPP3CB/PLCG2/MLLT6/HOMER1
GOBP_NEGATIVE_REGULATION_OF_NEURON_PROJECTION_REGENERATION	GOBP_NEGATIVE_REGULATION_OF_NEURON_PROJECTION_REGENERATION	12	-0.95249	-1.65039	0.000211251	0.000211251	0.0183476	7	tags=17%, list=0%, signal=17%	RTN4R/SPP1
GOBP_TRANSLATIONAL_INITIATION	GOBP_TRANSLATIONAL_INITIATION	115	-0.683333	-1.73182	0.000226542	0.000226542	0.0190954	2458	tags=47%, list=12%, signal=42%	EIF2D/IMPACT/LARP1/EIF2AK3/EIF2AK4/EIF4A1/EIF2B5/YTHDF1/EIF1AX/NCBP2/POLR2G/PPP1R15A/EIF3A/YTHDF3/BZW1/EIF4E/EIF4EBP2/ATF4/UHMK1/EIF4H/EIF5B/DDX1/EIF4G2/DENR/SH3BGRL/TPR/EIF3D/DNAJC3/EIF2A/CSDE1/BZW2/RPS6KB2/EIF3K/EIF1AY/EIF1/EIF2S3/CCL5/EIF1B/EIF4A2/EIF3G/EIF3H/EIF4B/RPS5/EIF4EBP1/EIF3M/EIF3L/EIF3F/RPS17/RPS3/NPM1/RPS3A/HSPB1/RPL13A/EIF3E
GOBP_CELLULAR_RESPIRATION	GOBP_CELLULAR_RESPIRATION	208	-0.584661	-1.59163	0.000228158	0.000228158	0.0190954	2407	tags=44%, list=12%, signal=39%	UQCRC1/COX8A/FH/PLEC/BNIP3/CYCS/LYRM7/MT-ND4L/COQ10B/GHITM/BLOC1S1/SDHC/ETFA/PINK1/NNT/PDHB/NDUFAB1/UQCC2/IREB2/NDUFA1/NDUFA7/ADSL/CYC1/ARL2/NDUFS6/MDH2/MRPS36/NDUFA13/NDUFC2/NDUFB11/DLD/MTFR1L/NDUFA10/IDH3G/NDUFA11/NDUFA2/NDUFB1/MT-ATP8/MT-ND3/NDUFS3/COX6B1/STOML2/SOD2/MDH1/SHMT2/SURF1/OPN3/IFNG/UQCR10/UQCRQ/UQCC3/NDUFB4/ETFB/NDUFS7/COX6C/UQCRHL/UQCR11/CS/UQCRC2/NDUFB7/MT-ND4/SUCLG1/NDUFB10/NDUF…
GOBP_MESODERMAL_CELL_DIFFERENTIATION	GOBP_MESODERMAL_CELL_DIFFERENTIATION	24	-0.865958	-1.65977	0.000253751	0.000253751	0.0208581	432	tags=17%, list=2%, signal=16%	TAF10/KLF4/ITGB1/INHBA
GOBP_ENERGY_DERIVATION_BY_OXIDATION_OF_ORGANIC_COMPOUNDS	GOBP_ENERGY_DERIVATION_BY_OXIDATION_OF_ORGANIC_COMPOUNDS	282	-0.555188	-1.55464	0.000313334	0.000313334	0.0249425	2115	tags=34%, list=10%, signal=31%	CYCS/LYRM7/MT-ND4L/COQ10B/GHITM/BLOC1S1/SDHC/ETFA/PPP1CB/PINK1/NNT/PDHB/GSK3A/INPP5K/PHKG1/NDUFAB1/UQCC2/IREB2/INSR/NDUFA1/NDUFA7/ADSL/TP53/CYC1/ARL2/NDUFS6/MDH2/MRPS36/NDUFA13/NDUFC2/NDUFB11/DLD/MTFR1L/NDUFA10/IDH3G/NDUFA11/NDUFA2/UGP2/NDUFB1/MT-ATP8/MT-ND3/NDUFS3/COX6B1/STOML2/SOD2/MDH1/RB1CC1/SHMT2/SURF1/OPN3/IFNG/UQCR10/UQCRQ/UQCC3/NDUFB4/ETFB/NDUFS7/COX6C/UQCRHL/UQCR11/CS/UQCRC2/NDUFB7/MT-ND…
GOBP_NEGATIVE_REGULATION_OF_IMMUNE_RESPONSE	GOBP_NEGATIVE_REGULATION_OF_IMMUNE_RESPONSE	172	0.65577	1.63093	0.000314276	0.000314276	0.0249425	1179	tags=30%, list=6%, signal=28%	ISG15/PARP14/OAS1/USP18/SERPINB9/IFI16/OAS3/IL4I1/LGALS9/NMI/LILRB1/STAT2/FGL2/SERPING1/LILRB4/HAVCR2/ADAR/HLA-E/TGFB1/HLA-B/HLA-F/SRC/FCGR2B/CD300A/DHX58/PTPRC/USP15/HCK/HLA-A/LYN/SAMHD1/GRN/RHBDF2/TRAFD1/SPI1/TRIM21/NLRC5/INPP5D/CCR2/PTPN2/SLAMF8/ATG12/AHR/PTPN6/JAK3/IL4R/PPP3CB/WDR41/FURIN/SMAD7/SYK
GOBP_REGULATION_OF_MONOATOMIC_ION_TRANSMEMBRANE_TRANSPORT	GOBP_REGULATION_OF_MONOATOMIC_ION_TRANSMEMBRANE_TRANSPORT	342	0.591793	1.58278	0.000323952	0.000323952	0.0252746	1147	tags=14%, list=6%, signal=14%	CXCL10/CXCL11/CCL2/CLIC1/CXCL9/CALM1/PML/GSTO1/YWHAH/STOM/ATP1B3/C4orf3/VMP1/P2RY6/PTAFR/SLC31A2/IFNGR2/CD63/CYBA/PDE4B/CLIC4/GLRX/LYN/P2RX4/BAK1/SLC8A1/PPIF/SRI/SUMO1/TCIRG1/COX17/TMBIM6/TMEM109/UTRN/CCR2/KCNJ2/GPR35/PTK2B/CALM3/OXSR1/GNB2/FMR1/CYBB/FLNA/PTPN6/SNCA/FKBP1A/PPP3CB/PLCG2
GOBP_POSITIVE_REGULATION_OF_TRANSMEMBRANE_TRANSPORT	GOBP_POSITIVE_REGULATION_OF_TRANSMEMBRANE_TRANSPORT	183	0.663264	1.6621	0.000333274	0.000333274	0.0255686	1147	tags=16%, list=6%, signal=15%	CXCL10/CXCL11/CCL2/CXCL9/CALM1/ACSL1/GSTO1/ATP1B3/VMP1/P2RY6/PTAFR/NFE2L2/IFNGR2/GLRX/P2RX4/BAK1/MEF2A/SRI/SUMO1/COX17/APPL1/NR4A3/CCR2/KCNJ2/CALM3/FLNA/SNCA/PPP3CB/PLCG2
GOBP_REGULATION_OF_AMIDE_METABOLIC_PROCESS	GOBP_REGULATION_OF_AMIDE_METABOLIC_PROCESS	432	-0.504936	-1.48048	0.000401395	0.000401395	0.0302899	2422	tags=31%, list=12%, signal=28%	IMPACT/SPHK2/TNRC6A/LARP1/EIF2AK3/TSFM/CNOT3/EIF2AK4/NOLC1/EIF2B5/SYNCRIP/SRP9/YTHDF1/AGO1/EXOSC5/BIN1/MSI2/MRPS27/LSM14B/TMED10/METAP1/NCBP2/PINK1/DPH5/CNOT7/RC3H1/PTCD3/KHSRP/EIF4A3/GSK3A/CAPRIN1/POLR2G/PPP1R15A/LRPPRC/DHX9/UQCC2/IREB2/YTHDF3/DAPK1/PDK1/DDX6/TP53/NSUN5/BZW1/EIF4E/PLXNB2/UPF3A/ORMDL1/LSM14A/RBM3/CNOT6L/FXR1/TCOF1/ZFP36L1/EIF4EBP2/ATF4/CNOT2/UHMK1/SESN2/PLD1/HNRNPL/RPS6KA3/ABCA7/…
GOBP_ANTIGEN_PROCESSING_AND_PRESENTATION_OF_PEPTIDE_ANTIGEN_VIA_MHC_CLASS_I	GOBP_ANTIGEN_PROCESSING_AND_PRESENTATION_OF_PEPTIDE_ANTIGEN_VIA_MHC_CLASS_I	34	0.883652	1.79809	0.000410187	0.000410187	0.0304541	1397	tags=53%, list=7%, signal=49%	TAP1/IFI30/FCGR1A/HLA-E/FCER1G/HLA-B/HLA-F/TAP2/B2M/HLA-C/TAPBP/CLEC4A/HLA-A/PDIA3/MR1/CALR/MICB/HLA-G
GOBP_EXTRACELLULAR_MATRIX_DISASSEMBLY	GOBP_EXTRACELLULAR_MATRIX_DISASSEMBLY	58	-0.743585	-1.67144	0.000427686	0.000427686	0.0304545	1023	tags=24%, list=5%, signal=23%	PDPN/MMP3/CTSS/MMP19/CTSK/IL6/MMP7/MMP10/MMP14/FSCN1/GSN/MMP9/MMP1/MMP12
GOBP_PLASMA_MEMBRANE_FUSION	GOBP_PLASMA_MEMBRANE_FUSION	13	-0.941737	-1.63943	0.000428116	0.000428116	0.0304545	667	tags=23%, list=3%, signal=22%	FOLR3/FOLR2/CD9
GOBP_ADENYLATE_CYCLASE_ACTIVATING_G_PROTEIN_COUPLED_RECEPTOR_SIGNALING_PATHWAY	GOBP_ADENYLATE_CYCLASE_ACTIVATING_G_PROTEIN_COUPLED_RECEPTOR_SIGNALING_PATHWAY	89	0.759369	1.74449	0.00043004	0.00043004	0.0304545	551	tags=9%, list=3%, signal=9%	CXCL10/CXCL11/CXCL9/ADGRE5/ADGRE2/PDE4B/GNA13/GNB1
GOBP_CALCIUM_ION_HOMEOSTASIS	GOBP_CALCIUM_ION_HOMEOSTASIS	260	0.613094	1.59269	0.000437875	0.000437875	0.0305395	1207	tags=14%, list=6%, signal=14%	CXCL10/CCL8/CXCL11/CCL7/CCR1/CXCL9/CALM1/PML/CD40/GSTO1/P2RY6/SNX10/PTPRC/CYBA/GRINA/LYN/BAK1/SLC8A1/CCR5/CCL13/VDR/SRI/TCIRG1/TMBIM6/CCR2/PTK2B/CALM3/FLNA/HSP90B1/PTPN6/SNCA/FKBP1A/MICU2/PLCG2/TGM2/CALR/MCOLN1
GOBP_INTERFERON_BETA_PRODUCTION	GOBP_INTERFERON_BETA_PRODUCTION	52	0.826195	1.77719	0.000444673	0.000444673	0.0305507	1493	tags=48%, list=7%, signal=45%	ISG15/IRF7/OAS1/OAS2/OAS3/NMI/LILRB1/IFIH1/FLOT1/IRF1/TRIM56/TLR2/RIPK2/TBK1/PYCARD/IRF5/TRIM38/YY1/DDX3X/TICAM1/TLR7/RELB/SIRPA/POLR3D/TLR8
GOBP_REGULATION_OF_CELLULAR_MACROMOLECULE_BIOSYNTHETIC_PROCESS	GOBP_REGULATION_OF_CELLULAR_MACROMOLECULE_BIOSYNTHETIC_PROCESS	447	-0.497995	-1.46267	0.000478921	0.000478921	0.0324198	2425	tags=31%, list=12%, signal=28%	TCF7L2/IMPACT/TNRC6A/LARP1/EIF2AK3/TSFM/CNOT3/EIF2AK4/NOLC1/EIF2B5/SYNCRIP/SRP9/YTHDF1/AGO1/EXOSC5/MSI2/MRPS27/LSM14B/ITM2C/METAP1/NCBP2/ULK1/PINK1/DPH5/CNOT7/RC3H1/PTCD3/KHSRP/EIF4A3/GSK3A/INPP5K/CAPRIN1/POLR2G/PPP1R15A/LRPPRC/DHX9/UQCC2/IREB2/INSR/YTHDF3/DAPK1/DDX6/NSUN5/DBI/BZW1/EIF4E/PLXNB2/UPF3A/LSM14A/RBM3/CNOT6L/FXR1/TCOF1/ZFP36L1/EIF4EBP2/ATF4/CNOT2/UHMK1/SESN2/PLD1/HNRNPL/RPS6KA3/ABCA7/E…
GOBP_LIPID_CATABOLIC_PROCESS	GOBP_LIPID_CATABOLIC_PROCESS	266	-0.556054	-1.55429	0.000575781	0.000575781	0.0382981	3194	tags=25%, list=15%, signal=22%	DDHD2/CDK4/NEU3/PLA2G12A/ILVBL/HPGD/PEX2/GLA/PAFAH1B3/HADH/SMPD4/ACOX1/IDH1/ADTRP/ECHS1/IVD/ECI2/NEU1/GDE1/PNPLA8/ECI1/HSD17B11/SCARB1/ETFA/ACAA1/LPIN1/HSD17B14/PNPLA2/HSD17B4/CES1/PLCB2/MGST2/SESN2/LONP2/DPEP2/HEXB/PLD1/GPCPD1/MGLL/PPT1/APOC2/GALC/HADHA/CYP27A1/SCP2/ACOT7/ETFB/HEXA/TBL1XR1/SMPDL3A/LPL/PRDX6/ABHD2/HINT2/SORL1/FUCA1/GM2A/ECH1/ABHD5/ASAH1/IRS2/CYP1B1/PLBD1/LIPA/SPP1/APOE/APOC1
GOBP_HIGH_DENSITY_LIPOPROTEIN_PARTICLE_REMODELING	GOBP_HIGH_DENSITY_LIPOPROTEIN_PARTICLE_REMODELING	12	-0.941197	-1.63083	0.000582398	0.000582398	0.0382981	192	tags=33%, list=1%, signal=33%	SCARB1/PLTP/APOE/APOC1
GOBP_CALCIUM_ION_TRANSMEMBRANE_IMPORT_INTO_CYTOSOL	GOBP_CALCIUM_ION_TRANSMEMBRANE_IMPORT_INTO_CYTOSOL	150	0.689148	1.69902	0.000616993	0.000616993	0.0400016	1207	tags=17%, list=6%, signal=16%	CXCL10/CXCL11/CXCL9/CALM1/PML/GSTO1/P2RY6/PTPRC/CYBA/LYN/P2RX4/BAK1/SLC8A1/CCR5/SRI/TMBIM6/PTK2B/CALM3/TRPV2/FLNA/PTPN6/SNCA/FKBP1A/PPP3CB/PLCG2/MCOLN1
GOBP_EXOCYTOSIS	GOBP_EXOCYTOSIS	308	0.574883	1.51942	0.000762802	0.000762802	0.048768	2034	tags=22%, list=10%, signal=20%	CCL8/CCR1/LGALS9/NAPA/PLEK/HLA-F/FCGR3A/PTAFR/FCGR2B/CD300A/SDCBP/EXOC3L1/ADGRE2/ANXA2/STX11/RAB8A/HCK/RAB3GAP1/LAT2/LYN/S100A10/MYO1G/ARL8B/SNX6/CHMP2A/RALB/SPI1/RAB5A/RAB8B/NR4A3/CCR2/EXOC6/CALM3/STXBP2/BTK/MILR1/FMR1/VAMP3/TMEM167A/SNCA/IL4R/PPP3CB/WDR41/RAP1A/SYK/RAP1B/PAK1/SYNGR2/CHMP3/DTNBP1/SNAPIN/MIA3/TSG101/SYN1/TNFAIP2/UNC13D/OTOF/RAB31/RAB12/P2RX7/CEACAM1/PIK3CG/ATP13A2/RAB11A/DNAJC5/S…
GOBP_POSITIVE_REGULATION_OF_INTERFERON_BETA_PRODUCTION	GOBP_POSITIVE_REGULATION_OF_INTERFERON_BETA_PRODUCTION	35	0.859584	1.76292	0.000778194	0.000778194	0.0490705	1210	tags=46%, list=6%, signal=43%	ISG15/IRF7/OAS1/OAS2/OAS3/IFIH1/FLOT1/IRF1/TRIM56/TLR2/RIPK2/TBK1/IRF5/DDX3X/TICAM1/TLR7
GOBP_REGULATION_OF_IMMUNE_EFFECTOR_PROCESS	GOBP_REGULATION_OF_IMMUNE_EFFECTOR_PROCESS	347	0.56448	1.50799	0.000825746	0.000825746	0.0513654	1250	tags=24%, list=6%, signal=23%	RSAD2/BST2/SERPINB9/IL4I1/LGALS9/IL27/CD47/LILRB1/SCIMP/FGL2/SERPING1/LILRB4/HAVCR2/FCGR1A/CD40/HLA-E/TGFB1/NCF1/LITAF/ARID5A/TYROBP/HLA-B/FFAR2/DDX60/HLA-F/FCN1/TAP2/PTAFR/FCGR2B/B2M/CD300A/CLEC7A/ADGRE2/DHX58/HLA-C/PTPRC/NLRP3/MYD88/CD86/HLA-A/LYN/CD80/SASH3/GRN/RARA/DENND1B/SPI1/MR1/SLC15A4/MAD2L2/APPL1/TMBIM6/NR4A3/CD1D/CCR2/RIPK2/XBP1/STXBP2/SLAMF8/IRF4/BTK/AHR/PYCARD/VAMP3/PTPN6/JAK3/IL4R/F…
GOBP_NADH_DEHYDROGENASE_COMPLEX_ASSEMBLY	GOBP_NADH_DEHYDROGENASE_COMPLEX_ASSEMBLY	55	-0.758008	-1.69395	0.000911698	0.000911698	0.0559558	1690	tags=49%, list=8%, signal=45%	NDUFAB1/NDUFA1/NDUFAF3/NDUFA13/NDUFC2/NDUFB11/ECSIT/NDUFA10/NDUFA11/NDUFA2/NDUFB1/NDUFS3/NDUFB4/NDUFS7/NDUFB7/MT-ND4/NDUFB10/NDUFB5/NDUFA3/NDUFB8/OXA1L/MT-ND2/MT-ND5/NDUFS5/MT-ND1/NDUFS8/NDUFB9
GOBP_VASCULAR_TRANSPORT	GOBP_VASCULAR_TRANSPORT	73	-0.722335	-1.7086	0.00101378	0.00101378	0.06134	2717	tags=29%, list=13%, signal=25%	SLC27A1/SLC16A7/SLC6A6/SLC38A1/ABCC1/SLC5A6/ATP2A3/SLC9A3R1/INSR/SLC19A1/ABCC3/SLCO3A1/SLC5A3/SLC7A8/SLC2A1/SLCO2B1/SLC2A3/TFRC/FABP5/CD36/APOE
GOBP_RRNA_PROCESSING	GOBP_RRNA_PROCESSING	202	-0.570225	-1.54515	0.00105386	0.00105386	0.06134	2450	tags=31%, list=12%, signal=27%	GAR1/NOL8/EXOSC6/RIOK1/NOP2/PELP1/NOLC1/DDX17/EXOSC5/IMP4/SART1/EBNA1BP2/PWP1/SIRT7/USP36/RRS1/WDR46/DDX54/FBL/EIF4A3/DDX56/WBP11/NOB1/NSUN5/GTF2H5/IMP3/SNU13/RRP12/NOP56/NIFK/ZNHIT3/RPS16/NOP58/METTL5/XRN2/PRKDC/SBDS/WDR74/NHP2/DDX18/PA2G4/RPL27/RPL35/RPL11/RPS21/RPS19/NSA2/RPS25/RPS15/RPS24/RPL14/RPS28/RPS7/RPS27/RPS17/RPS8/RPS14/RPS6/RPL35A/RPL26/RPL5/RPL7
GOBP_PROTEIN_LIPID_COMPLEX_SUBUNIT_ORGANIZATION	GOBP_PROTEIN_LIPID_COMPLEX_SUBUNIT_ORGANIZATION	36	-0.804649	-1.66649	0.00106384	0.00106384	0.06134	1107	tags=33%, list=5%, signal=32%	LPCAT3/BIN1/PRKACB/SCARB1/ABCA7/APOC2/LPL/SOAT1/SNX9/PLTP/APOE/APOC1
GOBP_RIBOSOMAL_LARGE_SUBUNIT_ASSEMBLY	GOBP_RIBOSOMAL_LARGE_SUBUNIT_ASSEMBLY	22	-0.853676	-1.62044	0.00106961	0.00106961	0.06134	495	tags=32%, list=2%, signal=31%	RPL38/RPL11/RPL23A/RPL10/RPLP0/RPL6/RPL5
GOBP_BASE_CONVERSION_OR_SUBSTITUTION_EDITING	GOBP_BASE_CONVERSION_OR_SUBSTITUTION_EDITING	14	0.948045	1.68544	0.00108956	0.00108956	0.06134	350	tags=36%, list=2%, signal=35%	APOBEC3A/APOBEC3B/ADAR/APOBEC3G/RBM47
GOBP_NEGATIVE_REGULATION_OF_UBIQUITIN_PROTEIN_LIGASE_ACTIVITY	GOBP_NEGATIVE_REGULATION_OF_UBIQUITIN_PROTEIN_LIGASE_ACTIVITY	12	-0.931811	-1.61456	0.00109503	0.00109503	0.06134	194	tags=58%, list=1%, signal=58%	RPL11/RPL37/RPS15/RPS20/RPS7/RPL23/RPL5
GOBP_RESPONSE_TO_AUDITORY_STIMULUS	GOBP_RESPONSE_TO_AUDITORY_STIMULUS	20	0.907799	1.71347	0.00110143	0.00110143	0.06134	1	tags=5%, list=0%, signal=5%	CXCL10
GOBP_ANTIGEN_PROCESSING_AND_PRESENTATION_OF_ENDOGENOUS_PEPTIDE_ANTIGEN	GOBP_ANTIGEN_PROCESSING_AND_PRESENTATION_OF_ENDOGENOUS_PEPTIDE_ANTIGEN	22	0.895197	1.70634	0.00111418	0.00111418	0.06134	485	tags=41%, list=2%, signal=40%	TAP1/HLA-E/HLA-B/HLA-F/TAP2/B2M/HLA-C/TAPBP/HLA-A
GOBP_SYNAPSE_PRUNING	GOBP_SYNAPSE_PRUNING	13	-0.928157	-1.61579	0.00111935	0.00111935	0.06134	230	tags=54%, list=1%, signal=53%	ITGAM/CX3CR1/ITGB1/TREM2/C1QC/C1QB/C1QA
GOBP_RRNA_METABOLIC_PROCESS	GOBP_RRNA_METABOLIC_PROCESS	234	-0.548773	-1.50981	0.00116231	0.00116231	0.0629445	2555	tags=31%, list=12%, signal=27%	RIOK3/ZCCHC7/SMARCA4/GAR1/NOL8/EXOSC6/RIOK1/GTF3C2/NOP2/PELP1/NOLC1/DDX17/DIS3L/EXOSC5/IMP4/SART1/EBNA1BP2/PWP1/SIRT7/USP36/RRS1/WDR46/DDX54/FBL/EIF4A3/DDX56/WBP11/NOB1/TP53/NSUN5/GTF2H5/IMP3/SNU13/RRP12/NOP56/TCOF1/SPIN1/NIFK/ZNHIT3/RPS16/NOP58/METTL5/XRN2/PRKDC/SBDS/WDR74/NCL/NHP2/DDX18/GTF3A/PA2G4/RPL27/RPL35/RPL11/RPS21/RPS19/NSA2/RPS25/RPS15/RPS24/RPL14/RPS28/RPS7/RPS27/RPS17/RPS8/RPS14/RPS6…
GOBP_EXTERNAL_ENCAPSULATING_STRUCTURE_ORGANIZATION	GOBP_EXTERNAL_ENCAPSULATING_STRUCTURE_ORGANIZATION	267	-0.531676	-1.48399	0.00121109	0.00121109	0.0643032	1363	tags=11%, list=7%, signal=10%	SULF2/ADAM15/TGFBR1/PDPN/COLGALT1/APP/MMP3/CTSS/SLC39A8/TNFRSF1B/OLFML2B/SERPINH1/MMP19/CTSK/CRTAP/IL6/PTX3/MMP7/ERO1A/MMP10/ITGB1/CYP1B1/RGCC/MMP14/FSCN1/GSN/MMP9/MMP1/MMP12
GOBP_REGULATION_OF_ADAPTIVE_IMMUNE_RESPONSE	GOBP_REGULATION_OF_ADAPTIVE_IMMUNE_RESPONSE	187	0.635785	1.59879	0.00121534	0.00121534	0.0643032	1410	tags=30%, list=7%, signal=29%	RSAD2/IRF7/TNFSF13B/IL4I1/IL27/LILRB1/LILRB4/HAVCR2/FCGR1A/CD40/HLA-E/TGFB1/ARID5A/HLA-B/HLA-F/CD274/TAP2/FCGR2B/B2M/JAK2/IRF1/CLEC7A/HLA-C/PTPRC/NLRP3/HLA-A/CD80/SASH3/DENND1B/MR1/SLC15A4/MEF2C/AKIRIN2/MAD2L2/CD1D/CCR2/RIPK2/BTK/AHR/PYCARD/PTPN6/JAK3/IL4R/JUNB/STX7/PPP3CB/RIPK3/SMAD7/MALT1/IL6ST/FADD/ADCY7/CLEC6A/MICB/FCER2/HLA-G/SAMSN1
GOBP_NEGATIVE_REGULATION_OF_RESPONSE_TO_BIOTIC_STIMULUS	GOBP_NEGATIVE_REGULATION_OF_RESPONSE_TO_BIOTIC_STIMULUS	111	0.69781	1.6684	0.00127284	0.00127284	0.0665807	986	tags=33%, list=5%, signal=32%	ISG15/PARP14/OAS1/USP18/SERPINB9/IFI16/OAS3/IL4I1/CARD16/LGALS9/NMI/LILRB1/STAT2/FGL2/SERPING1/HAVCR2/ADAR/HLA-E/TGFB1/HLA-B/HLA-F/DHX58/LILRA4/LILRA2/USP15/HLA-A/SAMHD1/GRN/CARD8/TRAFD1/TRIM21/NLRC5/PTPN2/SLAMF8/ATG12/AHR/TRIM38
GOBP_SYNAPTIC_TRANSMISSION_GLUTAMATERGIC	GOBP_SYNAPTIC_TRANSMISSION_GLUTAMATERGIC	76	0.756211	1.69921	0.00143938	0.00143938	0.074446	1502	tags=16%, list=7%, signal=15%	CCL2/GLUL/NAPA/RAB3GAP1/MEF2C/CCR2/PTK2B/EXT1/HOMER1/DTNBP1/KMO/TNF
GOBP_ATP_BIOSYNTHETIC_PROCESS	GOBP_ATP_BIOSYNTHETIC_PROCESS	78	-0.686242	-1.62722	0.00155562	0.00155562	0.0795639	2034	tags=53%, list=10%, signal=48%	MT-ND4L/SDHC/PINK1/NDUFAB1/NDUFA1/PARP1/NDUFA7/NDUFS6/NUDT2/NDUFA13/NDUFC2/NDUFB11/NDUFA10/ENO1/NDUFA11/NDUFA2/NDUFB1/ALDOA/MT-ATP8/MT-ND3/NDUFS3/STOML2/UQCC3/NDUFB4/NDUFS7/NDUFB7/MT-ND4/NDUFB10/NDUFB5/NDUFA3/NDUFB8/TMSB4X/MT-ND2/MT-ATP6/MT-CO2/MT-ND5/NDUFS5/MT-ND1/NDUFS8/NDUFB9/TREM2
GOBP_MEMORY	GOBP_MEMORY	90	-0.665662	-1.631	0.00158999	0.00158999	0.0796215	2802	tags=26%, list=14%, signal=22%	RPS6KB1/SPG11/SYT11/FEN1/ATXN1/EIF2AK4/YTHDF1/PLK2/EHMT2/NTAN1/INSR/CX3CR1/EIF4EBP2/CCND2/ABCA7/RCAN1/SGK1/SERPINF1/LGMN/PTGS2/TREM2/S100B/APOE
GOBP_RIBOSOMAL_SMALL_SUBUNIT_ASSEMBLY	GOBP_RIBOSOMAL_SMALL_SUBUNIT_ASSEMBLY	17	-0.888093	-1.60862	0.00159134	0.00159134	0.0796215	1197	tags=65%, list=6%, signal=61%	MRPS7/PRKDC/RPS27L/RPL38/RPS19/RPS15/RPS5/RPS28/RPSA/RPS27/RPS14
GOBP_SEQUESTERING_OF_CALCIUM_ION	GOBP_SEQUESTERING_OF_CALCIUM_ION	111	0.690428	1.65075	0.00164668	0.00164668	0.0815047	1207	tags=20%, list=6%, signal=19%	CXCL10/CXCL11/CXCL9/CALM1/GSTO1/P2RY6/PTPRC/CYBA/LYN/SLC8A1/CCR5/SRI/PTK2B/CALM3/FLNA/HSP90B1/PTPN6/SNCA/FKBP1A/PLCG2/CALR/MCOLN1
GOBP_CELLULAR_COMPONENT_DISASSEMBLY	GOBP_CELLULAR_COMPONENT_DISASSEMBLY	446	-0.478917	-1.40643	0.00166804	0.00166804	0.0816836	2625	tags=26%, list=13%, signal=23%	ADAM10/MYC/UBQLN1/SMARCC2/CKAP2/ATXN7/SCAF4/ATG13/SMARCA4/PIK3C3/WIPI2/EIF2D/DICER1/MAP1LC3A/MICAL2/NCKAP5L/WDR45B/PLXNC1/BNIP3/SNAP29/FRAT1/AIFM1/PLK3/SLC25A46/OGT/VAMP7/FBXW7/SHARPIN/MAPRE2/USP36/VRK1/SMARCC1/ULK1/PINK1/TECPR1/SNX30/GABARAPL2/GSK3A/LPIN1/SVIL/LCP1/PBXIP1/INSR/DDRGK1/PNPLA2/DNM1L/UFC1/UFL1/TP53/ITGAM/ATG2A/SPTAN1/ADAM15/CX3CR1/ATG4B/ST20/FKBP8/TEX264/RNF41/SMARCE1/TGFBR1/NFE2/PD…
GOBP_APICAL_PROTEIN_LOCALIZATION	GOBP_APICAL_PROTEIN_LOCALIZATION	14	0.939248	1.6698	0.00171333	0.00171333	0.0830183	371	tags=21%, list=2%, signal=21%	NAPA/ACTB/ARF4
GOBP_REGULATION_OF_SYNAPTIC_TRANSMISSION_GLUTAMATERGIC	GOBP_REGULATION_OF_SYNAPTIC_TRANSMISSION_GLUTAMATERGIC	54	0.778497	1.6758	0.00183166	0.00183166	0.0869478	1502	tags=19%, list=7%, signal=17%	CCL2/GLUL/RAB3GAP1/MEF2C/CCR2/PTK2B/HOMER1/DTNBP1/KMO/TNF
GOBP_REGULATION_OF_RESPONSE_TO_CYTOKINE_STIMULUS	GOBP_REGULATION_OF_RESPONSE_TO_CYTOKINE_STIMULUS	142	0.662499	1.62369	0.00183221	0.00183221	0.0869478	1390	tags=33%, list=7%, signal=31%	ISG15/IRF7/PARP14/OAS1/USP18/IL1RN/OAS3/CARD16/IL1R2/STAT2/IFIH1/CASP4/CASP1/PARP9/HIF1A/TNFRSF1A/ADAR/ZBP1/SPHK1/SPPL2A/RBM47/PTPRC/IKBKE/SAMHD1/TRIM56/VRK2/CARD8/PTPN1/TLR2/NLRC5/SH2B3/CYLD/RIPK2/PTPN2/NAIP/TBK1/XIAP/PYCARD/PTPN6/LAPTM5/STAP1/SYK/FADD/NR1H2/UBE2K/GAS6/RIPK1
GOBP_REGULATION_OF_PLASMA_LIPOPROTEIN_PARTICLE_LEVELS	GOBP_REGULATION_OF_PLASMA_LIPOPROTEIN_PARTICLE_LEVELS	55	-0.740844	-1.6556	0.0019009	0.0019009	0.0892871	2114	tags=31%, list=10%, signal=28%	PRKACB/SCARB1/KHSRP/DGAT2/CSK/ABCA7/APOC2/CNPY2/EHD1/LPL/SOAT1/PLTP/CD36/LIPA/TREM2/APOE/APOC1
GOBP_GENERATION_OF_PRECURSOR_METABOLITES_AND_ENERGY	GOBP_GENERATION_OF_PRECURSOR_METABOLITES_AND_ENERGY	429	-0.482933	-1.41336	0.00202236	0.00202236	0.0940327	2141	tags=34%, list=10%, signal=31%	DERA/NDUFS4/COX7B/PPP1CA/GAA/AGL/ZBTB7A/MLST8/H6PD/IDH3B/DHRS3/ACOX1/MYC/PGM2/IDH1/FDX1/SPHK2/UQCRC1/COX8A/FH/ADH5/PLEC/BNIP3/OGT/CYCS/LYRM7/QDPR/MT-ND4L/COQ10B/GHITM/BLOC1S1/SDHC/ETFA/PPP1CB/PINK1/NNT/CEBPA/GLRX2/PDHB/GSK3A/INPP5K/NQO2/PHKG1/NDUFAB1/LDHA/UQCC2/IREB2/INSR/NDUFA1/FOXK2/NDUFA7/ADSL/RPIA/TP53/CYC1/GSR/ARL2/NDUFS6/MDH2/MRPS36/NDUFA13/NDUFC2/NDUFB11/NCOR1/AKR7A2/DLD/MTFR1L/NDUFA10/IDH…
GOBP_CHOLESTEROL_EFFLUX	GOBP_CHOLESTEROL_EFFLUX	41	-0.756923	-1.62174	0.0020683	0.0020683	0.0947891	2088	tags=34%, list=10%, signal=31%	NFKBIA/SCARB1/NPC1/CES1/ABCA7/APOC2/NR1H3/RXRA/SOAT1/LAMTOR1/PLTP/TREM2/APOE/APOC1
GOBP_INTERLEUKIN_10_PRODUCTION	GOBP_INTERLEUKIN_10_PRODUCTION	58	0.760599	1.64729	0.00207981	0.00207981	0.0947891	1278	tags=38%, list=6%, signal=36%	ISG15/IDO1/LILRA5/LGALS9/CD47/LILRB1/LILRB4/TYROBP/CD274/FCGR2B/CLEC7A/RBM47/SASH3/TLR2/STAT3/IRF4/BTK/PYCARD/JAK3/PLCG2/SYK/BCL3
GOBP_NEGATIVE_REGULATION_OF_LEUKOCYTE_MEDIATED_IMMUNITY	GOBP_NEGATIVE_REGULATION_OF_LEUKOCYTE_MEDIATED_IMMUNITY	65	0.756601	1.65955	0.00221513	0.00221513	0.0999665	1150	tags=34%, list=6%, signal=32%	BST2/SERPINB9/IL4I1/LGALS9/LILRB1/LILRB4/HAVCR2/HLA-E/TGFB1/HLA-B/HLA-F/FCGR2B/CD300A/PTPRC/HLA-A/SPI1/CCR2/AHR/PTPN6/JAK3/PPP3CB/SMAD7
GOBP_REGULATION_OF_TRANSMEMBRANE_TRANSPORT	GOBP_REGULATION_OF_TRANSMEMBRANE_TRANSPORT	447	0.52426	1.43388	0.00226677	0.00226677	0.100808	1147	tags=13%, list=6%, signal=12%	CXCL10/CXCL11/CCL2/CLIC1/CXCL9/CALM1/PML/ACSL1/GSTO1/YWHAH/STOM/ATP1B3/C4orf3/VMP1/ACTB/P2RY6/PTAFR/SLC31A2/NFE2L2/IFNGR2/CD63/CYBA/PDE4B/CLIC4/GLRX/SLC43A2/LYN/P2RX4/BAK1/SLC8A1/PPIF/MEF2A/SRI/SUMO1/MEF2C/TCIRG1/COX17/APPL1/TMBIM6/TMEM109/NR4A3/UTRN/CCR2/KCNJ2/GPR35/PTK2B/CALM3/OXSR1/GNB2/FMR1/CYBB/FLNA/PTPN6/SNCA/FKBP1A/PPP3CB/PLCG2
GOBP_COLLAGEN_METABOLIC_PROCESS	GOBP_COLLAGEN_METABOLIC_PROCESS	85	-0.667537	-1.61624	0.00229401	0.00229401	0.100808	891	tags=20%, list=4%, signal=19%	MMP3/CTSS/HDAC2/SERPINH1/MMP19/CTSK/IL6/MMP7/MMP10/VIM/ITGB1/RGCC/MMP14/INHBA/MMP9/MMP1/MMP12
GOBP_CALCIUM_ION_TRANSMEMBRANE_TRANSPORT	GOBP_CALCIUM_ION_TRANSMEMBRANE_TRANSPORT	270	0.578877	1.50514	0.00229947	0.00229947	0.100808	1207	tags=14%, list=6%, signal=13%	CXCL10/CXCL11/CXCL9/CALM1/PML/GSTO1/C4orf3/VMP1/P2RY6/ANXA2/PTPRC/CYBA/PDE4B/LYN/P2RX4/BAK1/SLC8A1/CCR5/SRI/SUMO1/TMBIM6/GPR35/PTK2B/CALM3/FMR1/ITGAV/TRPV2/SEC61A1/FLNA/PTPN6/SNCA/FKBP1A/MICU2/PANX1/PPP3CB/PLCG2/MCOLN1
GOBP_PROTON_MOTIVE_FORCE_DRIVEN_ATP_SYNTHESIS	GOBP_PROTON_MOTIVE_FORCE_DRIVEN_ATP_SYNTHESIS	55	-0.73513	-1.64283	0.00248314	0.00248314	0.107434	2034	tags=58%, list=10%, signal=53%	MT-ND4L/SDHC/NDUFAB1/NDUFA1/NDUFA7/NDUFS6/NDUFA13/NDUFC2/NDUFB11/NDUFA10/NDUFA11/NDUFA2/NDUFB1/MT-ATP8/MT-ND3/NDUFS3/STOML2/NDUFB4/NDUFS7/NDUFB7/MT-ND4/NDUFB10/NDUFB5/NDUFA3/NDUFB8/MT-ND2/MT-ATP6/MT-ND5/NDUFS5/MT-ND1/NDUFS8/NDUFB9
GOBP_ANTIVIRAL_INNATE_IMMUNE_RESPONSE	GOBP_ANTIVIRAL_INNATE_IMMUNE_RESPONSE	21	0.902663	1.71531	0.0025089	0.0025089	0.107434	612	tags=33%, list=3%, signal=32%	CXCL10/IFIT1/MX1/OAS1/IFIH1/DHX58/CARD8
GOBP_CYTOPLASMIC_TRANSLATIONAL_INITIATION	GOBP_CYTOPLASMIC_TRANSLATIONAL_INITIATION	36	-0.783264	-1.6222	0.00252062	0.00252062	0.107434	1016	tags=50%, list=5%, signal=48%	DHX29/EIF2D/EIF4A1/NCBP2/EIF3A/DENR/SH3BGRL/EIF3D/EIF3K/EIF2S3/EIF4A2/EIF3G/EIF3H/EIF3M/EIF3L/EIF3F/RPL13A/EIF3E
GOBP_RESPONSE_TO_TOXIC_SUBSTANCE	GOBP_RESPONSE_TO_TOXIC_SUBSTANCE	187	-0.559433	-1.49326	0.00257555	0.00257555	0.108767	2286	tags=28%, list=11%, signal=25%	CLIC2/ADH5/AIFM1/PRDX4/EHMT2/SNN/PINK1/GPX4/SLC22A18/CCL3/SRSF9/RDH11/GFER/SCFD1/CES1/GSR/MGMT/MBP/PRDX5/TP53INP1/PRDX2/MGST2/ATF4/SESN2/ALDH1A1/SOD2/SLC7A11/SLC30A1/SLC7A8/SLC39A8/RALBP1/TXNRD1/PRDX6/HBA2/SOD1/S100A9/MPST/CAT/GPX3/CCL5/PARK7/MGST3/ALOX5AP/HBB/GPX1/MGST1/CYP1B1/PTGS2/GSTP1/CD36/NUPR1/TXN/APOE
GOBP_CYTOSOLIC_PATTERN_RECOGNITION_RECEPTOR_SIGNALING_PATHWAY	GOBP_CYTOSOLIC_PATTERN_RECOGNITION_RECEPTOR_SIGNALING_PATHWAY	86	0.723539	1.65492	0.00264018	0.00264018	0.109822	1054	tags=30%, list=5%, signal=29%	RSAD2/IRF7/OASL/OAS1/OAS3/SCIMP/IFIH1/HAVCR2/UNC93B1/DDX60/FLOT1/PIK3AP1/DHX58/LILRA4/MYD88/USP15/RTN4/WDFY1/MAP2K6/SLC15A4/CYLD/RIPK2/TRIM25/XIAP/SLC15A3/DDX3X
GOBP_REGULATION_OF_LEUKOCYTE_MEDIATED_IMMUNITY	GOBP_REGULATION_OF_LEUKOCYTE_MEDIATED_IMMUNITY	229	0.602208	1.54609	0.00264823	0.00264823	0.109822	1397	tags=25%, list=7%, signal=23%	RSAD2/BST2/SERPINB9/IL4I1/LGALS9/LILRB1/SCIMP/LILRB4/HAVCR2/FCGR1A/CD40/HLA-E/TGFB1/ARID5A/TYROBP/HLA-B/HLA-F/TAP2/PTAFR/FCGR2B/B2M/CD300A/CLEC7A/ADGRE2/HLA-C/PTPRC/NLRP3/HLA-A/LYN/SASH3/DENND1B/SPI1/MR1/SLC15A4/MAD2L2/CD1D/CCR2/STXBP2/BTK/AHR/PTPN6/JAK3/IL4R/STX7/PPP3CB/RIPK3/PLCG2/SMAD7/MALT1/STAP1/SYK/TICAM1/DHX36/FADD/MICB/FCER2/HLA-G
GOBP_RECEPTOR_CLUSTERING	GOBP_RECEPTOR_CLUSTERING	39	-0.779391	-1.64805	0.00274843	0.00274843	0.11296	1565	tags=21%, list=8%, signal=19%	ITGB7/SSNA1/SLC7A11/CD81/ITGB2/TNFAIP6/GSN/APOE
GOBP_STEROID_HORMONE_SECRETION	GOBP_STEROID_HORMONE_SECRETION	21	-0.841227	-1.58409	0.00288629	0.00288629	0.117576	502	tags=24%, list=2%, signal=23%	RETN/DAB2/TSPO/INHBA/SPP1
GOBP_REGULATION_OF_STEROL_TRANSPORT	GOBP_REGULATION_OF_STEROL_TRANSPORT	47	-0.74459	-1.63178	0.00300877	0.00300877	0.12068	1107	tags=23%, list=5%, signal=22%	ABCA7/APOC2/NR1H3/RXRA/SCP2/TSPO/LAMTOR1/PLTP/TREM2/APOE/APOC1
GOBP_STEROL_TRANSPORT	GOBP_STEROL_TRANSPORT	97	-0.634885	-1.57649	0.00301492	0.00301492	0.12068	1107	tags=18%, list=5%, signal=17%	ABCA7/APOC2/NR1H3/RXRA/SCP2/VPS51/SOAT1/GRAMD1A/OSBPL8/VAPA/TSPO/LAMTOR1/PLTP/CD36/TREM2/APOE/APOC1
GOBP_POST_TRANSCRIPTIONAL_REGULATION_OF_GENE_EXPRESSION	GOBP_POST_TRANSCRIPTIONAL_REGULATION_OF_GENE_EXPRESSION	476	-0.466719	-1.37468	0.00304552	0.00304552	0.120854	2422	tags=29%, list=12%, signal=26%	IMPACT/DICER1/TNRC6A/LARP1/EIF2AK3/TSFM/CNOT3/EIF2AK4/NOLC1/EIF2B5/SYNCRIP/SRP9/YTHDF1/TIAL1/AGO1/EXOSC5/MSI2/MRPS27/LSM14B/METAP1/NCBP2/PINK1/DPH5/CNOT7/RC3H1/PTCD3/KHSRP/EIF4A3/CAPRIN1/POLR2G/PPP1R15A/MAPK14/LRPPRC/DHX9/UQCC2/IREB2/YTHDF3/DAPK1/MIAT/DDX6/TP53/RBM38/NSUN5/BZW1/EIF4E/PLXNB2/UPF3A/HELZ/LSM14A/RBM3/CNOT6L/FXR1/TCOF1/ZFP36L1/EIF4EBP2/RAN/ATF4/CNOT2/UHMK1/SESN2/PLD1/HNRNPL/RPS6KA3/EI…
GOBP_RESPONSE_TO_INTERFERON_ALPHA	GOBP_RESPONSE_TO_INTERFERON_ALPHA	17	0.911621	1.67676	0.00324535	0.00324535	0.127683	166	tags=41%, list=1%, signal=41%	IFITM3/IFITM1/MX2/BST2/IFITM2/EIF2AK2/ADAR
GOBP_CELL_JUNCTION_DISASSEMBLY	GOBP_CELL_JUNCTION_DISASSEMBLY	25	-0.822486	-1.58753	0.00339382	0.00339382	0.132392	1454	tags=40%, list=7%, signal=37%	ITGAM/CX3CR1/TGFBR1/PIK3R1/MAP4K4/ITGB1/TREM2/C1QC/C1QB/C1QA
GOBP_COLLAGEN_CATABOLIC_PROCESS	GOBP_COLLAGEN_CATABOLIC_PROCESS	36	-0.774465	-1.60398	0.00349409	0.00349409	0.135158	1345	tags=36%, list=7%, signal=34%	PEPD/ADAM15/MMP3/CTSS/MMP19/CTSK/MMP7/MMP10/ITGB1/MMP14/MMP9/MMP1/MMP12
GOBP_MITOCHONDRIAL_ELECTRON_TRANSPORT_NADH_TO_UBIQUINONE	GOBP_MITOCHONDRIAL_ELECTRON_TRANSPORT_NADH_TO_UBIQUINONE	50	-0.715693	-1.56976	0.00355182	0.00355182	0.136247	2034	tags=60%, list=10%, signal=54%	MT-ND4L/PINK1/NDUFAB1/NDUFA1/NDUFA7/NDUFS6/NDUFC2/DLD/NDUFA10/NDUFA2/NDUFB1/MT-ND3/NDUFS3/NDUFB4/NDUFS7/NDUFB7/MT-ND4/NDUFB10/NDUFB5/NDUFA3/PARK7/NDUFB8/NDUFA4/MT-ND2/ISCU/MT-ND5/NDUFS5/MT-ND1/NDUFS8/NDUFB9
GOBP_NEGATIVE_REGULATION_OF_CELL_MATRIX_ADHESION	GOBP_NEGATIVE_REGULATION_OF_CELL_MATRIX_ADHESION	32	-0.774933	-1.59162	0.0036223	0.0036223	0.136877	1304	tags=25%, list=6%, signal=23%	ADAM15/SERPINE1/PIK3R1/MAP4K4/PTEN/MMP14/THBS1/MMP12
GOBP_REGULATION_OF_LIPID_LOCALIZATION	GOBP_REGULATION_OF_LIPID_LOCALIZATION	129	-0.610703	-1.57503	0.00362773	0.00362773	0.136877	1837	tags=26%, list=9%, signal=23%	NMB/NFKB1/FABP3/PNPLA2/CES1/DBI/RETN/ABCA7/APOC2/NR1H3/RXRA/SCP2/HILPDA/IL1A/EHD1/LPL/DAB2/IL6/ABHD5/OSBPL8/FIS1/TSPO/MIF/IRS2/LAMTOR1/PLTP/PLIN2/CD36/TREM2/THBS1/SPP1/APOE/APOC1
GOBP_CRANIOFACIAL_SUTURE_MORPHOGENESIS	GOBP_CRANIOFACIAL_SUTURE_MORPHOGENESIS	13	-0.903762	-1.57332	0.00366047	0.00366047	0.13699	1031	tags=31%, list=5%, signal=29%	FOXN3/INSIG1/TMEM107/MMP14
GOBP_SPERM_EGG_RECOGNITION	GOBP_SPERM_EGG_RECOGNITION	35	-0.776428	-1.60576	0.00369664	0.00369664	0.137025	2236	tags=34%, list=11%, signal=31%	ZP3/CCT3/CCT2/B4GALT1/CCT7/CCT4/CCT8/ALDOA/VDAC2/FOLR3/FOLR2/CD9
GOBP_ANTIGEN_PROCESSING_AND_PRESENTATION_OF_PEPTIDE_ANTIGEN_VIA_MHC_CLASS_IB	GOBP_ANTIGEN_PROCESSING_AND_PRESENTATION_OF_PEPTIDE_ANTIGEN_VIA_MHC_CLASS_IB	15	0.909745	1.64796	0.0037429	0.0037429	0.137025	1652	tags=67%, list=8%, signal=61%	HLA-E/HLA-B/HLA-F/TAP2/B2M/HLA-C/HLA-A/MICB/HLA-G/MICA
GOBP_NEGATIVE_REGULATION_OF_INNATE_IMMUNE_RESPONSE	GOBP_NEGATIVE_REGULATION_OF_INNATE_IMMUNE_RESPONSE	71	0.739454	1.6403	0.00375071	0.00375071	0.137025	900	tags=41%, list=4%, signal=39%	ISG15/PARP14/OAS1/USP18/SERPINB9/IFI16/OAS3/LGALS9/NMI/LILRB1/STAT2/SERPING1/HAVCR2/ADAR/HLA-E/TGFB1/HLA-B/HLA-F/DHX58/USP15/HLA-A/SAMHD1/GRN/TRAFD1/TRIM21/NLRC5/PTPN2/SLAMF8/ATG12
GOBP_TRANSPOSITION	GOBP_TRANSPOSITION	24	0.872452	1.68036	0.00380594	0.00380594	0.137948	568	tags=17%, list=3%, signal=16%	APOBEC3A/APOBEC3B/APOBEC3G/MOV10
GOBP_NEGATIVE_REGULATION_OF_NATURAL_KILLER_CELL_MEDIATED_IMMUNITY	GOBP_NEGATIVE_REGULATION_OF_NATURAL_KILLER_CELL_MEDIATED_IMMUNITY	21	0.890789	1.69274	0.00390036	0.00390036	0.140265	485	tags=43%, list=2%, signal=42%	SERPINB9/LGALS9/LILRB1/HAVCR2/HLA-E/TGFB1/HLA-B/HLA-F/HLA-A
GOBP_CELLULAR_RESPONSE_TO_INTERFERON_BETA	GOBP_CELLULAR_RESPONSE_TO_INTERFERON_BETA	19	0.898423	1.67806	0.00407346	0.00407346	0.145355	333	tags=42%, list=2%, signal=41%	IFITM2/OAS1/IFI16/STAT1/MNDA/PNPT1/CAPN2/IRF1
GOBP_INNATE_IMMUNE_RESPONSE_ACTIVATING_CELL_SURFACE_RECEPTOR_SIGNALING_PATHWAY	GOBP_INNATE_IMMUNE_RESPONSE_ACTIVATING_CELL_SURFACE_RECEPTOR_SIGNALING_PATHWAY	69	0.733281	1.62701	0.00412791	0.00412791	0.146165	1327	tags=38%, list=6%, signal=35%	IFI35/OAS1/LGALS9/NMI/SCIMP/TYROBP/FFAR2/FLOT1/SRC/FCN1/PIK3AP1/TLR1/CLEC7A/NINJ1/LY96/CD14/LILRA2/CYBA/LYN/WDFY1/APPL1/RIPK2/PLCG2/SYK/PAK1/CLEC6A
GOBP_RIBOSE_PHOSPHATE_BIOSYNTHETIC_PROCESS	GOBP_RIBOSE_PHOSPHATE_BIOSYNTHETIC_PROCESS	190	-0.549254	-1.47451	0.00419349	0.00419349	0.147353	2693	tags=37%, list=13%, signal=33%	AK3/HACD2/PRPS1/CMPK1/PDHX/ATIC/SPHK2/DIP2A/PAPSS2/GMPS/MT-ND4L/SDHC/HSD17B12/PINK1/PDHB/IMPDH2/NDUFAB1/NDUFA1/PARP1/PDK1/NDUFA7/ADSL/NDUFS6/NUDT2/NDUFA13/NDUFC2/NDUFB11/DLD/NDUFA10/NME3/ENO1/NDUFA11/NDUFA2/NDUFB1/NME4/ALDOA/MT-ATP8/PPT1/MT-ND3/NDUFS3/STOML2/ACOT7/UQCC3/NDUFB4/NDUFS7/G6PD/PPCS/IMPDH1/NME1/AMPD3/NDUFB7/TECR/MT-ND4/PYGL/NDUFB10/NDUFB5/NDUFA3/NDUFB8/APRT/TMSB4X/MT-ND2/MT-ATP6/MT-CO2…
GOBP_NEGATIVE_REGULATION_OF_RESPONSE_TO_EXTERNAL_STIMULUS	GOBP_NEGATIVE_REGULATION_OF_RESPONSE_TO_EXTERNAL_STIMULUS	349	0.52634	1.40757	0.00425657	0.00425657	0.148437	1215	tags=19%, list=6%, signal=18%	ISG15/CCL2/PARP14/OAS1/USP18/FPR2/SERPINB9/IFI16/OAS3/CARD16/LGALS9/NMI/LILRB1/STAT2/FGL2/SERPING1/HAVCR2/TNFRSF1A/ADAR/HLA-E/TGFB1/HLA-B/HLA-F/SRC/FCGR2B/DHX58/ANXA2/LILRA4/PTPRC/NLRP3/LILRA2/AIF1/USP15/HCK/RB1/HLA-A/LYN/SAMHD1/ZFP36/MEFV/GRN/SEMA4D/METRNL/CARD8/RHBDF2/TRAFD1/TRIM21/NLRC5/SEMA6B/SH2B3/SOCS3/CYLD/PTPN2/SLAMF8/ATG12/TRIM38/SEMA4A/TNFAIP8L2/THBD/FURIN/DUSP1/STAP1/SYK/ELF4/PRKCD
GOBP_STEROID_BIOSYNTHETIC_PROCESS	GOBP_STEROID_BIOSYNTHETIC_PROCESS	134	-0.595403	-1.54551	0.00434129	0.00434129	0.149198	3726	tags=31%, list=18%, signal=26%	HSD17B10/SRD5A3/ERLIN2/IDI1/MSMO1/SREBF1/ARV1/STARD3/SDR42E2/EBP/HSD17B7/ERLIN1/H6PD/FDX1/LPCAT3/CYB5R1/HSD17B11/MVD/ADM/HSD17B12/ACBD3/NFKB1/REST/HMGCS1/CES1/LBR/FDFT1/IFNG/CYP27A1/SCP2/INSIG1/IL1A/G6PD/AKR1B1/EGR1/SOD1/DAB2/HINT2/SF1/TSPO/ASAH1/APOE
GOBP_PLASMA_LIPOPROTEIN_PARTICLE_CLEARANCE	GOBP_PLASMA_LIPOPROTEIN_PARTICLE_CLEARANCE	31	-0.794705	-1.62853	0.00434323	0.00434323	0.149198	1977	tags=42%, list=10%, signal=38%	SCARB1/KHSRP/DGAT2/CSK/APOC2/CNPY2/EHD1/SOAT1/CD36/LIPA/TREM2/APOE/APOC1
GOBP_REGULATION_OF_MYOBLAST_FUSION	GOBP_REGULATION_OF_MYOBLAST_FUSION	18	0.901817	1.67133	0.00439036	0.00439036	0.1497	268	tags=39%, list=1%, signal=38%	CXCL10/CXCL9/PLEKHO1/CFLAR/CD53/CAPN2/FLOT1
GOBP_REGULATION_OF_PHAGOCYTOSIS	GOBP_REGULATION_OF_PHAGOCYTOSIS	84	0.692591	1.57787	0.00449245	0.00449245	0.152055	1728	tags=42%, list=8%, signal=38%	CCL2/FPR2/PLSCR1/CD47/FCGR1A/ATG3/FCER1G/SPHK1/FCN1/FCGR2B/CD300A/CLEC7A/PTPRC/HCK/CYBA/IL15RA/TLR2/APPL1/LMAN2/BTK/PYCARD/ITGAV/IL15/PLCG2/TGM2/STAP1/SYK/CALR/DYSF/GAS6/SIRPA/TNF/SIRPB1/RAB31/IL1B
GOBP_REGULATION_OF_PRODUCTION_OF_MOLECULAR_MEDIATOR_OF_IMMUNE_RESPONSE	GOBP_REGULATION_OF_PRODUCTION_OF_MOLECULAR_MEDIATOR_OF_IMMUNE_RESPONSE	172	0.598207	1.48777	0.00457778	0.00457778	0.153812	1236	tags=26%, list=6%, signal=25%	RSAD2/BST2/LILRB1/SCIMP/LILRB4/CD40/HLA-E/TGFB1/LITAF/ARID5A/FFAR2/HLA-F/FCGR2B/B2M/CLEC7A/PTPRC/NLRP3/MYD88/CD86/HLA-A/SASH3/DENND1B/SLC15A4/MAD2L2/TMBIM6/NR4A3/CCR2/RIPK2/XBP1/BTK/PYCARD/VAMP3/JAK3/IL4R/FFAR3/PANX1/LAPTM5/PLCG2/SMAD7/MALT1/HK1/SYK/TICAM1/TLR7/DHX36
GOBP_MONOATOMIC_ION_HOMEOSTASIS	GOBP_MONOATOMIC_ION_HOMEOSTASIS	498	0.502393	1.38408	0.00462231	0.00462231	0.154183	1207	tags=12%, list=6%, signal=11%	CXCL10/CCL8/CXCL11/CCL7/CCR1/MT2A/CXCL9/HIF1A/CALM1/PML/CD40/GSTO1/SLC25A37/SCO2/ATP6V1B2/ATP1B3/P2RY6/B2M/SNX10/PTPRC/CYBA/CLIC4/GRINA/LYN/BAK1/SLC8A1/CCR5/GRN/CCL13/VDR/SRI/STEAP4/RAB20/TCIRG1/TMBIM6/SLC25A28/CCR2/KCNJ2/ARF1/PTK2B/CALM3/SLAMF8/ATOX1/XIAP/EXT1/FLNA/HSP90B1/PTPN6/SNCA/UBE3A/SLC30A7/ATP6V0E1/FKBP1A/MICU2/PLCG2/TGM2/MLLT6/CALR/MCOLN1
GOBP_NEGATIVE_REGULATION_OF_RESPONSE_TO_WOUNDING	GOBP_NEGATIVE_REGULATION_OF_RESPONSE_TO_WOUNDING	72	-0.666459	-1.57183	0.00480746	0.00480746	0.159043	247	tags=8%, list=1%, signal=8%	PTEN/CD9/SERPINB2/THBS1/SPP1/APOE
GOBP_INORGANIC_ION_HOMEOSTASIS	GOBP_INORGANIC_ION_HOMEOSTASIS	436	0.520352	1.42176	0.00483713	0.00483713	0.159043	1207	tags=12%, list=6%, signal=11%	CXCL10/CCL8/CXCL11/CCL7/CCR1/MT2A/CXCL9/HIF1A/CALM1/PML/CD40/GSTO1/SLC25A37/SCO2/ATP1B3/P2RY6/B2M/SNX10/PTPRC/CYBA/GRINA/LYN/BAK1/SLC8A1/CCR5/CCL13/VDR/SRI/STEAP4/TCIRG1/TMBIM6/SLC25A28/CCR2/KCNJ2/ARF1/PTK2B/CALM3/ATOX1/XIAP/EXT1/FLNA/HSP90B1/PTPN6/SNCA/SLC30A7/FKBP1A/MICU2/PLCG2/TGM2/MLLT6/CALR/MCOLN1
GOBP_ORGANIC_HYDROXY_COMPOUND_TRANSPORT	GOBP_ORGANIC_HYDROXY_COMPOUND_TRANSPORT	206	-0.541504	-1.47441	0.00508082	0.00508082	0.165871	1114	tags=12%, list=5%, signal=12%	ABCC3/ABCA7/APOC2/SLC5A3/NR1H3/RXRA/SCP2/VPS51/RALBP1/SOAT1/SLCO2B1/DAB2/GRAMD1A/PARK7/EMB/OSBPL8/VAPA/TSPO/LAMTOR1/PLTP/CD36/TREM2/SPP1/APOE/APOC1
GOBP_PROTEIN_LIPID_COMPLEX_ASSEMBLY	GOBP_PROTEIN_LIPID_COMPLEX_ASSEMBLY	22	-0.815213	-1.54743	0.00536035	0.00536035	0.170213	1107	tags=23%, list=5%, signal=22%	ABCA7/SOAT1/SNX9/APOE/APOC1
GOBP_REGULATION_OF_LYMPHOCYTE_CHEMOTAXIS	GOBP_REGULATION_OF_LYMPHOCYTE_CHEMOTAXIS	26	0.857867	1.68272	0.00540447	0.00540447	0.170213	1008	tags=27%, list=5%, signal=26%	CXCL10/CCL2/CCL7/CCR2/PTK2B/OXSR1/CCL4
GOBP_FORMATION_OF_CYTOPLASMIC_TRANSLATION_INITIATION_COMPLEX	GOBP_FORMATION_OF_CYTOPLASMIC_TRANSLATION_INITIATION_COMPLEX	16	-0.862655	-1.54993	0.00540496	0.00540496	0.170213	826	tags=56%, list=4%, signal=54%	EIF3A/EIF3D/EIF3K/EIF3G/EIF3H/EIF3M/EIF3L/EIF3F/EIF3E
GOBP_LIPID_HOMEOSTASIS	GOBP_LIPID_HOMEOSTASIS	122	-0.612222	-1.55799	0.00540577	0.00540577	0.170213	2324	tags=27%, list=11%, signal=24%	NR1D2/PNPLA8/SLC25A46/CLN8/FBXW7/SCARB1/CEBPA/NPC1/FABP3/THADA/PNPLA2/DGAT2/CES1/ORMDL1/RBP1/SESN2/APOC2/NR1H3/COMMD9/INSIG1/EHD1/LPL/SOAT1/ANGPTL4/IL18/USF2/CNBP/ABHD5/TSPO/IRS2/LAMTOR1/TREM2/APOE
GOBP_REGULATION_OF_NATURAL_KILLER_CELL_MEDIATED_IMMUNITY	GOBP_REGULATION_OF_NATURAL_KILLER_CELL_MEDIATED_IMMUNITY	49	0.782188	1.67465	0.005411	0.005411	0.170213	485	tags=18%, list=2%, signal=18%	SERPINB9/LGALS9/LILRB1/HAVCR2/HLA-E/TGFB1/HLA-B/HLA-F/HLA-A
GOBP_POSITIVE_REGULATION_OF_HYDROLASE_ACTIVITY	GOBP_POSITIVE_REGULATION_OF_HYDROLASE_ACTIVITY	490	0.503508	1.38553	0.00544131	0.00544131	0.170213	1435	tags=19%, list=7%, signal=18%	CCL8/CCL2/TNFSF10/CCL7/IFI16/PSME2/CTSL/LGALS9/CASP1/PRELID1/CALM1/PML/CD40/RGL1/PLEK/SRGAP2/TANK/P2RY6/PTAFR/JAK2/CD300A/CLEC7A/ARHGAP27/ARF4/C9orf72/GNA15/PTPRC/NLRP3/PSME1/RAB3GAP1/CD86/LYN/S100A10/CASP10/BAK1/MEFV/CTSH/GNA13/GRN/RGS10/CCL13/SEMA4D/CARD8/MTCH1/VEGFA/DENND1B/FAS/MEF2C/AKIRIN2/ARAP2/ADAP2/SIPA1L1/STAT3/USP6NL/DOCK10/DOCK8/LIMS1/RIPK2/PTK2B/CALM3/ARHGAP25/RHOG/RIC1/RASGEF1B/PYCAR…
GOBP_ENDOCRINE_HORMONE_SECRETION	GOBP_ENDOCRINE_HORMONE_SECRETION	42	-0.739083	-1.59527	0.00547267	0.00547267	0.170213	502	tags=14%, list=2%, signal=14%	RETN/DAB2/TSPO/RAB11FIP1/INHBA/SPP1
GOBP_REGULATION_OF_LIPID_TRANSPORT	GOBP_REGULATION_OF_LIPID_TRANSPORT	107	-0.615914	-1.53569	0.00558223	0.00558223	0.172456	1837	tags=22%, list=9%, signal=21%	NMB/NFKB1/FABP3/CES1/DBI/RETN/ABCA7/APOC2/NR1H3/RXRA/SCP2/IL1A/DAB2/FIS1/TSPO/MIF/IRS2/LAMTOR1/PLTP/TREM2/THBS1/SPP1/APOE/APOC1
GOBP_REGULATION_OF_DNA_DAMAGE_RESPONSE_SIGNAL_TRANSDUCTION_BY_P53_CLASS_MEDIATOR	GOBP_REGULATION_OF_DNA_DAMAGE_RESPONSE_SIGNAL_TRANSDUCTION_BY_P53_CLASS_MEDIATOR	34	-0.758485	-1.57116	0.00565815	0.00565815	0.173636	1727	tags=35%, list=8%, signal=32%	CD44/MDM2/TP53/COPS3/EEF1E1/ATM/PMAIP1/MIF/DDX5/CD74/SOX4/RPL26
GOBP_RNA_SPLICING	GOBP_RNA_SPLICING	405	-0.474813	-1.38006	0.00579297	0.00579297	0.176596	3110	tags=36%, list=15%, signal=31%	NONO/TSEN15/PPIE/THOC1/AKAP8L/SRPK1/ZNF326/DDX41/SUPT20H/RBMXL1/CIR1/FAM98B/GEMIN7/U2AF2/ZNF638/PRPF4/ZBTB7A/USP22/PRPF40A/SRRM2/RSRC1/SGF29/TSEN54/CDC5L/SRSF11/SF3B6/ATXN7/RBM28/SRSF6/ZC3H13/MBNL2/CASC3/SUPT6H/PAXBP1/SFSWAP/LSM2/TTF2/LUC7L3/RRP1B/TXNL4A/PHF5A/RBM15B/EFTUD2/DDX17/SF3A1/ZMAT5/SYNCRIP/TAF6L/PRPF38B/SART1/SRPK2/C9orf78/SRRM1/CDC40/USP39/CWC25/NCBP2/ZNF830/WDR77/SREK1IP1/RNF113A/ALYR…
GOBP_NEGATIVE_REGULATION_OF_SMALL_MOLECULE_METABOLIC_PROCESS	GOBP_NEGATIVE_REGULATION_OF_SMALL_MOLECULE_METABOLIC_PROCESS	80	-0.661799	-1.57788	0.00587326	0.00587326	0.177208	1850	tags=22%, list=9%, signal=21%	GSK3A/NFKB1/DGAT2/PARP1/REST/TP53/NCOR1/BCKDK/PGP/INSIG1/SOD1/FBP1/FIS1/TSPO/CDA/NUPR1/APOE/APOC1
GOBP_REGULATION_OF_SKELETAL_MUSCLE_TISSUE_DEVELOPMENT	GOBP_REGULATION_OF_SKELETAL_MUSCLE_TISSUE_DEVELOPMENT	20	0.873005	1.6478	0.00589005	0.00589005	0.177208	697	tags=20%, list=3%, signal=19%	TGFB1/FLOT1/YBX3/MEF2C
GOBP_POSITIVE_REGULATION_OF_PATTERN_RECOGNITION_RECEPTOR_SIGNALING_PATHWAY	GOBP_POSITIVE_REGULATION_OF_PATTERN_RECOGNITION_RECEPTOR_SIGNALING_PATHWAY	41	0.796721	1.66148	0.00611921	0.00611921	0.182083	1054	tags=41%, list=5%, signal=39%	RSAD2/IFI35/OASL/DDX60/FLOT1/TLR1/NINJ1/DHX58/CD14/USP15/RTN4/CYBA/WDFY1/TLR2/SLC15A4/SLC15A3/DDX3X
GOBP_STEROL_HOMEOSTASIS	GOBP_STEROL_HOMEOSTASIS	65	-0.674561	-1.56687	0.00616092	0.00616092	0.182083	1977	tags=26%, list=10%, signal=24%	SCARB1/NPC1/FABP3/DGAT2/CES1/APOC2/NR1H3/COMMD9/INSIG1/EHD1/LPL/SOAT1/IL18/CNBP/TSPO/LAMTOR1/APOE
GOBP_STEROID_METABOLIC_PROCESS	GOBP_STEROID_METABOLIC_PROCESS	239	-0.53255	-1.47333	0.00623147	0.00623147	0.182083	2051	tags=19%, list=10%, signal=18%	HSD17B11/MVD/ADM/SCARB1/HSD17B12/ACBD3/CEBPA/NPC1/NFKB1/ACAA1/NFE2L1/HSD17B14/HDLBP/DGAT2/STAT5B/HSD17B4/REST/HMGCS1/CES1/LBR/FDFT1/APP/IFNG/CYP27A1/SCP2/INSIG1/IL1A/G6PD/SOAT1/AKR1B1/STUB1/EGR1/SOD1/DAB2/HINT2/CAT/SULT1A1/SF1/TSPO/ASAH1/LGMN/CYP1B1/LIPA/SPP1/APOE/APOC1
GOBP_CELLULAR_LIPID_CATABOLIC_PROCESS	GOBP_CELLULAR_LIPID_CATABOLIC_PROCESS	187	-0.539364	-1.43969	0.00627074	0.00627074	0.182083	4164	tags=35%, list=20%, signal=28%	TYSND1/PLCB1/ECHDC1/ACOT8/SGPL1/ABCD3/NUDT7/SIRT2/CPT2/HSD17B10/SRD5A3/GCDH/DAGLB/BDH2/ACAT2/DDHD2/NEU3/ILVBL/PEX2/GLA/HADH/SMPD4/ACOX1/IDH1/ADTRP/ECHS1/IVD/ECI2/NEU1/GDE1/PNPLA8/ECI1/SCARB1/ETFA/ACAA1/LPIN1/PNPLA2/HSD17B4/MGST2/SESN2/LONP2/HEXB/PLD1/GPCPD1/MGLL/PPT1/APOC2/GALC/HADHA/SCP2/ETFB/HEXA/SMPDL3A/LPL/PRDX6/ABHD2/SORL1/FUCA1/GM2A/ECH1/ABHD5/ASAH1/IRS2/CYP1B1/PLBD1/APOC1
GOBP_NEGATIVE_REGULATION_OF_LYMPHOCYTE_MEDIATED_IMMUNITY	GOBP_NEGATIVE_REGULATION_OF_LYMPHOCYTE_MEDIATED_IMMUNITY	53	0.755722	1.6253	0.00629123	0.00629123	0.182083	1150	tags=32%, list=6%, signal=30%	SERPINB9/IL4I1/LGALS9/LILRB1/LILRB4/HAVCR2/HLA-E/TGFB1/HLA-B/HLA-F/FCGR2B/PTPRC/HLA-A/AHR/PTPN6/PPP3CB/SMAD7
GOBP_INTRACELLULAR_MONOATOMIC_ION_HOMEOSTASIS	GOBP_INTRACELLULAR_MONOATOMIC_ION_HOMEOSTASIS	417	0.513794	1.3978	0.00633126	0.00633126	0.182083	1207	tags=12%, list=6%, signal=12%	CXCL10/CCL8/CXCL11/CCL7/CCR1/MT2A/CXCL9/HIF1A/CALM1/PML/CD40/GSTO1/SCO2/ATP6V1B2/ATP1B3/P2RY6/PTPRC/CYBA/CLIC4/GRINA/LYN/BAK1/SLC8A1/CCR5/GRN/CCL13/VDR/SRI/STEAP4/RAB20/TCIRG1/TMBIM6/CCR2/KCNJ2/ARF1/PTK2B/CALM3/SLAMF8/ATOX1/FLNA/HSP90B1/PTPN6/SNCA/UBE3A/SLC30A7/ATP6V0E1/FKBP1A/MICU2/PLCG2/TGM2/CALR/MCOLN1
GOBP_MITOCHONDRIAL_RESPIRATORY_CHAIN_COMPLEX_ASSEMBLY	GOBP_MITOCHONDRIAL_RESPIRATORY_CHAIN_COMPLEX_ASSEMBLY	93	-0.634649	-1.56689	0.00637124	0.00637124	0.182083	3454	tags=58%, list=17%, signal=49%	NDUFS1/NDUFAF5/NDUFA6/NDUFAF4/SLC25A33/COX16/C12orf73/TMEM126A/COX20/FOXRED1/OMA1/NDUFAF2/NDUFS4/TMEM223/COA4/AIFM1/LYRM7/COA5/COX19/TFAM/NDUFAB1/UQCC2/SDHAF1/NDUFA1/NDUFAF3/NDUFA13/NDUFC2/NDUFB11/ECSIT/NDUFA10/SMIM20/NDUFA11/NDUFA2/NDUFB1/NDUFS3/SURF1/COX14/UQCC3/NDUFB4/NDUFS7/SMIM4/NDUFB7/MT-ND4/NDUFB10/NDUFB5/NDUFA3/NDUFB8/OXA1L/MT-ND2/MT-ND5/NDUFS5/MT-ND1/NDUFS8/NDUFB9
GOBP_TYPE_I_INTERFERON_PRODUCTION	GOBP_TYPE_I_INTERFERON_PRODUCTION	91	0.67798	1.56271	0.0064043	0.0064043	0.182083	1493	tags=42%, list=7%, signal=39%	ISG15/IRF7/OAS1/OAS2/OAS3/STAT1/NMI/LILRB1/IFIH1/HAVCR2/FLOT1/IRF1/DHX58/LILRA4/CD14/MYD88/TRIM56/TLR2/TRIM21/CYLD/RIPK2/TBK1/ATG12/PYCARD/IRF5/TRIM38/YY1/DDX3X/GBP7/PLCG2/SYK/TICAM1/TLR7/DHX36/RELB/SIRPA/POLR3D/TLR8
GOBP_RESPONSE_TO_DIETARY_EXCESS	GOBP_RESPONSE_TO_DIETARY_EXCESS	23	-0.815915	-1.55895	0.0064649	0.0064649	0.182083	705	tags=17%, list=3%, signal=17%	MAPK14/TBL1XR1/SORL1/APOE
GOBP_NEGATIVE_REGULATION_OF_DEFENSE_RESPONSE	GOBP_NEGATIVE_REGULATION_OF_DEFENSE_RESPONSE	221	0.571119	1.46237	0.00651484	0.00651484	0.182083	1435	tags=26%, list=7%, signal=25%	ISG15/PARP14/OAS1/USP18/FPR2/SERPINB9/IFI16/OAS3/LGALS9/NMI/LILRB1/STAT2/FGL2/SERPING1/HAVCR2/TNFRSF1A/ADAR/HLA-E/TGFB1/HLA-B/HLA-F/SRC/FCGR2B/DHX58/LILRA4/PTPRC/NLRP3/USP15/HCK/RB1/HLA-A/LYN/SAMHD1/ZFP36/MEFV/GRN/METRNL/RHBDF2/TRAFD1/TRIM21/NLRC5/SOCS3/CYLD/PTPN2/SLAMF8/ATG12/TRIM38/TNFAIP8L2/FURIN/SYK/ELF4/PRKCD/NR1H2/MICB/HLA-G/SIRPA/ALOX5/SMAD3
GOBP_EXPLORATION_BEHAVIOR	GOBP_EXPLORATION_BEHAVIOR	21	-0.810795	-1.52679	0.00658766	0.00658766	0.182083	1869	tags=29%, list=9%, signal=26%	EIF4A3/ATXN3/CRBN/ABL2/KMT2A/APOE
GOBP_DEFENSE_RESPONSE_TO_BACTERIUM	GOBP_DEFENSE_RESPONSE_TO_BACTERIUM	202	0.578269	1.46322	0.00662974	0.00662974	0.182083	922	tags=20%, list=4%, signal=19%	ISG15/DEFB1/RNF213/OAS1/OAS2/GBP4/FPR2/OAS3/CASP4/HAVCR2/FCGR1A/TNFRSF1A/OPTN/TREM1/HLA-E/GSDMD/RBCK1/GBP2/FCER1G/ZNFX1/PLAC8/CLEC4E/CEBPB/MYD88/RAB1A/CYBA/RNASE2/HLA-A/EMILIN2/CASP7/GRN/TLR2/CLEC4D/MR1/AKIRIN2/RIPK2/SLAMF8/NAIP/TBK1/PYCARD
GOBP_POSITIVE_REGULATION_OF_CYTOSOLIC_CALCIUM_ION_CONCENTRATION	GOBP_POSITIVE_REGULATION_OF_CYTOSOLIC_CALCIUM_ION_CONCENTRATION	132	0.64679	1.57798	0.00663369	0.00663369	0.182083	1029	tags=15%, list=5%, signal=14%	FPR2/FPR1/CCR1/FPR3/C3AR1/PML/LPAR6/CD38/JAK2/GNA15/CMKLR1/P2RX4/BAK1/SLC8A1/GNA13/TMBIM6/GPR35/PTK2B/ITGAV/JAK3
GOBP_REGULATION_OF_LIPID_BIOSYNTHETIC_PROCESS	GOBP_REGULATION_OF_LIPID_BIOSYNTHETIC_PROCESS	141	-0.573094	-1.4926	0.00670197	0.00670197	0.182083	2108	tags=27%, list=10%, signal=24%	ERLIN1/MLST8/SLC27A1/H6PD/IDH1/SPHK2/LPCAT3/FBXW7/WDTC1/ADM/SCARB1/NFKB1/LPIN1/FABP3/DGAT2/REST/CES1/ORMDL1/LPCAT1/APOC2/NR1H3/IFNG/INSIG1/IL1A/MID1IP1/EGR1/SOD1/CTDNEP1/DAB2/CHP1/SF1/TSPO/ASAH1/CD74/PTGS2/FABP5/APOE/APOC1
GOBP_C21_STEROID_HORMONE_BIOSYNTHETIC_PROCESS	GOBP_C21_STEROID_HORMONE_BIOSYNTHETIC_PROCESS	15	-0.833517	-1.47746	0.00679585	0.00679585	0.182083	2029	tags=47%, list=10%, signal=42%	STARD3/ADM/REST/AKR1B1/EGR1/DAB2/TSPO
GOBP_EYELID_DEVELOPMENT_IN_CAMERA_TYPE_EYE	GOBP_EYELID_DEVELOPMENT_IN_CAMERA_TYPE_EYE	13	-0.882622	-1.53652	0.00686252	0.00686252	0.182083	1570	tags=31%, list=8%, signal=28%	HDAC1/HDAC2/JUN/INHBA
GOBP_MITOCHONDRIAL_ELECTRON_TRANSPORT_UBIQUINOL_TO_CYTOCHROME_C	GOBP_MITOCHONDRIAL_ELECTRON_TRANSPORT_UBIQUINOL_TO_CYTOCHROME_C	13	-0.882992	-1.53717	0.00686252	0.00686252	0.182083	2407	tags=92%, list=12%, signal=82%	UQCRC1/CYCS/CYC1/UQCR10/UQCRQ/UQCC3/UQCRHL/UQCR11/UQCRC2/MT-CYB/UQCRH/UQCRB
GOBP_NEGATIVE_REGULATION_OF_LIPASE_ACTIVITY	GOBP_NEGATIVE_REGULATION_OF_LIPASE_ACTIVITY	13	-0.882951	-1.53709	0.00686252	0.00686252	0.182083	557	tags=23%, list=3%, signal=22%	ANGPTL4/RGS2/APOC1
GOBP_NEGATIVE_REGULATION_OF_LIPID_TRANSPORT	GOBP_NEGATIVE_REGULATION_OF_LIPID_TRANSPORT	20	-0.816679	-1.52703	0.00691669	0.00691669	0.182083	993	tags=35%, list=5%, signal=33%	APOC2/NR1H3/FIS1/TSPO/IRS2/THBS1/APOC1
GOBP_CELL_FATE_SPECIFICATION	GOBP_CELL_FATE_SPECIFICATION	69	-0.66418	-1.55647	0.00691748	0.00691748	0.182083	2243	tags=20%, list=11%, signal=18%	GATAD2B/MGA/EHMT2/MBD3/MTA1/HDAC1/MIAT/CHD4/FKBP8/NRP1/HDAC2/RBBP7/RBBP4/ITGB1
GOBP_ORGANIC_ANION_TRANSPORT	GOBP_ORGANIC_ANION_TRANSPORT	324	-0.493621	-1.39751	0.00693247	0.00693247	0.182083	3320	tags=25%, list=16%, signal=21%	SLCO4A1/SLC25A16/ACE/SLC25A32/SLC2A6/SLC26A6/CR1/ARL6IP5/CTNS/CRABP2/PLA2G12A/GIPC1/SLC38A9/PTGES/RPS6KB1/SLC25A1/SLC27A1/SLC16A7/SLC35B2/SLC6A6/SLC38A1/AQP9/ABCC1/SLC33A1/CYB5R1/SERINC5/SLC36A1/PNPLA8/SLC5A6/CLN8/GLTP/SLC25A39/BEST1/MFSD10/SLC35A1/NMB/FABP3/SLC9A3R1/SLC19A1/SFXN1/GOT2/MPC1/CES1/RBP1/SERINC3/SLC16A6/ABCC3/SLC4A7/SLCO3A1/PDPN/SLC7A11/LRRC8D/SLC7A8/SLC39A8/IL1A/SLC2A1/FOLR3/FOLR2/S…
GOBP_REGULATION_OF_STEROID_BIOSYNTHETIC_PROCESS	GOBP_REGULATION_OF_STEROID_BIOSYNTHETIC_PROCESS	57	-0.683108	-1.53399	0.00702269	0.00702269	0.182083	2029	tags=30%, list=10%, signal=27%	ERLIN1/H6PD/LPCAT3/ADM/NFKB1/REST/CES1/IFNG/INSIG1/IL1A/EGR1/SOD1/DAB2/SF1/TSPO/ASAH1/APOE
GOBP_REGULATION_OF_TRANSMISSION_OF_NERVE_IMPULSE	GOBP_REGULATION_OF_TRANSMISSION_OF_NERVE_IMPULSE	10	0.935227	1.59747	0.00703382	0.00703382	0.182083	931	tags=30%, list=5%, signal=29%	TYMP/GPR35/FMR1
GOBP_REGULATION_OF_CELLULAR_KETONE_METABOLIC_PROCESS	GOBP_REGULATION_OF_CELLULAR_KETONE_METABOLIC_PROCESS	97	-0.613602	-1.52364	0.00703818	0.00703818	0.182083	2090	tags=26%, list=10%, signal=23%	WDTC1/ADM/PPTC7/FABP3/DGAT2/PDK1/REST/CES1/LONP2/NCOR1/BCKDK/APOC2/SLC7A11/NR1H3/INSIG1/MID1IP1/EGR1/DAB2/PARK7/SLC7A7/CD74/IRS2/PTGS2/FABP5/APOC1
GOBP_LEUKOCYTE_MEDIATED_IMMUNITY	GOBP_LEUKOCYTE_MEDIATED_IMMUNITY	363	0.513921	1.38371	0.00706906	0.00706906	0.182083	1278	tags=23%, list=6%, signal=22%	RSAD2/IRF7/BST2/SERPINB9/IL4I1/LGALS9/LILRB1/RNF19B/SCIMP/SERPING1/LILRB4/HAVCR2/FCGR1A/CD40/TREM1/HLA-E/TGFB1/UNC93B1/FCER1G/ARID5A/TYROBP/HLA-B/HLA-F/TAP2/FCGR3A/PTAFR/FCGR2B/B2M/CD300A/CLEC7A/CSF2RB/NBN/ADGRE2/HLA-C/PTPRC/NLRP3/MYD88/LAT2/HLA-A/LYN/MYO1G/ARL8B/SNX6/CTSH/SASH3/SLAMF7/DENND1B/SPI1/MR1/SLC15A4/TCIRG1/MAD2L2/IGHG1/INPP5D/NR4A3/CD1D/CCR2/NDST2/WDR1/STXBP2/BTK/MILR1/AHR/HLA-DRB5/VAM…
GOBP_POSITIVE_REGULATION_OF_STEROID_HORMONE_SECRETION	GOBP_POSITIVE_REGULATION_OF_STEROID_HORMONE_SECRETION	10	-0.899296	-1.51821	0.00708055	0.00708055	0.182083	1422	tags=30%, list=7%, signal=28%	RETN/DAB2/SPP1
GOBP_BIOLOGICAL_PROCESS_INVOLVED_IN_SYMBIOTIC_INTERACTION	GOBP_BIOLOGICAL_PROCESS_INVOLVED_IN_SYMBIOTIC_INTERACTION	270	0.549905	1.42981	0.00716935	0.00716935	0.183343	1008	tags=17%, list=5%, signal=16%	CCL8/IFIT1/IFITM3/IFITM1/LY6E/DYNLT1/IFITM2/TRIM22/CTSL/PLSCR1/LGALS9/IFI27/TREM1/SIGLEC1/CHMP5/APOL1/STOM/SRC/FCN1/JAK2/SCARB2/MYD88/TRIM5/CD86/FN1/CD80/ARL8B/CCR5/CHMP2A/CHMP1B/RAB5A/CTSB/TRIM21/ITGA5/PPIB/CFL1/BCL2L1/TRIM26/TRIM25/CDC42/FMR1/ITGAV/CHD1/TRIM38/CCL4
GOBP_POSITIVE_REGULATION_OF_CHOLESTEROL_EFFLUX	GOBP_POSITIVE_REGULATION_OF_CHOLESTEROL_EFFLUX	22	-0.802763	-1.5238	0.00737837	0.00737837	0.187213	1533	tags=36%, list=7%, signal=34%	NFKBIA/CES1/ABCA7/NR1H3/RXRA/PLTP/TREM2/APOE
GOBP_DETOXIFICATION	GOBP_DETOXIFICATION	101	-0.622552	-1.54207	0.00744601	0.00744601	0.187213	1884	tags=35%, list=9%, signal=32%	CLIC2/ADH5/PRDX4/GPX4/SLC22A18/RDH11/GSR/PRDX5/TP53INP1/PRDX2/MGST2/SESN2/ALDH1A1/SOD2/SLC30A1/SLC39A8/RALBP1/TXNRD1/PRDX6/HBA2/SOD1/S100A9/CAT/GPX3/PARK7/MGST3/ALOX5AP/HBB/GPX1/MGST1/PTGS2/GSTP1/CD36/TXN/APOE
GOBP_REGULATION_OF_BONE_MINERALIZATION	GOBP_REGULATION_OF_BONE_MINERALIZATION	66	0.720944	1.59011	0.00747749	0.00747749	0.187213	907	tags=14%, list=4%, signal=13%	ISG15/CCR1/SRGN/HIF1A/SLC8A1/VDR/MEF2C/PTK2B/BMPR2
GOBP_ACYLGLYCEROL_HOMEOSTASIS	GOBP_ACYLGLYCEROL_HOMEOSTASIS	25	-0.797579	-1.53946	0.0074834	0.0074834	0.187213	2208	tags=40%, list=11%, signal=36%	PNPLA8/SCARB1/DGAT2/SESN2/APOC2/NR1H3/LPL/ANGPTL4/IL18/APOE
GOBP_REGULATION_OF_TRANSLATIONAL_INITIATION	GOBP_REGULATION_OF_TRANSLATIONAL_INITIATION	78	-0.644819	-1.529	0.00754832	0.00754832	0.187817	2422	tags=46%, list=12%, signal=41%	IMPACT/LARP1/EIF2AK3/EIF2AK4/EIF2B5/YTHDF1/NCBP2/POLR2G/PPP1R15A/YTHDF3/BZW1/EIF4EBP2/ATF4/UHMK1/EIF4H/EIF5B/DDX1/EIF4G2/SH3BGRL/TPR/DNAJC3/CSDE1/BZW2/RPS6KB2/EIF3K/EIF1/CCL5/EIF1B/EIF4A2/EIF3H/EIF4B/EIF4EBP1/NPM1/HSPB1/RPL13A/EIF3E
GOBP_NEGATIVE_REGULATION_OF_OSSIFICATION	GOBP_NEGATIVE_REGULATION_OF_OSSIFICATION	29	0.82856	1.63454	0.00776814	0.00776814	0.192247	1150	tags=24%, list=6%, signal=23%	CCR1/SRGN/HIF1A/CHSY1/MEF2C/PTK2B/SMAD7
GOBP_REGULATION_OF_MONOATOMIC_CATION_TRANSMEMBRANE_TRANSPORT	GOBP_REGULATION_OF_MONOATOMIC_CATION_TRANSMEMBRANE_TRANSPORT	254	0.554576	1.43521	0.00787187	0.00787187	0.193773	1147	tags=16%, list=6%, signal=15%	CXCL10/CXCL11/CXCL9/CALM1/PML/GSTO1/YWHAH/STOM/ATP1B3/C4orf3/VMP1/P2RY6/SLC31A2/CD63/CYBA/PDE4B/GLRX/LYN/P2RX4/BAK1/SLC8A1/PPIF/SRI/SUMO1/TCIRG1/COX17/TMBIM6/UTRN/KCNJ2/GPR35/PTK2B/CALM3/OXSR1/GNB2/FMR1/FLNA/PTPN6/SNCA/FKBP1A/PPP3CB/PLCG2
GOBP_FC_RECEPTOR_SIGNALING_PATHWAY	GOBP_FC_RECEPTOR_SIGNALING_PATHWAY	53	0.743977	1.60005	0.00803218	0.00803218	0.196667	1366	tags=40%, list=7%, signal=37%	CD47/FCGR1A/FCER1G/SRC/FCGR3A/FCGR2B/CLEC4E/LILRA4/PTPRC/HCK/LYN/MYO1G/CLEC4D/APPL1/NR4A3/BTK/PLCG2/SYK/PAK1/PRKCD/CD247
GOBP_OVULATION	GOBP_OVULATION	17	-0.837315	-1.51664	0.00829214	0.00829214	0.199867	1465	tags=41%, list=7%, signal=38%	NRIP1/MMP19/RGS2/EREG/PTGS2/TNFAIP6/INHBA
GOBP_CELLULAR_ALDEHYDE_METABOLIC_PROCESS	GOBP_CELLULAR_ALDEHYDE_METABOLIC_PROCESS	57	-0.677397	-1.52116	0.00835655	0.00835655	0.199867	2772	tags=39%, list=13%, signal=34%	DHRS4L2/TKFC/IDH1/KDM3A/DHRS4/ADH5/ALDH3A2/GLO1/RDH11/REST/GRHPR/ALDH1A1/AKR7A2/ALDH3B1/PNKD/DAB2/PARK7/HAGH/ALDH2/TALDO1/CYP1B1/TKT
GOBP_CALCIUM_ION_TRANSPORT_INTO_CYTOSOL	GOBP_CALCIUM_ION_TRANSPORT_INTO_CYTOSOL	19	0.875776	1.63576	0.00835862	0.00835862	0.199867	1783	tags=37%, list=9%, signal=34%	PML/P2RX4/BAK1/SLC8A1/TMBIM6/BAX/P2RX7
GOBP_ELECTRON_TRANSPORT_CHAIN	GOBP_ELECTRON_TRANSPORT_CHAIN	161	-0.551732	-1.45813	0.00838612	0.00838612	0.199867	2407	tags=42%, list=12%, signal=37%	UQCRC1/COX8A/ADH5/PLEC/CYCS/QDPR/MT-ND4L/GHITM/SDHC/ETFA/PINK1/GLRX2/NQO2/NDUFAB1/NDUFA1/NDUFA7/CYC1/GSR/NDUFS6/NDUFC2/AKR7A2/DLD/NDUFA10/NDUFA2/NDUFB1/MT-ND3/NDUFS3/COX6B1/SOD2/SURF1/UQCR10/UQCRQ/UQCC3/NDUFB4/ETFB/NDUFS7/COX6C/AKR1B1/UQCRHL/UQCR11/UQCRC2/NDUFB7/MT-ND4/NDUFB10/NDUFB5/NDUFA3/MT-CO1/PARK7/NDUFB8/ALDH2/COX7C/COX5A/NDUFA4/MT-ND2/MT-CYB/MT-CO2/ISCU/MT-ND5/NDUFS5/MT-ND1/NDUFS8/COX4I1/C…
GOBP_REGULATION_OF_BIOMINERAL_TISSUE_DEVELOPMENT	GOBP_REGULATION_OF_BIOMINERAL_TISSUE_DEVELOPMENT	82	0.699416	1.58856	0.00844202	0.00844202	0.199867	907	tags=13%, list=4%, signal=13%	ISG15/CCR1/SRGN/HIF1A/TGFB1/CEBPB/SLC8A1/VDR/MEF2C/PTK2B/BMPR2
GOBP_RECEPTOR_SIGNALING_PATHWAY_VIA_STAT	GOBP_RECEPTOR_SIGNALING_PATHWAY_VIA_STAT	134	0.631259	1.54265	0.00851726	0.00851726	0.199867	1502	tags=26%, list=7%, signal=24%	CCL2/PARP14/SOCS1/STAT1/NMI/STAT2/PARP9/TNFRSF1A/CD40/TGFB1/JAK2/CD300A/CSF2RB/PTPRC/LYN/HCLS1/VEGFA/STAT3/OSM/SH2B3/SOCS3/CCR2/IL10RA/PTK2B/PTPN2/IFNAR1/JAK3/IL15/GBP7/LEPROT/IL6ST/BCL3/CRLF3/STAT4/TNF
GOBP_CELLULAR_RESPONSE_TO_TYPE_II_INTERFERON	GOBP_CELLULAR_RESPONSE_TO_TYPE_II_INTERFERON	104	0.664412	1.57851	0.00852918	0.00852918	0.199867	1008	tags=31%, list=5%, signal=29%	CCL8/CCL2/CCL7/GBP1/PARP14/GBP5/GBP4/STAT1/LGALS9/CD47/CASP1/PARP9/CDC42EP2/GBP2/SP100/JAK2/IRF1/IFNGR2/AIF1/HCK/CCL13/ACTR3/TLR2/RAB20/NLRC5/PTPN2/IFNGR1/STXBP2/CDC42/ACTG1/VAMP3/CCL4
GOBP_REGULATION_OF_AMINE_METABOLIC_PROCESS	GOBP_REGULATION_OF_AMINE_METABOLIC_PROCESS	23	-0.810455	-1.54852	0.00855365	0.00855365	0.199867	1454	tags=39%, list=7%, signal=36%	ITGAM/BCKDK/SLC7A11/PNKD/PARK7/ITGB2/NR4A2/SLC7A7/ALDH2
GOBP_REGULATION_OF_STEROID_HORMONE_SECRETION	GOBP_REGULATION_OF_STEROID_HORMONE_SECRETION	19	-0.821528	-1.52718	0.00855365	0.00855365	0.199867	1422	tags=21%, list=7%, signal=20%	RETN/DAB2/TSPO/SPP1
GOBP_PHOSPHOLIPASE_C_ACTIVATING_G_PROTEIN_COUPLED_RECEPTOR_SIGNALING_PATHWAY	GOBP_PHOSPHOLIPASE_C_ACTIVATING_G_PROTEIN_COUPLED_RECEPTOR_SIGNALING_PATHWAY	71	0.708096	1.57074	0.0087801	0.0087801	0.203825	1225	tags=18%, list=6%, signal=17%	FPR2/FPR1/FPR3/C3AR1/LPAR6/FFAR2/P2RY6/GNA15/CMKLR1/GNB1/GPR35/TGM2/HOMER1
GOBP_RESPONSE_TO_MOLECULE_OF_BACTERIAL_ORIGIN	GOBP_RESPONSE_TO_MOLECULE_OF_BACTERIAL_ORIGIN	304	0.523183	1.38317	0.00881158	0.00881158	0.203825	1199	tags=22%, list=6%, signal=21%	CXCL10/CXCL11/CCL2/IDO1/CMPK2/GCH1/CARD16/LGALS9/LILRB1/SCIMP/LILRB2/CASP1/CXCL9/HAVCR2/TGFB1/CNP/LITAF/CHMP5/ARID5A/CAPN2/CD274/SRC/TAP2/PTAFR/FCGR2B/B2M/JAK2/TLR1/CSF2RB/LY96/CEBPB/CD14/NLRP3/LILRA2/MYD88/HCK/TRIM5/PDE4B/CD86/LYN/CDC73/CD80/ZFP36/SBNO2/CCR5/RARA/CARD8/TLR2/SPI1/MEF2C/AKIRIN2/CD68/IL10RA/RIPK2/XBP1/BTK/PYCARD/IRF5/IFNAR1/PRDX3/SNCA/PAF1/THBD/PLCG2/MALT1/STAP1/TICAM1/HADHB
GOBP_LONG_TERM_SYNAPTIC_DEPRESSION	GOBP_LONG_TERM_SYNAPTIC_DEPRESSION	21	0.855149	1.62502	0.00894263	0.00894263	0.204915	931	tags=24%, list=5%, signal=23%	LILRB2/CD38/ARF1/PTK2B/FMR1
GOBP_COMPLEMENT_RECEPTOR_MEDIATED_SIGNALING_PATHWAY	GOBP_COMPLEMENT_RECEPTOR_MEDIATED_SIGNALING_PATHWAY	10	0.928272	1.58559	0.00894776	0.00894776	0.204915	474	tags=50%, list=2%, signal=49%	FPR2/FPR1/FPR3/C3AR1/CMKLR1
GOBP_POSITIVE_REGULATION_OF_IMMUNE_EFFECTOR_PROCESS	GOBP_POSITIVE_REGULATION_OF_IMMUNE_EFFECTOR_PROCESS	239	0.559616	1.44152	0.0090013	0.0090013	0.205121	1397	tags=26%, list=7%, signal=25%	RSAD2/LGALS9/LILRB1/SCIMP/FCGR1A/CD40/HLA-E/TGFB1/ARID5A/TYROBP/HLA-B/FFAR2/DDX60/HLA-F/FCN1/TAP2/PTAFR/B2M/CD300A/CLEC7A/ADGRE2/DHX58/HLA-C/PTPRC/NLRP3/MYD88/CD86/HLA-A/LYN/CD80/SASH3/RARA/DENND1B/SPI1/MR1/MAD2L2/NR4A3/CD1D/CCR2/RIPK2/XBP1/STXBP2/BTK/PYCARD/VAMP3/PTPN6/IL4R/FFAR3/PANX1/STX7/LAPTM5/PLCG2/MALT1/STAP1/HK1/SYK/TICAM1/TLR7/DHX36/FADD/MICB/FCER2/HLA-G
GOBP_NEGATIVE_REGULATION_OF_LIPID_LOCALIZATION	GOBP_NEGATIVE_REGULATION_OF_LIPID_LOCALIZATION	35	-0.749843	-1.55078	0.00909624	0.00909624	0.206263	1791	tags=40%, list=9%, signal=37%	NFKB1/PNPLA2/CES1/APOC2/NR1H3/IL6/ABHD5/OSBPL8/FIS1/TSPO/IRS2/TREM2/THBS1/APOC1
GOBP_POSITIVE_REGULATION_OF_DNA_DAMAGE_RESPONSE_SIGNAL_TRANSDUCTION_BY_P53_CLASS_MEDIATOR	GOBP_POSITIVE_REGULATION_OF_DNA_DAMAGE_RESPONSE_SIGNAL_TRANSDUCTION_BY_P53_CLASS_MEDIATOR	15	-0.828003	-1.46769	0.00920926	0.00920926	0.207802	914	tags=33%, list=4%, signal=32%	EEF1E1/ATM/PMAIP1/DDX5/RPL26
GOBP_NEGATIVE_REGULATION_OF_LIPID_CATABOLIC_PROCESS	GOBP_NEGATIVE_REGULATION_OF_LIPID_CATABOLIC_PROCESS	20	-0.803281	-1.50198	0.00928807	0.00928807	0.208387	492	tags=10%, list=2%, signal=10%	SORL1/APOC1
GOBP_MITOCHONDRIAL_ELECTRON_TRANSPORT_CYTOCHROME_C_TO_OXYGEN	GOBP_MITOCHONDRIAL_ELECTRON_TRANSPORT_CYTOCHROME_C_TO_OXYGEN	19	-0.816984	-1.51873	0.00933718	0.00933718	0.208387	986	tags=53%, list=5%, signal=50%	COX6B1/COX6C/MT-CO1/COX7C/COX5A/NDUFA4/MT-CO2/COX4I1/COX7A2L/MT-CO3
GOBP_REGULATION_OF_ENDOCRINE_PROCESS	GOBP_REGULATION_OF_ENDOCRINE_PROCESS	30	-0.773905	-1.58064	0.009371	0.009371	0.208387	502	tags=17%, list=2%, signal=16%	RETN/DAB2/TSPO/INHBA/SPP1
GOBP_ATP_METABOLIC_PROCESS	GOBP_ATP_METABOLIC_PROCESS	178	-0.538132	-1.43293	0.00944835	0.00944835	0.20849	2054	tags=34%, list=10%, signal=31%	OGT/ATP1B1/MT-ND4L/SDHC/PINK1/NDUFAB1/LDHA/INSR/NDUFA1/PARP1/FOXK2/DNM1L/NDUFA7/ARL2/NDUFS6/NUDT2/NDUFA13/NDUFC2/NDUFB11/NCOR1/NDUFA10/HSPA1A/ENO1/NDUFA11/NDUFA2/NDUFB1/ALDOA/MT-ATP8/MT-ND3/OLA1/NDUFS3/STOML2/APP/IFNG/UQCC3/NDUFB4/NDUFS7/HK2/NDUFB7/MT-ND4/NDUFB10/NDUFB5/NDUFA3/FBP1/NDUFB8/GPI/TMSB4X/GAPDH/MT-ND2/FIS1/TSPO/MT-ATP6/MT-CO2/MT-ND5/HSPA1B/NDUFS5/MT-ND1/NDUFS8/NDUFB9/TREM2/NUPR1
GOBP_REGULATION_OF_VESICLE_MEDIATED_TRANSPORT	GOBP_REGULATION_OF_VESICLE_MEDIATED_TRANSPORT	451	0.485313	1.32925	0.00946621	0.00946621	0.20849	1515	tags=21%, list=7%, signal=20%	CCL2/FPR2/PLSCR1/LGALS9/CD47/LILRB1/FCGR1A/ATG3/FCER1G/ARF6/HLA-F/FLOT1/SRC/SPHK1/FCN1/ACTB/PTAFR/FCGR2B/B2M/RUBCN/EHD4/CD300A/CLEC7A/SDCBP/ADGRE2/ANXA2/RAB8A/CD14/PTPRC/CD63/HCK/CYBA/RAB3GAP1/IL15RA/LYN/S100A10/MSN/RAC1/CHMP2A/PTPN1/PACSIN2/TLR2/VEGFA/PGAP1/SPI1/RAB5A/RAB8B/APPL1/CCR2/ARF1/CALM3/LMAN2/ARHGDIA/STXBP2/CD2AP/BTK/UBQLN2/PYCARD/CDC42/FMR1/ITGAV/ACTG1/TOR1A/SNCA/IL4R/IL15/PPP3CB/WDR41…
GOBP_INTRACELLULAR_RECEPTOR_SIGNALING_PATHWAY	GOBP_INTRACELLULAR_RECEPTOR_SIGNALING_PATHWAY	258	0.554752	1.43992	0.00969547	0.00969547	0.212523	1305	tags=19%, list=6%, signal=18%	RSAD2/IRF7/OASL/OAS1/OAS3/SCIMP/IFIH1/HAVCR2/DNAJA1/PML/UNC93B1/YWHAH/DDX60/FLOT1/SRC/PIK3AP1/JAK2/DHX58/LILRA4/MYD88/USP15/RTN4/RARA/VDR/WDFY1/UFM1/MAP2K6/SLC15A4/STAT3/NR4A3/CYLD/RIPK2/TRIM25/XIAP/AHR/ZMIZ1/SLC15A3/PTGES3/UBE3A/EGLN2/DDX3X/CALR/CITED2/TLR7/PAK1/EZH2/KDM4C/RNF34/DAXX/NR1H2
GOBP_FATTY_ACID_METABOLIC_PROCESS	GOBP_FATTY_ACID_METABOLIC_PROCESS	312	-0.478933	-1.35448	0.009833	0.009833	0.213751	4234	tags=35%, list=21%, signal=28%	PTGR2/CES2/ELOVL1/TYSND1/ACSF3/THEM4/ECHDC1/ACOT8/PAM/PDK4/SGPL1/ABCD3/NUDT7/PECR/LPGAT1/ACBD5/AASDH/PDK2/PRKAR2B/ELOVL5/CPT2/HSD17B10/GCDH/HPGDS/ERLIN2/MSMO1/CYP4V2/DAGLB/BDH2/ACAT2/HACD1/SREBF1/HACD3/PIBF1/ILVBL/HPGD/PEX2/HADH/ERLIN1/PTGES/EPHX1/SLC27A1/HACD2/ACOX1/ADTRP/ECHS1/LIAS/IVD/ECI2/ADH5/PNPLA8/ECI1/WDTC1/ETFA/HSD17B12/ALDH3A2/GPX4/CRYL1/FADS1/ACAA1/LPIN1/MAPK14/FABP3/GNPAT/NDUFAB1/DGAT…
GOBP_MATURATION_OF_LSU_RRNA_FROM_TRICISTRONIC_RRNA_TRANSCRIPT_SSU_RRNA_5_8S_RRNA_LSU_RRNA	GOBP_MATURATION_OF_LSU_RRNA_FROM_TRICISTRONIC_RRNA_TRANSCRIPT_SSU_RRNA_5_8S_RRNA_LSU_RRNA	15	-0.825	-1.46236	0.00984437	0.00984437	0.213751	1293	tags=33%, list=6%, signal=31%	NIFK/ZNHIT3/DDX18/RPL35/RPL7
GOBP_PYRIMIDINE_NUCLEOSIDE_METABOLIC_PROCESS	GOBP_PYRIMIDINE_NUCLEOSIDE_METABOLIC_PROCESS	20	0.856266	1.61621	0.00996462	0.00996462	0.215346	558	tags=30%, list=3%, signal=29%	APOBEC3A/NT5C3A/TYMP/APOBEC3B/APOBEC3G/UPP1
GOBP_T_CELL_CHEMOTAXIS	GOBP_T_CELL_CHEMOTAXIS	25	0.832557	1.61414	0.010235	0.010235	0.21834	840	tags=20%, list=4%, signal=19%	CXCL10/CXCL11/CCR2/GPR183/OXSR1
GOBP_NEGATIVE_REGULATION_OF_PEPTIDYL_TYROSINE_PHOSPHORYLATION	GOBP_NEGATIVE_REGULATION_OF_PEPTIDYL_TYROSINE_PHOSPHORYLATION	51	0.754217	1.61897	0.010237	0.010237	0.21834	1476	tags=29%, list=7%, signal=27%	PARP14/SOCS1/LILRB4/CD300A/PTPRC/MVP/SNX6/SEMA4D/SH2B3/SOCS3/PTPN2/PTPN6/PRKCD/SAMSN1/TSG101
GOBP_REGULATION_OF_LYMPHOCYTE_MEDIATED_IMMUNITY	GOBP_REGULATION_OF_LYMPHOCYTE_MEDIATED_IMMUNITY	169	0.599583	1.48321	0.0102454	0.0102454	0.21834	1397	tags=24%, list=7%, signal=22%	RSAD2/SERPINB9/IL4I1/LGALS9/LILRB1/LILRB4/HAVCR2/FCGR1A/CD40/HLA-E/TGFB1/ARID5A/HLA-B/HLA-F/TAP2/FCGR2B/B2M/HLA-C/PTPRC/NLRP3/HLA-A/SASH3/DENND1B/MR1/SLC15A4/MAD2L2/CD1D/CCR2/BTK/AHR/PTPN6/STX7/PPP3CB/RIPK3/SMAD7/MALT1/FADD/MICB/FCER2/HLA-G
GOBP_CELL_SURFACE_PATTERN_RECOGNITION_RECEPTOR_SIGNALING_PATHWAY	GOBP_CELL_SURFACE_PATTERN_RECOGNITION_RECEPTOR_SIGNALING_PATHWAY	48	0.767044	1.6301	0.0106222	0.0106222	0.224114	806	tags=40%, list=4%, signal=38%	IFI35/OAS1/LGALS9/NMI/SCIMP/FFAR2/FLOT1/FCN1/PIK3AP1/TLR1/NINJ1/LY96/CD14/LILRA2/CYBA/LYN/WDFY1/APPL1/RIPK2
GOBP_REGULATION_OF_PATTERN_RECOGNITION_RECEPTOR_SIGNALING_PATHWAY	GOBP_REGULATION_OF_PATTERN_RECOGNITION_RECEPTOR_SIGNALING_PATHWAY	94	0.670821	1.54671	0.0106444	0.0106444	0.224114	1054	tags=28%, list=5%, signal=26%	RSAD2/IRF7/IFI35/OASL/DDX60/FLOT1/TLR1/IRF1/CD300A/NINJ1/DHX58/LILRA4/CD14/LILRA2/USP15/RTN4/CYBA/LYN/WDFY1/TLR2/SLC15A4/APPL1/IRF4/XIAP/SLC15A3/DDX3X
GOBP_BIOLOGICAL_PROCESS_INVOLVED_IN_INTERACTION_WITH_HOST	GOBP_BIOLOGICAL_PROCESS_INVOLVED_IN_INTERACTION_WITH_HOST	183	0.585178	1.46642	0.0106625	0.0106625	0.224114	986	tags=16%, list=5%, signal=16%	IFIT1/IFITM3/IFITM1/LY6E/DYNLT1/IFITM2/TRIM22/CTSL/PLSCR1/LGALS9/SIGLEC1/CHMP5/SRC/FCN1/SCARB2/TRIM5/CD86/CD80/ARL8B/CCR5/CHMP2A/CHMP1B/CTSB/TRIM21/ITGA5/BCL2L1/TRIM26/TRIM25/ITGAV/TRIM38
GOBP_REGULATION_OF_SMALL_MOLECULE_METABOLIC_PROCESS	GOBP_REGULATION_OF_SMALL_MOLECULE_METABOLIC_PROCESS	263	-0.502745	-1.40161	0.0108322	0.0108322	0.225747	2186	tags=22%, list=11%, signal=20%	PPP4R3B/OGT/WDTC1/SIRT7/ADM/PINK1/PPTC7/GSK3A/NFKB1/FOXO1/FABP3/INSR/DGAT2/PARP1/FOXK2/DNM1L/PDK1/REST/CES1/TP53/ARL2/DDB1/NDUFC2/SESN2/LONP2/NCOR1/ADIPOR1/BCKDK/ENO1/PGP/APOC2/SLC7A11/APP/NR1H3/IFNG/INSIG1/MID1IP1/ARPP19/EGR1/SOD1/DAB2/FBP1/PARK7/TMSB4X/SLC7A7/PMAIP1/FIS1/TSPO/MT-CO2/CD74/IRS2/PTGS2/FABP5/CDA/TREM2/NUPR1/APOE/APOC1
GOBP_RHYTHMIC_BEHAVIOR	GOBP_RHYTHMIC_BEHAVIOR	33	-0.731473	-1.51359	0.0108382	0.0108382	0.225747	2324	tags=33%, list=11%, signal=30%	NR1D2/MTA1/PARP1/TP53/NCOR1/EGR2/GPR157/ZFHX3/EGR1/ID2/PTEN
GOBP_SEROTONIN_TRANSPORT	GOBP_SEROTONIN_TRANSPORT	16	0.884977	1.60627	0.0109983	0.0109983	0.227149	1179	tags=25%, list=6%, signal=24%	LILRB1/SLC18B1/SNCA/SYK
GOBP_SYNAPTIC_TRANSMISSION_CHOLINERGIC	GOBP_SYNAPTIC_TRANSMISSION_CHOLINERGIC	20	-0.79797	-1.49205	0.0111325	0.0111325	0.227149	4	tags=15%, list=0%, signal=15%	ACHE/RIC3/APOE
GOBP_REGULATION_OF_FATTY_ACID_BIOSYNTHETIC_PROCESS	GOBP_REGULATION_OF_FATTY_ACID_BIOSYNTHETIC_PROCESS	33	-0.730063	-1.51067	0.0112472	0.0112472	0.227149	993	tags=24%, list=5%, signal=23%	APOC2/NR1H3/INSIG1/MID1IP1/CD74/PTGS2/FABP5/APOC1
GOBP_PYRIDINE_NUCLEOTIDE_BIOSYNTHETIC_PROCESS	GOBP_PYRIDINE_NUCLEOTIDE_BIOSYNTHETIC_PROCESS	21	0.83918	1.59467	0.0113273	0.0113273	0.227149	515	tags=29%, list=2%, signal=28%	IDO1/PARP9/NAMPT/PARP10/KYNU/NADK
GOBP_REGULATION_OF_CHOLESTEROL_EFFLUX	GOBP_REGULATION_OF_CHOLESTEROL_EFFLUX	30	-0.767026	-1.56659	0.0113648	0.0113648	0.227149	1533	tags=27%, list=7%, signal=25%	CES1/ABCA7/NR1H3/RXRA/LAMTOR1/PLTP/TREM2/APOE
GOBP_ORGANIC_ACID_TRANSPORT	GOBP_ORGANIC_ACID_TRANSPORT	261	-0.496292	-1.37968	0.0114161	0.0114161	0.227149	3320	tags=24%, list=16%, signal=21%	SLCO4A1/ACE/SLC25A32/SLC26A6/ARL6IP5/CTNS/CRABP2/PLA2G12A/GIPC1/SLC38A9/PTGES/RPS6KB1/SLC25A1/SLC27A1/SLC16A7/SLC6A6/SLC38A1/AQP9/ABCC1/SERINC5/SLC36A1/PNPLA8/SLC5A6/CLN8/NMB/FABP3/SLC9A3R1/SLC19A1/SFXN1/GOT2/MPC1/CES1/RBP1/SERINC3/SLC16A6/ABCC3/SLCO3A1/PDPN/SLC7A11/LRRC8D/SLC7A8/IL1A/SLC2A1/FOLR3/FOLR2/SLCO2B1/ARL6IP1/RGS2/MPC2/EMB/SLC7A7/SLC16A10/FIS1/MIF/IRS2/ITGB1/PTGS2/PLIN2/FABP5/CD36/RBP7/…
GOBP_POSITIVE_REGULATION_OF_SYNAPTIC_TRANSMISSION_GLUTAMATERGIC	GOBP_POSITIVE_REGULATION_OF_SYNAPTIC_TRANSMISSION_GLUTAMATERGIC	22	0.830244	1.58253	0.0114584	0.0114584	0.227149	1398	tags=32%, list=7%, signal=30%	CCL2/GLUL/RAB3GAP1/CCR2/PTK2B/DTNBP1/KMO
GOBP_CELL_SURFACE_TOLL_LIKE_RECEPTOR_SIGNALING_PATHWAY	GOBP_CELL_SURFACE_TOLL_LIKE_RECEPTOR_SIGNALING_PATHWAY	44	0.751474	1.57694	0.0114831	0.0114831	0.227149	806	tags=39%, list=4%, signal=37%	IFI35/OAS1/LGALS9/NMI/SCIMP/FLOT1/PIK3AP1/TLR1/NINJ1/LY96/CD14/LILRA2/CYBA/LYN/WDFY1/APPL1/RIPK2
GOBP_NEGATIVE_REGULATION_OF_CYTOKINE_PRODUCTION	GOBP_NEGATIVE_REGULATION_OF_CYTOKINE_PRODUCTION	248	0.545376	1.40526	0.0114863	0.0114863	0.227149	1564	tags=25%, list=8%, signal=23%	GBP1/IDO1/BST2/OAS1/OAS3/LILRA5/CARD16/IL1R2/LGALS9/NMI/SERPINB1/LILRB1/SRGN/LILRB4/HAVCR2/PML/TGFB1/TYROBP/HLA-F/CD274/N4BP1/FCGR2B/DHX58/LILRA4/PTPRC/NLRP3/CLEC4A/CMKLR1/FN1/ZFP36/MEFV/RAC1/RARA/CARD8/INPP5D/CYLD/TIA1/ABCD1/CD2AP/ATG12/BTK/PYCARD/PTPN6/YY1/JAK3/GBP7/FURIN/LAPTM5/SMAD7/ELF4/EZH2/ADCY7/BCL3/RELB/GAS6/SIRPA/TLR8/TNF/HSP90AB1/BTN2A2/LGALS9C
GOBP_NEGATIVE_REGULATION_OF_BINDING	GOBP_NEGATIVE_REGULATION_OF_BINDING	142	0.614295	1.50555	0.0114897	0.0114897	0.227149	1518	tags=18%, list=7%, signal=17%	IFIT2/IFIT1/IFI16/CARD16/SP100/C4orf3/ACTB/B2M/JAK2/C9orf72/CDKN1A/RALB/SRI/SUMO1/MITD1/MAD2L2/TMBIM6/SUMO3/ID1/PRKCD/GTF2F1/DTNBP1/BAX/USP33/MAPK3/AKT1
GOBP_CELLULAR_OXIDANT_DETOXIFICATION	GOBP_CELLULAR_OXIDANT_DETOXIFICATION	76	-0.639251	-1.50776	0.0114916	0.0114916	0.227149	1499	tags=33%, list=7%, signal=31%	GSR/PRDX5/TP53INP1/PRDX2/MGST2/SESN2/SOD2/TXNRD1/PRDX6/HBA2/SOD1/S100A9/CAT/GPX3/PARK7/MGST3/ALOX5AP/HBB/GPX1/MGST1/PTGS2/GSTP1/CD36/TXN/APOE
GOBP_C21_STEROID_HORMONE_METABOLIC_PROCESS	GOBP_C21_STEROID_HORMONE_METABOLIC_PROCESS	28	-0.770566	-1.53915	0.0114977	0.0114977	0.227149	3726	tags=36%, list=18%, signal=29%	HSD17B10/STARD3/DHRS9/ADM/STAT5B/REST/AKR1B1/EGR1/DAB2/TSPO
GOBP_RNA_SPLICING_VIA_TRANSESTERIFICATION_REACTIONS	GOBP_RNA_SPLICING_VIA_TRANSESTERIFICATION_REACTIONS	273	-0.492726	-1.37578	0.0116135	0.0116135	0.228457	3039	tags=38%, list=15%, signal=33%	PPIE/SRPK1/DDX41/RBMXL1/GEMIN7/U2AF2/PRPF4/ZBTB7A/PRPF40A/SRRM2/RSRC1/CDC5L/SF3B6/SRSF6/CASC3/PAXBP1/SFSWAP/LSM2/LUC7L3/TXNL4A/PHF5A/RBM15B/EFTUD2/DDX17/SF3A1/SYNCRIP/SART1/SRPK2/C9orf78/SRRM1/CDC40/USP39/CWC25/NCBP2/WDR77/RNF113A/ALYREF/RBM6/FAM172A/KHSRP/EIF4A3/LSM5/CDK13/SRSF5/SNRPC/SNRPD1/DHX9/RBM22/SRSF9/SNRPA1/PNN/REST/U2AF1L4/RBM38/SNRPN/SF3B5/SNRNP25/SNU13/RBM3/SYF2/SNRPA/FXR1/PQBP1/U2AF1…
GOBP_ENDOLYSOSOMAL_TOLL_LIKE_RECEPTOR_SIGNALING_PATHWAY	GOBP_ENDOLYSOSOMAL_TOLL_LIKE_RECEPTOR_SIGNALING_PATHWAY	37	0.794286	1.64264	0.0117153	0.0117153	0.2286	1502	tags=43%, list=7%, signal=40%	RSAD2/OAS1/SCIMP/HAVCR2/UNC93B1/FLOT1/PIK3AP1/LILRA4/MYD88/RTN4/WDFY1/SLC15A4/DDX3X/TLR7/TLR8/TNF
GOBP_DETECTION_OF_BACTERIUM	GOBP_DETECTION_OF_BACTERIUM	15	0.874114	1.58341	0.0117202	0.0117202	0.2286	876	tags=40%, list=4%, signal=38%	HLA-B/TLR1/HLA-A/TLR2/CD1D/NAIP
GOBP_REGULATION_OF_CD8_POSITIVE_ALPHA_BETA_T_CELL_ACTIVATION	GOBP_REGULATION_OF_CD8_POSITIVE_ALPHA_BETA_T_CELL_ACTIVATION	19	0.86092	1.60801	0.0119753	0.0119753	0.231695	747	tags=53%, list=4%, signal=51%	SOCS1/LILRB1/LILRB4/HLA-E/CD274/IRF1/HLA-A/RUNX3/RUNX1/CBFB
GOBP_CYTOKINE_PRODUCTION_INVOLVED_IN_IMMUNE_RESPONSE	GOBP_CYTOKINE_PRODUCTION_INVOLVED_IN_IMMUNE_RESPONSE	115	0.647295	1.55956	0.0120726	0.0120726	0.231695	1236	tags=31%, list=6%, signal=30%	RSAD2/BST2/LILRB1/SCIMP/LILRB4/TREM1/HLA-E/TGFB1/LITAF/ARID5A/FFAR2/HLA-F/B2M/CLEC7A/NLRP3/MYD88/HLA-A/SASH3/DENND1B/NR4A3/CCR2/RIPK2/BTK/PYCARD/JAK3/FFAR3/PANX1/LAPTM5/PLCG2/SMAD7/MALT1/HK1/SYK/TICAM1/TLR7/DHX36
GOBP_NEGATIVE_REGULATION_OF_IMMUNE_EFFECTOR_PROCESS	GOBP_NEGATIVE_REGULATION_OF_IMMUNE_EFFECTOR_PROCESS	115	0.646828	1.55844	0.0120726	0.0120726	0.231695	1150	tags=26%, list=6%, signal=25%	BST2/SERPINB9/IL4I1/LGALS9/CD47/LILRB1/FGL2/SERPING1/LILRB4/HAVCR2/HLA-E/TGFB1/HLA-B/HLA-F/FCGR2B/CD300A/PTPRC/HLA-A/GRN/SPI1/APPL1/TMBIM6/CCR2/SLAMF8/AHR/PTPN6/JAK3/IL4R/PPP3CB/SMAD7
GOBP_MATURATION_OF_SSU_RRNA	GOBP_MATURATION_OF_SSU_RRNA	51	-0.687084	-1.50987	0.0120801	0.0120801	0.231695	2555	tags=29%, list=12%, signal=26%	RIOK3/RIOK1/IMP4/RRS1/WDR46/NOB1/GTF2H5/IMP3/SNU13/RPS16/RPS21/RPS19/RPS28/RPS8/RPS14
GOBP_LIPOPROTEIN_CATABOLIC_PROCESS	GOBP_LIPOPROTEIN_CATABOLIC_PROCESS	15	-0.816472	-1.44725	0.0121308	0.0121308	0.231701	1134	tags=40%, list=5%, signal=38%	ABHD17A/PPT1/ATM/LYPLA1/CTSD/APOE
GOBP_CD8_POSITIVE_ALPHA_BETA_T_CELL_ACTIVATION	GOBP_CD8_POSITIVE_ALPHA_BETA_T_CELL_ACTIVATION	26	0.829869	1.6278	0.0122096	0.0122096	0.232242	747	tags=42%, list=4%, signal=41%	SOCS1/LILRB1/LILRB4/HLA-E/CD274/IRF1/CLEC4A/HLA-A/RUNX3/RUNX1/CBFB
GOBP_NEGATIVE_REGULATION_OF_CELL_CELL_ADHESION	GOBP_NEGATIVE_REGULATION_OF_CELL_CELL_ADHESION	166	0.595768	1.48101	0.0124289	0.0124289	0.235441	1564	tags=24%, list=8%, signal=22%	IDO1/IL1RN/IL4I1/SOCS1/LGALS9/LILRB1/LILRB2/FGL2/LILRB4/HAVCR2/TGFB1/CD274/FCGR2B/JAK2/IRF1/CD300A/CEBPB/CD86/CD80/RUNX3/RUNX1/VEGFA/SPI1/MAD2L2/SH2B3/CBFB/PTPN2/PTPN6/JAK3/IL4R/TNFAIP8L2/LAPTM5/SMAD7/PRKCD/HLA-G/CASP3/MIA3/AKT1/BTN2A2/LGALS9C
GOBP_REGULATION_OF_UBIQUITIN_PROTEIN_LIGASE_ACTIVITY	GOBP_REGULATION_OF_UBIQUITIN_PROTEIN_LIGASE_ACTIVITY	26	-0.785373	-1.52835	0.0125611	0.0125611	0.23697	247	tags=35%, list=1%, signal=34%	DNM1L/PTEN/RPL11/RPL37/RPS15/RPS20/RPS7/RPL23/RPL5
GOBP_PHAGOCYTOSIS	GOBP_PHAGOCYTOSIS	206	0.560546	1.41599	0.0126714	0.0126714	0.238075	1849	tags=33%, list=9%, signal=31%	CCL2/FPR2/PLSCR1/CD47/FCGR1A/ATG3/FCER1G/TYROBP/SRC/SPHK1/FCN1/P2RY6/FCGR2B/RUBCN/CD300A/CLEC7A/CD14/PTPRC/AIF1/MYD88/HCK/CYBA/IL15RA/LYN/MYO1G/ARL8B/RAC1/RARA/MARCO/TLR2/RAB5A/RAB20/APPL1/LMAN2/ARHGAP25/MSR1/BTK/PYCARD/NCF2/CDC42/ITGAV/IL15/PLCG2/TGM2/STAP1/SYK/CALR/PAK1/PRKCD/DYSF/ELMO2/GAS6/SIRPA/ABCA1/TNF/UNC13D/SIRPB1/RAB31/NCF4/CDC42SE2/IL1B/RAB14/SH3BP1/LDLR/P2RX7/VAV2/CD93/IRF8/PIK3CA
GOBP_INTEGRIN_MEDIATED_SIGNALING_PATHWAY	GOBP_INTEGRIN_MEDIATED_SIGNALING_PATHWAY	106	0.623316	1.4861	0.0130404	0.0130404	0.243939	1002	tags=16%, list=5%, signal=15%	ISG15/TIMP1/CD47/PLEK/SRC/CD63/HCK/FN1/CTNNA1/ITGA5/ILK/LIMS1/PTK2B/CDC42/ITGAV/FLNA/ITGAX
GOBP_NEGATIVE_REGULATION_OF_PROTEIN_BINDING	GOBP_NEGATIVE_REGULATION_OF_PROTEIN_BINDING	84	0.656163	1.49488	0.0131401	0.0131401	0.243939	1518	tags=20%, list=7%, signal=19%	IFIT2/IFIT1/CARD16/ACTB/B2M/CDKN1A/RALB/MITD1/TMBIM6/ID1/PRKCD/GTF2F1/DTNBP1/BAX/USP33/MAPK3/AKT1
GOBP_NEGATIVE_REGULATION_OF_VIRAL_TRANSCRIPTION	GOBP_NEGATIVE_REGULATION_OF_VIRAL_TRANSCRIPTION	15	0.870569	1.57699	0.0131516	0.0131516	0.243939	706	tags=33%, list=3%, signal=32%	IFITM3/ZFP36/TRIM14/TRIM21/UBP1
GOBP_MONONUCLEAR_CELL_MIGRATION	GOBP_MONONUCLEAR_CELL_MIGRATION	181	0.576205	1.44186	0.0131955	0.0131955	0.243939	1518	tags=24%, list=7%, signal=22%	CXCL10/CCL8/CXCL11/CCL2/CCL7/FPR2/CCR1/LGALS9/CD47/C3AR1/AIF1/CMKLR1/LYN/MYO1G/MSN/CCR5/CCL13/ADAM8/SPI1/DOCK8/CCR2/GPR183/PTK2B/OXSR1/SLAMF8/PYCARD/CDC42/EXT1/CREB3/CCL4/DUSP1/RIPK3/CALR/FADD/CCL3L3/GAS6/SIRPA/ALOX5/MIA3/HSD3B7/MAPK3/TNF/AKT1
GOBP_MRNA_PROCESSING	GOBP_MRNA_PROCESSING	428	-0.451326	-1.32115	0.0132708	0.0132708	0.244154	3110	tags=36%, list=15%, signal=31%	NONO/TSEN15/PPIE/THOC1/AKAP8L/SRPK1/RPRD2/ZNF326/DDX41/RBMXL1/CIR1/GEMIN7/U2AF2/PRPF4/DUS3L/ZBTB7A/PAN3/PRPF40A/SRRM2/PCF11/RSRC1/TSEN54/CDC5L/SRSF11/SF3B6/RBM28/SCAF4/SRSF6/ZC3H13/MBNL2/CASC3/CPSF7/MTPAP/ZC3H14/AHCYL1/RBM26/SUPT6H/PAXBP1/SFSWAP/WDR33/LSM2/TTF2/LUC7L3/RRP1B/TXNL4A/PHF5A/RBM15B/EFTUD2/DDX17/SF3A1/ZMAT5/SYNCRIP/RPRD1B/PRPF38B/SART1/SRPK2/C9orf78/SRRM1/CDC40/USP39/CWC25/NCBP2/ZNF830…
GOBP_PRODUCTION_OF_MOLECULAR_MEDIATOR_OF_IMMUNE_RESPONSE	GOBP_PRODUCTION_OF_MOLECULAR_MEDIATOR_OF_IMMUNE_RESPONSE	291	0.52989	1.39078	0.0133624	0.0133624	0.244154	1236	tags=18%, list=6%, signal=17%	RSAD2/BST2/LILRB1/SCIMP/LILRB4/CD40/TREM1/HLA-E/TGFB1/LITAF/ARID5A/FFAR2/HLA-F/FCGR2B/B2M/CLEC7A/NBN/PTPRC/NLRP3/MYD88/CD86/HLA-A/SAMHD1/SASH3/DENND1B/SLC15A4/MAD2L2/TMBIM6/NR4A3/CCR2/RIPK2/XBP1/BTK/PYCARD/HLA-DRB5/CTNNBL1/VAMP3/YY1/JAK3/IL4R/FFAR3/PANX1/LAPTM5/PLCG2/SMAD7/MALT1/HK1/SYK/TICAM1/TLR7/DHX36
GOBP_REGULATION_OF_CARDIAC_MUSCLE_CONTRACTION_BY_REGULATION_OF_THE_RELEASE_OF_SEQUESTERED_CALCIUM_ION	GOBP_REGULATION_OF_CARDIAC_MUSCLE_CONTRACTION_BY_REGULATION_OF_THE_RELEASE_OF_SEQUESTERED_CALCIUM_ION	18	0.86212	1.59776	0.0133671	0.0133671	0.244154	826	tags=22%, list=4%, signal=21%	CALM1/GSTO1/SLC8A1/CALM3
GOBP_CELLULAR_RESPONSE_TO_TOXIC_SUBSTANCE	GOBP_CELLULAR_RESPONSE_TO_TOXIC_SUBSTANCE	94	-0.607799	-1.50576	0.0134192	0.0134192	0.244154	2286	tags=35%, list=11%, signal=31%	CLIC2/ADH5/PRDX4/PINK1/GPX4/RDH11/GFER/GSR/PRDX5/TP53INP1/PRDX2/MGST2/SESN2/ALDH1A1/SOD2/TXNRD1/PRDX6/HBA2/SOD1/S100A9/CAT/GPX3/PARK7/MGST3/ALOX5AP/HBB/GPX1/MGST1/PTGS2/GSTP1/CD36/TXN/APOE
GOBP_NEGATIVE_REGULATION_OF_VIRAL_LIFE_CYCLE	GOBP_NEGATIVE_REGULATION_OF_VIRAL_LIFE_CYCLE	21	0.833403	1.5837	0.0137119	0.0137119	0.248302	888	tags=43%, list=4%, signal=41%	IFITM3/IFITM1/LY6E/BST2/IFITM2/FCN1/TRIM5/TRIM26/TRIM25
GOBP_REGULATION_OF_CATECHOLAMINE_METABOLIC_PROCESS	GOBP_REGULATION_OF_CATECHOLAMINE_METABOLIC_PROCESS	13	-0.861506	-1.49976	0.0137928	0.0137928	0.248302	1454	tags=46%, list=7%, signal=43%	ITGAM/PNKD/PARK7/ITGB2/NR4A2/ALDH2
GOBP_POSITIVE_REGULATION_OF_CYTOKINE_PRODUCTION_INVOLVED_IN_IMMUNE_RESPONSE	GOBP_POSITIVE_REGULATION_OF_CYTOKINE_PRODUCTION_INVOLVED_IN_IMMUNE_RESPONSE	78	0.677482	1.53039	0.0138091	0.0138091	0.248302	1236	tags=35%, list=6%, signal=33%	RSAD2/LILRB1/SCIMP/HLA-E/ARID5A/FFAR2/HLA-F/B2M/CLEC7A/NLRP3/MYD88/HLA-A/SASH3/DENND1B/NR4A3/RIPK2/PYCARD/FFAR3/PANX1/LAPTM5/PLCG2/MALT1/HK1/SYK/TICAM1/TLR7/DHX36
GOBP_REGULATION_OF_AMYLOID_BETA_CLEARANCE	GOBP_REGULATION_OF_AMYLOID_BETA_CLEARANCE	15	-0.81109	-1.43771	0.0139141	0.0139141	0.248534	1570	tags=40%, list=8%, signal=37%	HDAC1/ABCA7/IFNG/ROCK1/TREM2/APOE
GOBP_POSITIVE_REGULATION_OF_ADAPTIVE_IMMUNE_RESPONSE	GOBP_POSITIVE_REGULATION_OF_ADAPTIVE_IMMUNE_RESPONSE	115	0.642411	1.54779	0.01393	0.01393	0.248534	1397	tags=31%, list=7%, signal=29%	RSAD2/TNFSF13B/FCGR1A/CD40/HLA-E/TGFB1/ARID5A/HLA-B/HLA-F/CD274/TAP2/B2M/JAK2/CLEC7A/HLA-C/PTPRC/NLRP3/HLA-A/SASH3/DENND1B/MR1/AKIRIN2/MAD2L2/CD1D/CCR2/RIPK2/BTK/PYCARD/STX7/MALT1/IL6ST/FADD/CLEC6A/MICB/FCER2/HLA-G
GOBP_CELLULAR_RESPONSE_TO_CHOLESTEROL	GOBP_CELLULAR_RESPONSE_TO_CHOLESTEROL	14	-0.828264	-1.45618	0.0143854	0.0143854	0.254403	1533	tags=21%, list=7%, signal=20%	CES1/GRAMD1A/INHBA
GOBP_REGULATION_OF_SIGNALING_RECEPTOR_ACTIVITY	GOBP_REGULATION_OF_SIGNALING_RECEPTOR_ACTIVITY	126	0.612894	1.48884	0.0144184	0.0144184	0.254403	822	tags=13%, list=4%, signal=12%	CCL2/LY6E/LILRB4/HIF1A/NCF1/SRC/FCGR2B/JAK2/HBEGF/IFNGR2/SNX6/PHLDA2/BUD31/MEF2C/CCR2/PTK2B
GOBP_REGULATION_OF_KETONE_BIOSYNTHETIC_PROCESS	GOBP_REGULATION_OF_KETONE_BIOSYNTHETIC_PROCESS	15	-0.8083	-1.43276	0.0144247	0.0144247	0.254403	2713	tags=40%, list=13%, signal=35%	H6PD/ADM/PPTC7/REST/EGR1/DAB2
GOBP_REGULATION_OF_SYNCYTIUM_FORMATION_BY_PLASMA_MEMBRANE_FUSION	GOBP_REGULATION_OF_SYNCYTIUM_FORMATION_BY_PLASMA_MEMBRANE_FUSION	26	0.82462	1.61751	0.0145672	0.0145672	0.255936	268	tags=31%, list=1%, signal=30%	CXCL10/CXCL9/PLEKHO1/CFLAR/CD53/TYROBP/CAPN2/FLOT1
GOBP_CELLULAR_RESPONSE_TO_BIOTIC_STIMULUS	GOBP_CELLULAR_RESPONSE_TO_BIOTIC_STIMULUS	221	0.541673	1.38697	0.0146497	0.0146497	0.256406	1199	tags=26%, list=6%, signal=25%	CXCL10/CXCL11/CCL2/CMPK2/CARD16/LILRB1/SCIMP/LILRB2/CASP1/CXCL9/HAVCR2/TGFB1/LITAF/CHMP5/ARID5A/CAPN2/CD274/SRC/PTAFR/FCGR2B/JAK2/TLR1/CLEC7A/TXNIP/LY96/CEBPB/CD14/NLRP3/LILRA2/MYD88/HSPA5/HCK/TRIM5/PDE4B/CD86/LYN/CDC73/CD80/ZFP36/SBNO2/CCR5/RARA/CARD8/TLR2/SPI1/MEF2C/CD68/RIPK2/XBP1/BTK/PYCARD/PAF1/PLCG2/MALT1/STAP1/SYK/TICAM1/HADHB
GOBP_DETECTION_OF_OTHER_ORGANISM	GOBP_DETECTION_OF_OTHER_ORGANISM	18	0.85845	1.59096	0.0147649	0.0147649	0.257444	1327	tags=44%, list=6%, signal=42%	HLA-B/TLR1/CLEC7A/HLA-A/TLR2/CD1D/NAIP/CLEC6A
GOBP_POSITIVE_REGULATION_OF_NUCLEOTIDE_BIOSYNTHETIC_PROCESS	GOBP_POSITIVE_REGULATION_OF_NUCLEOTIDE_BIOSYNTHETIC_PROCESS	15	-0.806491	-1.42956	0.0149353	0.0149353	0.259076	1937	tags=40%, list=9%, signal=36%	PINK1/NDUFC2/ENO1/TMSB4X/MT-CO2/TREM2
GOBP_MICROTUBULE_BASED_PROTEIN_TRANSPORT	GOBP_MICROTUBULE_BASED_PROTEIN_TRANSPORT	13	-0.855731	-1.48971	0.0150354	0.0150354	0.259076	1904	tags=23%, list=9%, signal=21%	MAPK8IP3/BAG3/HSPB1
GOBP_SINGLE_FERTILIZATION	GOBP_SINGLE_FERTILIZATION	99	-0.601112	-1.4932	0.0150863	0.0150863	0.259076	2440	tags=23%, list=12%, signal=21%	TUBGCP3/ZP3/CCT3/ASH1L/CCT2/B4GALT1/CD46/AP3B1/MYH9/CCT7/SNU13/CCT4/PITHD1/HEXB/GNPDA1/CCT8/ALDOA/VDAC2/FOLR3/FOLR2/ABHD2/PARK7/CD9
GOBP_FC_GAMMA_RECEPTOR_SIGNALING_PATHWAY	GOBP_FC_GAMMA_RECEPTOR_SIGNALING_PATHWAY	33	0.780604	1.57667	0.0150994	0.0150994	0.259076	1366	tags=52%, list=7%, signal=48%	CD47/FCGR1A/FCER1G/SRC/FCGR3A/FCGR2B/CLEC4E/PTPRC/HCK/LYN/MYO1G/CLEC4D/APPL1/SYK/PAK1/PRKCD/CD247
GOBP_POSITIVE_REGULATION_OF_PRODUCTION_OF_MOLECULAR_MEDIATOR_OF_IMMUNE_RESPONSE	GOBP_POSITIVE_REGULATION_OF_PRODUCTION_OF_MOLECULAR_MEDIATOR_OF_IMMUNE_RESPONSE	123	0.624555	1.51182	0.0151924	0.0151924	0.259076	1236	tags=29%, list=6%, signal=28%	RSAD2/LILRB1/SCIMP/CD40/HLA-E/TGFB1/ARID5A/FFAR2/HLA-F/B2M/CLEC7A/PTPRC/NLRP3/MYD88/CD86/HLA-A/SASH3/DENND1B/MAD2L2/NR4A3/RIPK2/XBP1/BTK/PYCARD/VAMP3/IL4R/FFAR3/PANX1/LAPTM5/PLCG2/MALT1/HK1/SYK/TICAM1/TLR7/DHX36
GOBP_LOCOMOTORY_EXPLORATION_BEHAVIOR	GOBP_LOCOMOTORY_EXPLORATION_BEHAVIOR	13	-0.854964	-1.48837	0.0152839	0.0152839	0.259076	4	tags=15%, list=0%, signal=15%	CRBN/APOE
GOBP_NEGATIVE_REGULATION_OF_TRANSFORMING_GROWTH_FACTOR_BETA_PRODUCTION	GOBP_NEGATIVE_REGULATION_OF_TRANSFORMING_GROWTH_FACTOR_BETA_PRODUCTION	12	0.903842	1.57916	0.0153583	0.0153583	0.259076	1519	tags=50%, list=7%, signal=46%	LILRB1/TYROBP/FN1/CD2AP/FURIN/HSP90AB1
GOBP_POSITIVE_REGULATION_OF_INTERLEUKIN_4_PRODUCTION	GOBP_POSITIVE_REGULATION_OF_INTERLEUKIN_4_PRODUCTION	24	0.83304	1.60445	0.0153745	0.0153745	0.259076	1179	tags=46%, list=6%, signal=43%	LGALS9/HAVCR2/HLA-E/FCER1G/CEBPB/NLRP3/CD86/SASH3/RARA/IRF4/SYK
GOBP_ESTABLISHMENT_OF_LYMPHOCYTE_POLARITY	GOBP_ESTABLISHMENT_OF_LYMPHOCYTE_POLARITY	14	-0.825838	-1.45191	0.0153861	0.0153861	0.259076	1621	tags=57%, list=8%, signal=53%	DOCK2/MYH9/FLOT2/SNX27/ABL2/CCR7/CCL19/GSN
GOBP_TYPE_II_INTERFERON_MEDIATED_SIGNALING_PATHWAY	GOBP_TYPE_II_INTERFERON_MEDIATED_SIGNALING_PATHWAY	23	0.84106	1.61104	0.0154214	0.0154214	0.259076	864	tags=48%, list=4%, signal=46%	PARP14/STAT1/PARP9/SP100/JAK2/IRF1/IFNGR2/HCK/NLRC5/PTPN2/IFNGR1
GOBP_REGULATION_OF_AMYLOID_FIBRIL_FORMATION	GOBP_REGULATION_OF_AMYLOID_FIBRIL_FORMATION	16	-0.828195	-1.48802	0.0156326	0.0156326	0.261671	1102	tags=38%, list=5%, signal=36%	CRYAB/APP/PFDN4/PFDN5/TREM2/APOE
GOBP_RESPONSE_TO_INTERLEUKIN_17	GOBP_RESPONSE_TO_INTERLEUKIN_17	16	0.872273	1.58321	0.0157495	0.0157495	0.262671	760	tags=25%, list=4%, signal=24%	CXCL10/IKBKE/STAT3/SOCS3
GOBP_PYRIDINE_CONTAINING_COMPOUND_BIOSYNTHETIC_PROCESS	GOBP_PYRIDINE_CONTAINING_COMPOUND_BIOSYNTHETIC_PROCESS	24	0.831518	1.60152	0.0158786	0.0158786	0.262934	515	tags=25%, list=2%, signal=24%	IDO1/PARP9/NAMPT/PARP10/KYNU/NADK
GOBP_COMPLEMENT_ACTIVATION_CLASSICAL_PATHWAY	GOBP_COMPLEMENT_ACTIVATION_CLASSICAL_PATHWAY	22	-0.774928	-1.47096	0.0158795	0.0158795	0.262934	417	tags=36%, list=2%, signal=36%	CD46/C2/CD55/C1QBP/TREM2/C1QC/C1QB/C1QA
GOBP_NEGATIVE_REGULATION_OF_SINGLE_STRANDED_VIRAL_RNA_REPLICATION_VIA_DOUBLE_STRANDED_DNA_INTERMEDIATE	GOBP_NEGATIVE_REGULATION_OF_SINGLE_STRANDED_VIRAL_RNA_REPLICATION_VIA_DOUBLE_STRANDED_DNA_INTERMEDIATE	14	0.879997	1.56446	0.0159374	0.0159374	0.262948	314	tags=21%, list=2%, signal=21%	APOBEC3A/APOBEC3B/APOBEC3G
GOBP_REGULATION_OF_VIRAL_ENTRY_INTO_HOST_CELL	GOBP_REGULATION_OF_VIRAL_ENTRY_INTO_HOST_CELL	40	0.771277	1.60335	0.0161573	0.0161573	0.265623	1107	tags=32%, list=5%, signal=31%	IFITM3/IFITM1/LY6E/IFITM2/TRIM22/LGALS9/FCN1/TRIM5/TRIM21/TRIM26/TRIM25/TRIM38/FURIN
GOBP_REGULATION_OF_SIGNAL_TRANSDUCTION_BY_P53_CLASS_MEDIATOR	GOBP_REGULATION_OF_SIGNAL_TRANSDUCTION_BY_P53_CLASS_MEDIATOR	97	-0.589403	-1.46355	0.0162684	0.0162684	0.266499	3094	tags=35%, list=15%, signal=30%	HEXIM1/DYRK2/TRIAP1/UBB/TAF1/RRN3/MYC/ING2/NOP2/PLK3/RRS1/RFFL/HIPK2/CD44/MDM2/TP53/ARMC10/COPS3/EEF1E1/ATM/SGK1/PMAIP1/MIF/DDX5/CD74/SOX4/RPL11/RPL37/RPS15/RPS20/RPS7/RPL26/RPL23/RPL5
GOBP_MONOCARBOXYLIC_ACID_TRANSPORT	GOBP_MONOCARBOXYLIC_ACID_TRANSPORT	123	-0.563398	-1.43697	0.0165032	0.0165032	0.269386	1837	tags=20%, list=9%, signal=19%	NMB/FABP3/SLC9A3R1/GOT2/MPC1/CES1/RBP1/SLC16A6/ABCC3/SLCO3A1/IL1A/SLC2A1/SLCO2B1/MPC2/EMB/FIS1/MIF/IRS2/PTGS2/PLIN2/FABP5/CD36/RBP7/THBS1/APOE
GOBP_REGULATION_OF_RECEPTOR_CLUSTERING	GOBP_REGULATION_OF_RECEPTOR_CLUSTERING	11	-0.864035	-1.48123	0.0166094	0.0166094	0.270153	959	tags=36%, list=5%, signal=35%	SLC7A11/CD81/TNFAIP6/GSN
GOBP_CELLULAR_RESPONSE_TO_MOLECULE_OF_BACTERIAL_ORIGIN	GOBP_CELLULAR_RESPONSE_TO_MOLECULE_OF_BACTERIAL_ORIGIN	196	0.546953	1.38132	0.0166676	0.0166676	0.270153	811	tags=23%, list=4%, signal=23%	CXCL10/CXCL11/CCL2/CMPK2/CARD16/LILRB1/SCIMP/LILRB2/CASP1/CXCL9/HAVCR2/TGFB1/LITAF/CHMP5/ARID5A/CAPN2/CD274/SRC/PTAFR/FCGR2B/JAK2/TLR1/LY96/CEBPB/CD14/NLRP3/LILRA2/MYD88/HCK/TRIM5/PDE4B/CD86/LYN/CDC73/CD80/ZFP36/SBNO2/CCR5/RARA/CARD8/TLR2/SPI1/MEF2C/CD68/RIPK2/XBP1
GOBP_GLYCEROLIPID_CATABOLIC_PROCESS	GOBP_GLYCEROLIPID_CATABOLIC_PROCESS	47	-0.684687	-1.5005	0.0169758	0.0169758	0.274184	2253	tags=28%, list=11%, signal=25%	GDE1/PNPLA8/SCARB1/PNPLA2/GPCPD1/MGLL/APOC2/LPL/PRDX6/ABHD2/SORL1/ABHD5/APOC1
GOBP_REGULATION_OF_CELL_SHAPE	GOBP_REGULATION_OF_CELL_SHAPE	124	0.623034	1.51397	0.017053	0.017053	0.274468	1358	tags=18%, list=7%, signal=17%	CCL2/CCL7/CDC42EP2/PLEKHO1/FGD2/MYL12B/HCK/FN1/MSN/GNA13/RAC1/CCL13/SEMA4D/VEGFA/WDR1/PTK2B/ATP10A/RHOG/SEMA4A/DAPK3/FMNL2/MKLN1
GOBP_MITOCHONDRIAL_TRANSLATION	GOBP_MITOCHONDRIAL_TRANSLATION	128	-0.572939	-1.47202	0.0172018	0.0172018	0.275898	3607	tags=45%, list=17%, signal=37%	MRPS9/TARS2/RPUSD3/QRSL1/MRPS35/MRPL19/MRPL15/MRPL3/MRPL36/NOA1/MRPS15/MRPS12/MRPL10/METTL8/MRPS28/MRPL33/TSFM/MRPL1/MRPL52/AURKAIP1/MRPL40/MRPS27/PTCD3/MRPL4/MRPS18B/LRPPRC/MRPL21/UQCC2/MRPL11/NDUFA7/MRPS25/MRPL41/MRPS2/MRPS7/MRPL23/TUFM/MRPL12/MRPS5/MRPS33/MRPL9/SHMT2/MRPL37/MRPL43/MRPL2/MRPS26/MRPL51/DAP3/MRPS16/MRPL34/IARS2/MRPL57/MRPS21/C1QBP/MRPL55/MRPL54/MRPS34/MRPS6
GOBP_REGULATION_OF_MONONUCLEAR_CELL_MIGRATION	GOBP_REGULATION_OF_MONONUCLEAR_CELL_MIGRATION	113	0.63359	1.51897	0.0173522	0.0173522	0.277344	1518	tags=27%, list=7%, signal=26%	CXCL10/CCL2/CCL7/FPR2/CCR1/LGALS9/CD47/C3AR1/AIF1/CMKLR1/LYN/MSN/ADAM8/SPI1/DOCK8/CCR2/PTK2B/OXSR1/SLAMF8/PYCARD/CREB3/CCL4/DUSP1/RIPK3/CALR/FADD/GAS6/MIA3/MAPK3/TNF/AKT1
GOBP_FATTY_ACID_BIOSYNTHETIC_PROCESS	GOBP_FATTY_ACID_BIOSYNTHETIC_PROCESS	122	-0.579204	-1.47397	0.0175008	0.0175008	0.27875	2208	tags=21%, list=11%, signal=19%	PNPLA8/WDTC1/HSD17B12/GPX4/FADS1/NDUFAB1/GSTM4/MGLL/PTGES2/APOC2/NR1H3/TBXAS1/ACOT7/INSIG1/MID1IP1/LPL/SCD/TECR/ABHD2/HACD4/MIF/CD74/PTGS2/GSTP1/FABP5/APOC1
GOBP_EMBRYONIC_DIGESTIVE_TRACT_DEVELOPMENT	GOBP_EMBRYONIC_DIGESTIVE_TRACT_DEVELOPMENT	21	-0.772186	-1.45409	0.0176087	0.0176087	0.279068	357	tags=29%, list=2%, signal=28%	PCSK5/VPS52/HLX/NIPBL/ID2/CXCL8
GOBP_NEGATIVE_REGULATION_OF_LIPID_METABOLIC_PROCESS	GOBP_NEGATIVE_REGULATION_OF_LIPID_METABOLIC_PROCESS	81	-0.613238	-1.46685	0.0176453	0.0176453	0.279068	2108	tags=21%, list=10%, signal=19%	FBXW7/WDTC1/NFKB1/LPIN1/DGAT2/REST/ORMDL1/LPCAT1/NCOR1/PIK3IP1/APOC2/PPP2R5A/INSIG1/SOD1/SORL1/APOE/APOC1
GOBP_REGULATION_OF_MORPHOGENESIS_OF_AN_EPITHELIUM	GOBP_REGULATION_OF_MORPHOGENESIS_OF_AN_EPITHELIUM	52	0.717854	1.54415	0.01778	0.01778	0.279068	1002	tags=6%, list=5%, signal=6%	CXCL10/VEGFA/ITGAX
GOBP_REGULATORY_T_CELL_DIFFERENTIATION	GOBP_REGULATORY_T_CELL_DIFFERENTIATION	35	0.765102	1.56915	0.0178182	0.0178182	0.279068	333	tags=17%, list=2%, signal=17%	IL4I1/SOCS1/LGALS9/LILRB2/LILRB4/IRF1
GOBP_COMPLEMENT_ACTIVATION	GOBP_COMPLEMENT_ACTIVATION	39	-0.723046	-1.5289	0.0178238	0.0178238	0.279068	429	tags=26%, list=2%, signal=25%	PHB2/C1QBP/VSIG4/CD59/A2M/RGCC/TREM2/C1QC/C1QB/C1QA
GOBP_REGULATION_OF_CALCIUM_ION_TRANSPORT_INTO_CYTOSOL	GOBP_REGULATION_OF_CALCIUM_ION_TRANSPORT_INTO_CYTOSOL	14	0.876218	1.55774	0.0179641	0.0179641	0.279908	1783	tags=43%, list=9%, signal=39%	PML/P2RX4/BAK1/TMBIM6/BAX/P2RX7
GOBP_REGULATION_OF_HEMOPOIESIS	GOBP_REGULATION_OF_HEMOPOIESIS	365	0.493964	1.33185	0.0180061	0.0180061	0.279908	1187	tags=19%, list=6%, signal=19%	ISG15/IRF7/CCR1/IL4I1/SOCS1/STAT1/LGALS9/IL27/LILRB1/LILRB2/FGL2/LILRB4/PRELID1/HIF1A/TGFB1/LILRB3/TYROBP/HLA-B/ACTB/FCGR2B/B2M/IRF1/CEBPB/CIB1/PTPRC/NLRP3/RB1/CD86/IL15RA/LYN/CDC73/CD80/PRDM1/ZFP36/MAFB/SASH3/RARA/RUNX3/PPP2R3C/RUNX1/HCLS1/ADAM8/SPI1/MEF2C/STAT3/INPP5D/PNP/CBFB/CCR2/TMEM176B/EIF6/RIPK2/XBP1/PTK2B/PTPN2/RHOH/SLAMF8/IRF4/BTK/ZMIZ1/PTPN6/JAK3/PAF1/IL4R/IL15/JUNB/SMAD7/MALT1/FBXO7/S…
GOBP_ENDOCRINE_PROCESS	GOBP_ENDOCRINE_PROCESS	67	-0.628347	-1.46247	0.01813	0.01813	0.279908	546	tags=10%, list=3%, signal=10%	CTSZ/DAB2/TSPO/ATP6AP2/RAB11FIP1/INHBA/SPP1
GOBP_MUSCLE_ORGAN_DEVELOPMENT	GOBP_MUSCLE_ORGAN_DEVELOPMENT	267	0.515837	1.34152	0.0181684	0.0181684	0.279908	1497	tags=13%, list=7%, signal=12%	CXCL10/VAMP5/TGFB1/CFLAR/FLOT1/CD164/ATF3/HBEGF/NRG1/RB1/YBX3/MYL6/MEF2A/SRI/MEF2C/UTRN/XBP1/FZD2/MTPN/HIVEP3/ENG/HEG1/FKBP1A/PPP3CB/SKI/SMAD7/CITED2/HOMER1/FHL3/SERP1/TAGLN/SMAD3/NLN/SFMBT1
GOBP_POSITIVE_REGULATION_OF_TYPE_II_INTERFERON_PRODUCTION	GOBP_POSITIVE_REGULATION_OF_TYPE_II_INTERFERON_PRODUCTION	75	0.680857	1.52582	0.0182486	0.0182486	0.279908	1502	tags=27%, list=7%, signal=25%	ISG15/LGALS9/IL27/LILRB1/HAVCR2/ARID5A/JAK2/CLEC7A/CD14/PDE4B/HLA-A/SASH3/CCR2/RIPK2/PYCARD/TLR7/FADD/BCL3/TLR8/TNF
GOBP_LYMPHOCYTE_CHEMOTAXIS	GOBP_LYMPHOCYTE_CHEMOTAXIS	56	0.692412	1.49597	0.0182643	0.0182643	0.279908	840	tags=20%, list=4%, signal=19%	CXCL10/CCL8/CXCL11/CCL2/CCL7/CCL13/ADAM8/CCR2/GPR183/PTK2B/OXSR1
GOBP_T_CELL_MIGRATION	GOBP_T_CELL_MIGRATION	65	0.695533	1.52561	0.0183031	0.0183031	0.279908	922	tags=18%, list=4%, signal=18%	CXCL10/CXCL11/CCL2/AIF1/MYO1G/MSN/ADAM8/DOCK8/CCR2/GPR183/OXSR1/PYCARD
GOBP_ONE_CARBON_COMPOUND_TRANSPORT	GOBP_ONE_CARBON_COMPOUND_TRANSPORT	41	-0.688359	-1.47484	0.0184581	0.0184581	0.281307	3476	tags=29%, list=17%, signal=24%	HBA1/SLC26A6/UPK3A/AQP3/AQP9/CYB5R1/BEST1/SLC4A7/SLC39A8/CA2/HBA2/HBB
GOBP_NEGATIVE_REGULATION_OF_BONE_MINERALIZATION	GOBP_NEGATIVE_REGULATION_OF_BONE_MINERALIZATION	14	0.875378	1.55625	0.0185169	0.0185169	0.281307	822	tags=29%, list=4%, signal=27%	CCR1/SRGN/HIF1A/PTK2B
GOBP_REGULATION_OF_LYMPHOCYTE_ACTIVATION	GOBP_REGULATION_OF_LYMPHOCYTE_ACTIVATION	452	0.472392	1.29343	0.0187896	0.0187896	0.283336	1211	tags=20%, list=6%, signal=19%	CCL2/IDO1/TNFSF13B/IL4I1/SOCS1/LGALS9/IL27/CD47/LILRB1/MNDA/LILRB2/FGL2/LILRB4/HAVCR2/PRELID1/CD40/HLA-E/TGFB1/CD38/TYROBP/HLA-F/CD274/SRC/FCGR3A/ACTB/FCGR2B/B2M/JAK2/IRF1/CD300A/CLEC7A/RASSF5/CEBPB/PTPRC/NLRP3/AIF1/MYD88/THEMIS2/CDKN1A/CD86/HLA-A/IL15RA/LYN/CD80/PRDM1/SASH3/RARA/RUNX3/PPP2R3C/RUNX1/ADAM8/SPI1/SLC15A4/MEF2C/AKIRIN2/MAD2L2/INPP5D/PNP/CBFB/DOCK8/CD1D/CCR2/GPR183/RIPK2/XBP1/PTPN2/RH…
GOBP_CELLULAR_RESPONSE_TO_STEROL	GOBP_CELLULAR_RESPONSE_TO_STEROL	18	-0.8057	-1.478	0.0188308	0.0188308	0.283336	1533	tags=22%, list=7%, signal=21%	CES1/INSIG1/GRAMD1A/INHBA
GOBP_REGULATION_OF_POSITIVE_CHEMOTAXIS	GOBP_REGULATION_OF_POSITIVE_CHEMOTAXIS	21	-0.767517	-1.44529	0.0189327	0.0189327	0.283336	87	tags=19%, list=0%, signal=19%	IL16/VEGFB/F3/CXCL8
GOBP_REGULATION_OF_POSTSYNAPTIC_DENSITY_ORGANIZATION	GOBP_REGULATION_OF_POSTSYNAPTIC_DENSITY_ORGANIZATION	10	0.900924	1.53887	0.0189456	0.0189456	0.283336	822	tags=30%, list=4%, signal=29%	LILRB2/ABI3/PTK2B
GOBP_REGULATION_OF_LEUKOCYTE_MEDIATED_CYTOTOXICITY	GOBP_REGULATION_OF_LEUKOCYTE_MEDIATED_CYTOTOXICITY	88	0.650769	1.49509	0.0189582	0.0189582	0.283336	1397	tags=28%, list=7%, signal=27%	SERPINB9/LGALS9/LILRB1/HAVCR2/HLA-E/TGFB1/TYROBP/HLA-B/HLA-F/TAP2/FCGR2B/B2M/HLA-C/PTPRC/HLA-A/SPI1/MR1/CD1D/STX7/PPP3CB/RIPK3/STAP1/FADD/MICB/HLA-G
GOBP_REVERSE_CHOLESTEROL_TRANSPORT	GOBP_REVERSE_CHOLESTEROL_TRANSPORT	14	-0.812417	-1.42832	0.0191388	0.0191388	0.285061	1977	tags=29%, list=10%, signal=26%	SCARB1/CES1/APOC2/APOE
GOBP_NEGATIVE_REGULATION_OF_STEROID_METABOLIC_PROCESS	GOBP_NEGATIVE_REGULATION_OF_STEROID_METABOLIC_PROCESS	20	-0.777666	-1.45408	0.0191974	0.0191974	0.285061	1791	tags=25%, list=9%, signal=23%	NFKB1/REST/INSIG1/SOD1/APOE
GOBP_MITOCHONDRIAL_GENE_EXPRESSION	GOBP_MITOCHONDRIAL_GENE_EXPRESSION	157	-0.528053	-1.38639	0.0195915	0.0195915	0.289977	3747	tags=43%, list=18%, signal=35%	MRPL45/HSD17B10/THAP11/TRMT61B/MRPS9/TARS2/TFB2M/RPUSD3/SLC25A33/QRSL1/MRPS35/MRPL19/MRPL15/MRPL3/MRPL36/NOA1/MRPS15/MRPS12/MTERF4/MRPL10/METTL8/MRPS28/MRPL33/TSFM/MRPL1/MRPL52/AURKAIP1/MRPL40/MRPS27/PTCD3/TFAM/MRPL4/MRPS18B/LRPPRC/MRPL21/UQCC2/MRPL11/NDUFA7/MRPS25/MRPL41/MRPS2/MRPS7/MRPL23/TUFM/MRPL12/MRPS5/MRPS33/MRPL9/SHMT2/MRPL37/MRPL43/MRPL2/MRPS26/MRPL51/FOXO3/DAP3/MRPS16/MRPL34/IARS2/MRPL5…
GOBP_PROTON_TRANSMEMBRANE_TRANSPORT	GOBP_PROTON_TRANSMEMBRANE_TRANSPORT	106	-0.591738	-1.46829	0.0197268	0.0197268	0.291044	2867	tags=39%, list=14%, signal=33%	COX7B/CLCN3/ATP6V0A1/SLC11A2/SPHK2/UQCRC1/COX8A/SLC33A1/SLC36A1/ATP6V0E2/ATP1B1/NNT/ATP6V1H/SLC9A3R1/CYC1/ATP6AP1/TESC/MT-ATP8/COX6B1/SURF1/UQCR10/NDUFS7/MT-ND4/MT-CO1/PHB2/PARK7/CHP1/SLC25A3/TMSB4X/COX5A/NDUFA4/MT-CYB/ATP6AP2/MT-ATP6/MT-CO2/MT-ND5/COX4I1/COX7A2L/UQCRH/MT-CO3/SLC25A5
GOBP_INNER_MITOCHONDRIAL_MEMBRANE_ORGANIZATION	GOBP_INNER_MITOCHONDRIAL_MEMBRANE_ORGANIZATION	33	-0.714142	-1.47773	0.0198655	0.0198655	0.292153	4500	tags=64%, list=22%, signal=50%	APOO/SAMM50/TIMM10B/CHCHD3/LETM1/CHCHD6/TRMT10B/OMA1/SLC25A46/GHITM/MTX2/PINK1/TIMM9/AFG3L2/NDUFA13/ROMO1/UQCC3/HSPA9/TIMM10/CHCHD10/TIMM13
GOBP_REGULATION_OF_MEMBRANE_POTENTIAL	GOBP_REGULATION_OF_MEMBRANE_POTENTIAL	304	0.500171	1.32233	0.0199394	0.0199394	0.2922	1518	tags=14%, list=7%, signal=13%	IFI6/CLIC1/PRELID1/CALM1/HSH2D/YWHAH/ATP1B3/SRC/GNA15/UCP2/PANK2/RAB3GAP1/GLRX/P2RX4/BAK1/SLC8A1/PPP2R3C/SRI/SUMO1/MEF2C/CHRNB1/WDR1/KCNJ2/GPR35/PTK2B/CALM3/S1PR2/BCL2L1/ABCD1/JUP/FMR1/MFN1/FLNA/PRDX3/SNCA/SMAD7/BID/BAX/VCP/CHRNE/TNF/AKT1
GOBP_POSITIVE_REGULATION_OF_LEUKOCYTE_MEDIATED_IMMUNITY	GOBP_POSITIVE_REGULATION_OF_LEUKOCYTE_MEDIATED_IMMUNITY	135	0.60623	1.48059	0.0199957	0.0199957	0.2922	1397	tags=26%, list=7%, signal=24%	RSAD2/SCIMP/FCGR1A/CD40/HLA-E/TGFB1/ARID5A/TYROBP/HLA-B/HLA-F/TAP2/PTAFR/B2M/CLEC7A/HLA-C/PTPRC/NLRP3/HLA-A/SASH3/DENND1B/SPI1/MR1/MAD2L2/CD1D/BTK/STX7/PLCG2/MALT1/STAP1/TICAM1/DHX36/FADD/MICB/FCER2/HLA-G
GOBP_CELLULAR_RESPONSE_TO_INTERLEUKIN_1	GOBP_CELLULAR_RESPONSE_TO_INTERLEUKIN_1	97	0.61483	1.42909	0.0200944	0.0200944	0.292714	585	tags=18%, list=3%, signal=17%	CCL8/CCL2/CCL7/GBP1/IL1RN/IL1R2/CD47/HIF1A/CD40/GBP2/ZBP1/GBP3/TANK/CEBPB/MYD88/VRK2/CCL13
GOBP_NEGATIVE_REGULATION_OF_CELL_KILLING	GOBP_NEGATIVE_REGULATION_OF_CELL_KILLING	29	0.78331	1.54527	0.0201852	0.0201852	0.29311	485	tags=38%, list=2%, signal=37%	SERPINB9/LGALS9/LILRB1/HAVCR2/HLA-E/TGFB1/HLA-B/HLA-F/FCGR2B/PTPRC/HLA-A
GOBP_NEGATIVE_REGULATION_OF_AMYLOID_FIBRIL_FORMATION	GOBP_NEGATIVE_REGULATION_OF_AMYLOID_FIBRIL_FORMATION	12	-0.848344	-1.46994	0.0203338	0.0203338	0.294143	1102	tags=42%, list=5%, signal=39%	CRYAB/PFDN4/PFDN5/TREM2/APOE
GOBP_DNA_DEAMINATION	GOBP_DNA_DEAMINATION	13	0.890746	1.56894	0.0203842	0.0203842	0.294143	314	tags=23%, list=2%, signal=23%	APOBEC3A/APOBEC3B/APOBEC3G
GOBP_POSITIVE_REGULATION_OF_CALCIUM_ION_TRANSMEMBRANE_TRANSPORTER_ACTIVITY	GOBP_POSITIVE_REGULATION_OF_CALCIUM_ION_TRANSMEMBRANE_TRANSPORTER_ACTIVITY	38	0.744803	1.546	0.0207075	0.0207075	0.29715	1147	tags=21%, list=6%, signal=20%	CALM1/GSTO1/VMP1/P2RY6/SUMO1/CALM3/PPP3CB/PLCG2
GOBP_MYELOID_CELL_ACTIVATION_INVOLVED_IN_IMMUNE_RESPONSE	GOBP_MYELOID_CELL_ACTIVATION_INVOLVED_IN_IMMUNE_RESPONSE	90	0.633259	1.4615	0.0207217	0.0207217	0.29715	1260	tags=33%, list=6%, signal=31%	IFI35/LGALS9/NMI/HAVCR2/FCER1G/TYROBP/PTAFR/CD300A/ADGRE2/LILRA2/MYD88/LAT2/LYN/SBNO2/SNX6/GRN/SPI1/NR4A3/CCR2/STXBP2/BTK/MILR1/PYCARD/VAMP3/PTPN6/IL4R/PLCG2/SYK/TICAM1/DYSF
GOBP_TRIPARTITE_REGIONAL_SUBDIVISION	GOBP_TRIPARTITE_REGIONAL_SUBDIVISION	10	-0.865238	-1.46071	0.0207991	0.0207991	0.297333	66	tags=30%, list=0%, signal=30%	FRS2/FZD5/BASP1
GOBP_NEGATIVE_REGULATION_OF_PLATELET_ACTIVATION	GOBP_NEGATIVE_REGULATION_OF_PLATELET_ACTIVATION	14	-0.808392	-1.42124	0.02089	0.02089	0.297709	125	tags=14%, list=1%, signal=14%	CD9/APOE
GOBP_NEGATIVE_REGULATION_OF_RECEPTOR_SIGNALING_PATHWAY_VIA_JAK_STAT	GOBP_NEGATIVE_REGULATION_OF_RECEPTOR_SIGNALING_PATHWAY_VIA_JAK_STAT	21	0.811227	1.54155	0.0210547	0.0210547	0.298543	1278	tags=38%, list=6%, signal=36%	PARP14/SOCS1/SH2B3/SOCS3/PTPN2/GBP7/LEPROT/BCL3
GOBP_MYOBLAST_FUSION	GOBP_MYOBLAST_FUSION	36	0.753695	1.55803	0.0210782	0.0210782	0.298543	268	tags=19%, list=1%, signal=19%	CXCL10/CXCL9/PLEKHO1/CFLAR/CD53/CAPN2/FLOT1
GOBP_PYRIMIDINE_CONTAINING_COMPOUND_METABOLIC_PROCESS	GOBP_PYRIMIDINE_CONTAINING_COMPOUND_METABOLIC_PROCESS	79	0.674072	1.52346	0.0212241	0.0212241	0.299282	558	tags=10%, list=3%, signal=10%	APOBEC3A/NT5C3A/CMPK2/TYMP/APOBEC3B/APOBEC3G/DCK/UPP1
GOBP_RIBOSE_PHOSPHATE_METABOLIC_PROCESS	GOBP_RIBOSE_PHOSPHATE_METABOLIC_PROCESS	395	-0.448207	-1.30044	0.0212874	0.0212874	0.299282	2773	tags=29%, list=13%, signal=25%	MCCC2/SLC25A1/ITPA/ZBTB7A/MLST8/AK3/HACD2/DLG1/PRPS1/CMPK1/PDHX/ATIC/BAD/SPHK2/DIP2A/TPST1/PAPSS2/GMPS/OGT/ATP1B1/MT-ND4L/MVD/SDHC/HSD17B12/PINK1/PDHB/IMPDH2/NDUFAB1/LDHA/GUK1/INSR/NDUFA1/DGAT2/PARP1/HSD17B4/FOXK2/DNM1L/PDK1/ABHD14B/RNASEH2B/HMGCS1/NDUFA7/ADSL/RPIA/ARL2/NDUFS6/NUDT2/NDUFA13/NDUFC2/RAN/NDUFB11/NCOR1/DLD/NDUFA10/HSPA1A/NME3/ENO1/NDUFA11/NDUFA2/NDUFB1/NME4/ALDOA/MT-ATP8/PPT1/NUDT14/…
GOBP_REGULATION_OF_CELL_MORPHOGENESIS	GOBP_REGULATION_OF_CELL_MORPHOGENESIS	220	0.54469	1.39263	0.0214281	0.0214281	0.299282	1247	tags=12%, list=6%, signal=12%	CCL2/CCL7/CDC42EP2/PLEKHO1/SRC/FGD2/MYL12B/HCK/FN1/MSN/GNA13/RAC1/MOV10/CCL13/SEMA4D/VEGFA/WDR1/CFL1/PTK2B/ENPP2/ATP10A/RHOG/SEMA4A/DAPK3/RREB1/DHX36/FMNL2
GOBP_TOLL_LIKE_RECEPTOR_7_SIGNALING_PATHWAY	GOBP_TOLL_LIKE_RECEPTOR_7_SIGNALING_PATHWAY	11	0.902591	1.57077	0.021454	0.021454	0.299282	1210	tags=82%, list=6%, signal=77%	RSAD2/SCIMP/HAVCR2/UNC93B1/PIK3AP1/LILRA4/SLC15A4/DDX3X/TLR7
GOBP_NATURAL_KILLER_CELL_CHEMOTAXIS	GOBP_NATURAL_KILLER_CELL_CHEMOTAXIS	10	0.8984	1.53456	0.0214555	0.0214555	0.299282	10	tags=20%, list=0%, signal=20%	CCL2/CCL7
GOBP_ASTROCYTE_DEVELOPMENT	GOBP_ASTROCYTE_DEVELOPMENT	34	-0.708505	-1.46762	0.0217485	0.0217485	0.302452	958	tags=24%, list=5%, signal=22%	APP/IFNG/S100A9/IL6/VIM/MT1X/TREM2/C1QA
GOBP_METHYLATION	GOBP_METHYLATION	305	-0.461808	-1.30328	0.0218802	0.0218802	0.303368	4189	tags=36%, list=20%, signal=29%	KMT5C/SMARCB1/METTL17/EMG1/VCPKMT/COQ5/MIS18A/KANSL3/NFYC/KMT5B/PRDM8/RBBP5/METTL25/HEMK1/RLF/MTR/EHMT1/HSD17B10/CAMKMT/TRMT61B/TRMT10B/MTRR/TRIM28/KDM1A/CTR9/GTPBP3/MTAP/EZH1/MLLT10/TFB2M/SMYD4/NNMT/TDRD9/NSUN2/NDUFAF5/DIMT1/TYW3/KANSL2/WDR82/SETD7/TRMT13/SETD1A/BTG2/FAM98B/COMTD1/WDR5/KDM6A/SETDB1/METTL1/MYC/SUZ12/ZC3H13/METTL8/NSD1/PAXBP1/MPHOSPH8/DALRD3/ATF7IP/GATA3/KMT2C/NOP2/RBM15B/WDR6/BOD…
GOBP_POSITIVE_REGULATION_OF_VOLTAGE_GATED_POTASSIUM_CHANNEL_ACTIVITY	GOBP_POSITIVE_REGULATION_OF_VOLTAGE_GATED_POTASSIUM_CHANNEL_ACTIVITY	10	-0.863717	-1.45814	0.0220154	0.0220154	0.303485	1469	tags=20%, list=7%, signal=19%	KCNE1/TREM2
GOBP_NUCLEOSIDE_TRIPHOSPHATE_BIOSYNTHETIC_PROCESS	GOBP_NUCLEOSIDE_TRIPHOSPHATE_BIOSYNTHETIC_PROCESS	103	-0.586905	-1.45683	0.0220759	0.0220759	0.303485	2034	tags=45%, list=10%, signal=40%	MT-ND4L/SDHC/PINK1/IMPDH2/NDUFAB1/NDUFA1/PARP1/NDUFA7/NDUFS6/NUDT2/NDUFA13/NDUFC2/NDUFB11/NDUFA10/NME3/ENO1/NDUFA11/NDUFA2/NDUFB1/NME4/ALDOA/MT-ATP8/MT-ND3/NDUFS3/STOML2/UQCC3/NDUFB4/NDUFS7/IMPDH1/NME1/NDUFB7/MT-ND4/NDUFB10/NDUFB5/NDUFA3/NDUFB8/TMSB4X/MT-ND2/MT-ATP6/MT-CO2/MT-ND5/NDUFS5/MT-ND1/NDUFS8/NDUFB9/TREM2
GOBP_MEMBRANE_DEPOLARIZATION	GOBP_MEMBRANE_DEPOLARIZATION	55	0.69289	1.48634	0.0220865	0.0220865	0.303485	1150	tags=18%, list=6%, signal=17%	IFI6/HSH2D/YWHAH/SRC/P2RX4/SLC8A1/PPP2R3C/KCNJ2/ABCD1/SMAD7
GOBP_NEGATIVE_REGULATION_OF_LIPID_BIOSYNTHETIC_PROCESS	GOBP_NEGATIVE_REGULATION_OF_LIPID_BIOSYNTHETIC_PROCESS	47	-0.669779	-1.46783	0.0222203	0.0222203	0.304415	2108	tags=23%, list=10%, signal=21%	FBXW7/WDTC1/NFKB1/LPIN1/REST/ORMDL1/LPCAT1/INSIG1/SOD1/APOE/APOC1
GOBP_STEROID_HORMONE_BIOSYNTHETIC_PROCESS	GOBP_STEROID_HORMONE_BIOSYNTHETIC_PROCESS	32	-0.705942	-1.44992	0.0222907	0.0222907	0.304473	3724	tags=38%, list=18%, signal=31%	SRD5A3/STARD3/HSD17B7/H6PD/HSD17B11/ADM/HSD17B12/REST/AKR1B1/EGR1/DAB2/TSPO
GOBP_NEGATIVE_REGULATION_OF_LYMPHOCYTE_ACTIVATION	GOBP_NEGATIVE_REGULATION_OF_LYMPHOCYTE_ACTIVATION	144	0.600934	1.47636	0.0226806	0.0226806	0.308883	1175	tags=24%, list=6%, signal=22%	IDO1/IL4I1/SOCS1/LGALS9/LILRB1/MNDA/LILRB2/FGL2/LILRB4/HAVCR2/TYROBP/HLA-F/CD274/FCGR2B/IRF1/CD300A/RASSF5/CEBPB/CD86/LYN/CD80/RUNX3/RUNX1/INPP5D/CBFB/PTPN2/BTK/PTPN6/JAK3/IL4R/TNFAIP8L2/LAPTM5/SMAD7/FBXO7
GOBP_REGULATION_OF_INTEGRIN_MEDIATED_SIGNALING_PATHWAY	GOBP_REGULATION_OF_INTEGRIN_MEDIATED_SIGNALING_PATHWAY	21	0.808007	1.53543	0.0227664	0.0227664	0.309137	992	tags=24%, list=5%, signal=23%	TIMP1/CD63/CTNNA1/LIMS1/FLNA
GOBP_T_CELL_MEDIATED_IMMUNITY	GOBP_T_CELL_MEDIATED_IMMUNITY	114	0.620805	1.49406	0.0228486	0.0228486	0.309337	1397	tags=30%, list=7%, signal=28%	RSAD2/IL4I1/LILRB1/LILRB4/HLA-E/UNC93B1/ARID5A/HLA-B/HLA-F/TAP2/FCGR2B/B2M/HLA-C/PTPRC/NLRP3/HLA-A/MYO1G/CTSH/SASH3/DENND1B/MR1/CD1D/CCR2/AHR/STX7/PPP3CB/RIPK3/GNL1/SMAD7/MALT1/FADD/BTN3A3/MICB/HLA-G
GOBP_GONADOTROPIN_SECRETION	GOBP_GONADOTROPIN_SECRETION	10	-0.858491	-1.44932	0.0229884	0.0229884	0.309337	52	tags=20%, list=0%, signal=20%	TACR2/INHBA
GOBP_MINERALOCORTICOID_METABOLIC_PROCESS	GOBP_MINERALOCORTICOID_METABOLIC_PROCESS	10	-0.858589	-1.44949	0.0229884	0.0229884	0.309337	1572	tags=20%, list=8%, signal=18%	REST/DAB2
GOBP_LYMPHOCYTE_MIGRATION	GOBP_LYMPHOCYTE_MIGRATION	109	0.616121	1.47139	0.02305	0.02305	0.309337	1008	tags=17%, list=5%, signal=16%	CXCL10/CCL8/CXCL11/CCL2/CCL7/AIF1/MYO1G/MSN/CCL13/ADAM8/DOCK8/CCR2/GPR183/PTK2B/OXSR1/PYCARD/EXT1/CCL4
GOBP_CELLULAR_RESPONSE_TO_EXOGENOUS_DSRNA	GOBP_CELLULAR_RESPONSE_TO_EXOGENOUS_DSRNA	14	0.865824	1.53926	0.0231448	0.0231448	0.309463	605	tags=29%, list=3%, signal=28%	IFIT1/IFIH1/FLOT1/RALB
GOBP_OLEFINIC_COMPOUND_METABOLIC_PROCESS	GOBP_OLEFINIC_COMPOUND_METABOLIC_PROCESS	111	-0.567349	-1.43101	0.0231938	0.0231938	0.309463	2779	tags=24%, list=13%, signal=21%	EPHX1/DHRS4L2/H6PD/DHRS3/DHRS4/PNPLA8/ADM/GPX4/FADS1/ACAA1/PNPLA2/DGAT2/STAT5B/RDH11/REST/ALDH1A1/MGLL/PTGES2/TBXAS1/SCP2/AKR1B1/EGR1/DAB2/GPX1/CYP1B1/PTGS2/GSTP1
GOBP_NEGATIVE_REGULATION_OF_VIRAL_ENTRY_INTO_HOST_CELL	GOBP_NEGATIVE_REGULATION_OF_VIRAL_ENTRY_INTO_HOST_CELL	19	0.833675	1.55713	0.0233762	0.0233762	0.310331	888	tags=42%, list=4%, signal=40%	IFITM3/IFITM1/LY6E/IFITM2/FCN1/TRIM5/TRIM26/TRIM25
GOBP_TERPENOID_METABOLIC_PROCESS	GOBP_TERPENOID_METABOLIC_PROCESS	64	-0.617763	-1.43354	0.0233937	0.0233937	0.310331	4841	tags=42%, list=23%, signal=32%	SRD5A1/DHRS13/LSS/DGAT1/SCPEP1/RDH14/LRP8/PECR/CYP4V2/HTRA2/CRABP2/DHRS9/LRP1/DHRS4L2/DHRS3/DHRS4/ADH5/ALDH3A2/PNPLA2/DGAT2/RDH11/HMGCS1/RBP1/ALDH1A1/FDFT1/AKR1B1/CYP1B1
GOBP_TOLL_LIKE_RECEPTOR_9_SIGNALING_PATHWAY	GOBP_TOLL_LIKE_RECEPTOR_9_SIGNALING_PATHWAY	18	0.831655	1.5413	0.0237055	0.0237055	0.313563	691	tags=39%, list=3%, signal=38%	RSAD2/HAVCR2/UNC93B1/PIK3AP1/LILRA4/RTN4/SLC15A4
GOBP_REGULATION_OF_CHOLESTEROL_BIOSYNTHETIC_PROCESS	GOBP_REGULATION_OF_CHOLESTEROL_BIOSYNTHETIC_PROCESS	17	-0.792311	-1.43513	0.023901	0.023901	0.315243	551	tags=35%, list=3%, signal=34%	ERLIN2/SREBF1/ERLIN1/LPCAT3/SOD1/APOE
GOBP_NEGATIVE_REGULATION_OF_LEUKOCYTE_CELL_CELL_ADHESION	GOBP_NEGATIVE_REGULATION_OF_LEUKOCYTE_CELL_CELL_ADHESION	122	0.611145	1.47867	0.0240698	0.0240698	0.315755	1564	tags=26%, list=8%, signal=24%	IDO1/IL4I1/SOCS1/LGALS9/LILRB1/LILRB2/FGL2/LILRB4/HAVCR2/CD274/FCGR2B/IRF1/CD300A/CEBPB/CD86/CD80/RUNX3/RUNX1/CBFB/PTPN2/PTPN6/JAK3/IL4R/TNFAIP8L2/LAPTM5/SMAD7/HLA-G/CASP3/MIA3/AKT1/BTN2A2/LGALS9C
GOBP_POSITIVE_REGULATION_OF_PHAGOCYTOSIS	GOBP_POSITIVE_REGULATION_OF_PHAGOCYTOSIS	61	0.679328	1.48015	0.0240947	0.0240947	0.315755	1728	tags=39%, list=8%, signal=36%	CCL2/FPR2/CD47/FCGR1A/FCER1G/FCN1/FCGR2B/CLEC7A/PTPRC/CYBA/IL15RA/LMAN2/BTK/PYCARD/IL15/PLCG2/STAP1/CALR/GAS6/SIRPA/TNF/SIRPB1/RAB31/IL1B
GOBP_POSITIVE_REGULATION_OF_TRANSLATION	GOBP_POSITIVE_REGULATION_OF_TRANSLATION	128	-0.559506	-1.43751	0.0241455	0.0241455	0.315755	2679	tags=41%, list=13%, signal=36%	UPF3B/DHX29/LARP1B/METTL8/IMPACT/LARP1/EIF2AK4/EIF2B5/SYNCRIP/YTHDF1/MRPS27/PINK1/EIF4A3/POLR2G/PPP1R15A/DHX9/UQCC2/YTHDF3/NSUN5/PLXNB2/UPF3A/RBM3/FXR1/UHMK1/PLD1/HNRNPL/SH3BGRL/METTL5/PRKDC/EIF3D/DNAJC3/CSDE1/RPS6KB2/RPS27L/TOB1/IL6/YBX1/CCL5/C1QBP/CNBP/CIRBP/VIM/SOX4/CYP1B1/PABPC1/RPS4X/NPM1/RPL26/EIF3E/EEF2/RPL5/THBS1
GOBP_NOSE_DEVELOPMENT	GOBP_NOSE_DEVELOPMENT	14	0.865247	1.53824	0.0242557	0.0242557	0.316297	1118	tags=21%, list=5%, signal=20%	SMCHD1/HESX1/SKI
GOBP_BONE_MINERALIZATION	GOBP_BONE_MINERALIZATION	102	0.638769	1.51605	0.0246993	0.0246993	0.321172	907	tags=11%, list=4%, signal=10%	ISG15/CCR1/SRGN/HIF1A/SNX10/SLC8A1/SBNO2/VDR/MEF2C/PTK2B/BMPR2
GOBP_POSITIVE_REGULATION_OF_SIGNAL_TRANSDUCTION_BY_P53_CLASS_MEDIATOR	GOBP_POSITIVE_REGULATION_OF_SIGNAL_TRANSDUCTION_BY_P53_CLASS_MEDIATOR	28	-0.734648	-1.4674	0.0249791	0.0249791	0.323427	914	tags=39%, list=4%, signal=38%	EEF1E1/ATM/PMAIP1/DDX5/RPL11/RPL37/RPS15/RPS20/RPS7/RPL26/RPL23
GOBP_RESPONSE_TO_OXIDATIVE_STRESS	GOBP_RESPONSE_TO_OXIDATIVE_STRESS	378	-0.441618	-1.27103	0.0251358	0.0251358	0.323427	2618	tags=29%, list=13%, signal=26%	UBQLN1/PYCR2/IDH1/MPV17/P4HB/ZNF580/SESN1/BAD/LIAS/IMPACT/ABCC1/MAP1LC3A/PRKRA/IL10/AXL/ADAM9/HMOX2/BNIP3/COL1A1/PNPLA8/AIFM1/PLK3/PRDX4/FBXW7/MAPK8/NET1/PINK1/GPX4/GLRX2/PXN/ANKZF1/VNN1/FOXO1/SESN3/PARP1/DAPK1/GFER/PDK1/REST/TP53/GSR/MGMT/PRDX5/TP53INP1/STAT6/OSER1/PRDX2/NUDT2/ATF4/SESN2/LONP1/HSPA1A/CRYAB/MAPK1/MT-ND3/CAMKK2/SOD2/ALDH3B1/SLC7A11/APP/NAPRT/MMP3/ROMO1/HDAC2/ZFAND1/PSMB5/FOXO3/NDU…
GOBP_ADAPTIVE_IMMUNE_RESPONSE_BASED_ON_SOMATIC_RECOMBINATION_OF_IMMUNE_RECEPTORS_BUILT_FROM_IMMUNOGLOBULIN_SUPERFAMILY_DOMAINS	GOBP_ADAPTIVE_IMMUNE_RESPONSE_BASED_ON_SOMATIC_RECOMBINATION_OF_IMMUNE_RECEPTORS_BUILT_FROM_IMMUNOGLOBULIN_SUPERFAMILY_DOMAINS	277	0.515232	1.34831	0.0251409	0.0251409	0.323427	1397	tags=26%, list=7%, signal=25%	RSAD2/IRF7/TNFSF13B/IL4I1/IL27/LILRB1/SERPING1/LILRB4/HAVCR2/FCGR1A/CD40/HLA-E/TGFB1/UNC93B1/FCER1G/ARID5A/HLA-B/HLA-F/CD274/TAP2/FCGR3A/FCGR2B/B2M/JAK2/CLEC7A/CSF2RB/NBN/HLA-C/PTPRC/NLRP3/MYD88/HLA-A/CD80/MYO1G/CTSH/SASH3/DENND1B/MR1/SLC15A4/MEF2C/TCIRG1/MAD2L2/STAT3/IGHG1/INPP5D/CD1D/CCR2/RIPK2/IRF4/BTK/AHR/HLA-DRB5/PTPN6/JAK3/IL4R/SEMA4A/JUNB/STX7/PPP3CB/RIPK3/GNL1/SMAD7/MALT1/PRKCD/FADD/BTN3A…
GOBP_FC_RECEPTOR_MEDIATED_STIMULATORY_SIGNALING_PATHWAY	GOBP_FC_RECEPTOR_MEDIATED_STIMULATORY_SIGNALING_PATHWAY	32	0.759678	1.52964	0.0251538	0.0251538	0.323427	1215	tags=44%, list=6%, signal=41%	PLSCR1/CD47/FCER1G/SRC/FCGR2B/PTPRC/HCK/LYN/MYO1G/APPL1/NR4A3/SYK/PAK1/PRKCD
GOBP_REGULATION_OF_LIPOPROTEIN_LIPASE_ACTIVITY	GOBP_REGULATION_OF_LIPOPROTEIN_LIPASE_ACTIVITY	11	-0.848858	-1.45522	0.0254701	0.0254701	0.326581	993	tags=45%, list=5%, signal=43%	APOC2/NR1H3/ANGPTL4/ABHD5/APOC1
GOBP_POSITIVE_REGULATION_OF_MAPK_CASCADE	GOBP_POSITIVE_REGULATION_OF_MAPK_CASCADE	411	0.470058	1.27754	0.0256165	0.0256165	0.326898	1502	tags=17%, list=7%, signal=16%	CCL8/CCL2/CCL7/FPR2/CCR1/LILRA5/EIF2AK2/LGALS9/SCIMP/HAVCR2/CD40/TGFB1/GLIPR2/CFLAR/NCF1/GADD45B/SRC/SPHK1/FGD2/P2RY6/TMEM106A/FCGR2B/JAK2/SDCBP/CIB1/PTPRC/MYD88/STK3/NRG1/TRIM5/MAP3K11/CCL13/PTPN1/MARCO/DOK2/VEGFA/ADAM8/SPI1/MAP2K6/MEF2C/LTBR/OSM/GPBAR1/GPR183/RIPK2/PTK2B/NAIP/XIAP/PYCARD/CDC42/PRKD2/CCL4/DOK1/RAP1A/LAPTM5/PLCG2/SYK/RAP1B/GCNT2/PAK1/EZH2/MAP2K1/IGFBP4/CCL3L3/GAS6/RIPK1/PDCD10/PI…
GOBP_LONG_TERM_MEMORY	GOBP_LONG_TERM_MEMORY	27	-0.74529	-1.46758	0.0256888	0.0256888	0.326898	2277	tags=26%, list=11%, signal=23%	CTNS/RPS6KB1/EIF2AK4/EHMT2/CCND2/SGK1/APOE
GOBP_CELLULAR_RESPONSE_TO_PURINE_CONTAINING_COMPOUND	GOBP_CELLULAR_RESPONSE_TO_PURINE_CONTAINING_COMPOUND	10	0.889778	1.51984	0.0257078	0.0257078	0.326898	517	tags=20%, list=3%, signal=20%	P2RY6/SLC8A1
GOBP_PROTEIN_AUTOPROCESSING	GOBP_PROTEIN_AUTOPROCESSING	21	0.799523	1.51931	0.0258475	0.0258475	0.327769	258	tags=19%, list=1%, signal=19%	CTSL/CASP4/CASP1/CAPN2
GOBP_MYELOID_LEUKOCYTE_MEDIATED_IMMUNITY	GOBP_MYELOID_LEUKOCYTE_MEDIATED_IMMUNITY	105	0.623648	1.4873	0.0259262	0.0259262	0.327864	1236	tags=29%, list=6%, signal=27%	SERPINB9/LGALS9/FCGR1A/TREM1/HLA-E/TYROBP/FCGR3A/PTAFR/FCGR2B/CD300A/ADGRE2/MYD88/LAT2/LYN/SNX6/SPI1/IGHG1/NR4A3/CCR2/NDST2/WDR1/STXBP2/BTK/MILR1/VAMP3/IL4R/STAP1/SYK/TICAM1/DHX36
GOBP_REGULATION_OF_CELL_COMMUNICATION_BY_ELECTRICAL_COUPLING	GOBP_REGULATION_OF_CELL_COMMUNICATION_BY_ELECTRICAL_COUPLING	10	0.888362	1.51742	0.0260944	0.0260944	0.329087	826	tags=40%, list=4%, signal=38%	CALM1/SLC8A1/SRI/CALM3
GOBP_ALDEHYDE_BIOSYNTHETIC_PROCESS	GOBP_ALDEHYDE_BIOSYNTHETIC_PROCESS	13	-0.830767	-1.44625	0.0262234	0.0262234	0.32981	2469	tags=31%, list=12%, signal=27%	KDM3A/REST/DAB2/TKT
GOBP_OLEFINIC_COMPOUND_BIOSYNTHETIC_PROCESS	GOBP_OLEFINIC_COMPOUND_BIOSYNTHETIC_PROCESS	18	-0.790719	-1.45052	0.0268851	0.0268851	0.333549	3208	tags=33%, list=16%, signal=28%	STARD3/H6PD/ADM/REST/EGR1/DAB2
GOBP_REGULATION_OF_LYMPHOCYTE_MIGRATION	GOBP_REGULATION_OF_LYMPHOCYTE_MIGRATION	65	0.676528	1.48392	0.0268975	0.0268975	0.333549	1113	tags=20%, list=5%, signal=19%	CXCL10/CCL2/CCL7/AIF1/MSN/ADAM8/DOCK8/CCR2/PTK2B/OXSR1/PYCARD/CCL4/RIPK3
GOBP_RELEASE_OF_SEQUESTERED_CALCIUM_ION_INTO_CYTOSOL_BY_ENDOPLASMIC_RETICULUM	GOBP_RELEASE_OF_SEQUESTERED_CALCIUM_ION_INTO_CYTOSOL_BY_ENDOPLASMIC_RETICULUM	28	0.787426	1.54761	0.026909	0.026909	0.333549	826	tags=21%, list=4%, signal=21%	CALM1/GSTO1/SLC8A1/CCR5/SRI/CALM3
GOBP_SARCOPLASMIC_RETICULUM_CALCIUM_ION_TRANSPORT	GOBP_SARCOPLASMIC_RETICULUM_CALCIUM_ION_TRANSPORT	31	0.778136	1.55176	0.0269757	0.0269757	0.333549	826	tags=19%, list=4%, signal=19%	CALM1/GSTO1/SLC8A1/CCR5/SRI/CALM3
GOBP_ESTABLISHMENT_OF_PROTEIN_LOCALIZATION_TO_MITOCHONDRIAL_MEMBRANE	GOBP_ESTABLISHMENT_OF_PROTEIN_LOCALIZATION_TO_MITOCHONDRIAL_MEMBRANE	33	-0.698753	-1.44588	0.0269896	0.0269896	0.333549	2074	tags=42%, list=10%, signal=38%	MAPK8/MTX2/MOAP1/AP3B1/TIMM9/NDUFA13/TOMM22/ROMO1/TOMM5/TOMM7/OXA1L/TIMM10/TOMM20/TIMM13
GOBP_FATTY_ACID_TRANSPORT	GOBP_FATTY_ACID_TRANSPORT	80	-0.608746	-1.45139	0.0270502	0.0270502	0.333549	1837	tags=22%, list=9%, signal=21%	NMB/FABP3/GOT2/RBP1/SLCO3A1/IL1A/SLC2A1/SLCO2B1/FIS1/MIF/IRS2/PTGS2/PLIN2/FABP5/CD36/RBP7/THBS1/APOE
GOBP_DNA_DEALKYLATION	GOBP_DNA_DEALKYLATION	33	0.750554	1.51598	0.0270671	0.0270671	0.333549	672	tags=12%, list=3%, signal=12%	APOBEC3A/APOBEC3B/APOBEC3G/USP9X
GOBP_REGULATION_OF_OSSIFICATION	GOBP_REGULATION_OF_OSSIFICATION	99	0.630384	1.47928	0.0271091	0.0271091	0.333549	1478	tags=14%, list=7%, signal=13%	ISG15/CCR1/SRGN/HIF1A/SLC8A1/VDR/CHSY1/MEF2C/PTK2B/BMPR2/SMAD7/ALOX5/SMAD3/MAPK3
GOBP_NCRNA_PROCESSING	GOBP_NCRNA_PROCESSING	391	-0.443392	-1.28463	0.0271834	0.0271834	0.333549	3654	tags=32%, list=18%, signal=27%	TRPT1/RPP21/TRMT61B/REXO4/C1D/RBFA/TRMT10B/RRP15/GTPBP3/TFB2M/TDRD9/NSUN2/PUSL1/DIMT1/ESF1/DDX10/TYW3/INTS8/RPF2/TSEN15/EXOSC8/TRMT13/EXOSC1/CHD7/DTWD1/FAM98B/DKC1/RPP38/DUS3L/TSN/METTL1/MTERF4/TSEN54/DUS1L/RPP25L/MTFMT/RIOK3/METTL8/INTS10/GAR1/NOL8/DICER1/PRKRA/EXOSC6/RIOK1/DALRD3/INTS6/THUMPD1/NOP2/PELP1/NOLC1/DDX17/WDR6/AGO1/EXOSC5/IMP4/SART1/EBNA1BP2/PWP1/SIRT7/USP36/RRS1/WDR46/DDX54/FBL/NCBP…
GOBP_POSITIVE_REGULATION_OF_TYPE_I_INTERFERON_PRODUCTION	GOBP_POSITIVE_REGULATION_OF_TYPE_I_INTERFERON_PRODUCTION	55	0.680843	1.4605	0.0272453	0.0272453	0.333549	1236	tags=42%, list=6%, signal=39%	ISG15/IRF7/OAS1/OAS2/OAS3/STAT1/IFIH1/FLOT1/IRF1/DHX58/CD14/MYD88/TRIM56/TLR2/RIPK2/TBK1/IRF5/DDX3X/PLCG2/SYK/TICAM1/TLR7/DHX36
GOBP_PEPTIDYL_TYROSINE_MODIFICATION	GOBP_PEPTIDYL_TYROSINE_MODIFICATION	318	0.493889	1.31109	0.027589	0.027589	0.336206	1502	tags=17%, list=7%, signal=16%	PARP14/LILRA5/SOCS1/EIF2AK2/PARP9/LILRB4/FCGR1A/TNFRSF1A/CD40/TGFB1/NCF1/SRC/ABI3/JAK2/EHD4/CD300A/HBEGF/PTPRC/HCK/MVP/LYN/CD80/SNX6/SEMA4D/PTPN1/HCLS1/VEGFA/MAP2K6/ITGA5/OSM/SH2B3/SOCS3/RIPK2/PTK2B/PTPN2/ENPP2/BTK/PTPN6/JAK3/IL15/RAP2C/PLCG2/SYK/IL6ST/PRKCD/MAP2K1/CLEC6A/GAS6/SAMSN1/RICTOR/TSG101/MAPK3/TNF
GOBP_STEROL_BIOSYNTHETIC_PROCESS	GOBP_STEROL_BIOSYNTHETIC_PROCESS	50	-0.641554	-1.40714	0.0277205	0.0277205	0.336206	3687	tags=38%, list=18%, signal=31%	ERLIN2/IDI1/MSMO1/SREBF1/ARV1/EBP/HSD17B7/ERLIN1/LPCAT3/CYB5R1/MVD/HMGCS1/CES1/LBR/FDFT1/INSIG1/G6PD/SOD1/APOE
GOBP_RESPONSE_TO_INTERLEUKIN_1	GOBP_RESPONSE_TO_INTERLEUKIN_1	117	0.606767	1.46054	0.0277427	0.0277427	0.336206	585	tags=18%, list=3%, signal=18%	CCL8/CCL2/CCL7/GBP1/IL1RN/IL1R2/LGALS9/CD47/HIF1A/CD40/GBP2/CD38/ZBP1/SRC/GBP3/TANK/CEBPB/MYD88/CYBA/VRK2/CCL13
GOBP_REGULATION_OF_T_CELL_MEDIATED_IMMUNITY	GOBP_REGULATION_OF_T_CELL_MEDIATED_IMMUNITY	89	0.638772	1.46745	0.0277545	0.0277545	0.336206	1397	tags=33%, list=7%, signal=31%	RSAD2/IL4I1/LILRB1/LILRB4/HLA-E/ARID5A/HLA-B/HLA-F/TAP2/FCGR2B/B2M/HLA-C/PTPRC/NLRP3/HLA-A/SASH3/DENND1B/MR1/CD1D/CCR2/AHR/STX7/PPP3CB/RIPK3/SMAD7/MALT1/FADD/MICB/HLA-G
GOBP_RESPONSE_TO_TUMOR_NECROSIS_FACTOR	GOBP_RESPONSE_TO_TUMOR_NECROSIS_FACTOR	222	0.524119	1.34276	0.0278325	0.0278325	0.336266	1008	tags=18%, list=5%, signal=17%	CCL8/CCL2/CCL7/GBP1/TNFSF13B/GCH1/CARD16/STAT1/CASP4/CASP1/TNFRSF1A/CD40/GBP2/SPHK1/GBP3/TANK/SPPL2A/JAK2/TRADD/NUB1/NFE2L2/CD14/CIB1/CYBA/ZFP36/YBX3/CCL13/CARD8/EIF5A/FAS/ILK/LIMS1/CYLD/PTK2B/PTPN2/NAIP/XIAP/PYCARD/EXT1/CCL4
GOBP_LOCOMOTOR_RHYTHM	GOBP_LOCOMOTOR_RHYTHM	12	-0.831406	-1.44059	0.0279889	0.0279889	0.33727	1897	tags=50%, list=9%, signal=45%	MTA1/NCOR1/ZFHX3/EGR1/ID2/PTEN
GOBP_NEGATIVE_REGULATION_OF_LEUKOCYTE_PROLIFERATION	GOBP_NEGATIVE_REGULATION_OF_LEUKOCYTE_PROLIFERATION	80	0.65319	1.47741	0.0281804	0.0281804	0.33746	1004	tags=25%, list=5%, signal=24%	IDO1/IL4I1/LGALS9/LILRB1/MNDA/LILRB2/LILRB4/HAVCR2/TYROBP/CD274/FCGR2B/CD300A/RASSF5/CEBPB/CD86/LYN/CD80/INPP5D/BTK/PTPN6
GOBP_POSITIVE_REGULATION_OF_MONOCYTE_CHEMOTACTIC_PROTEIN_1_PRODUCTION	GOBP_POSITIVE_REGULATION_OF_MONOCYTE_CHEMOTACTIC_PROTEIN_1_PRODUCTION	12	0.87921	1.53612	0.0282171	0.0282171	0.33746	336	tags=33%, list=2%, signal=33%	OAS1/OAS3/LGALS9/CLEC7A
GOBP_POSITIVE_REGULATION_OF_REGULATORY_T_CELL_DIFFERENTIATION	GOBP_POSITIVE_REGULATION_OF_REGULATORY_T_CELL_DIFFERENTIATION	22	0.798184	1.52142	0.0282245	0.0282245	0.33746	131	tags=23%, list=1%, signal=23%	IL4I1/SOCS1/LGALS9/LILRB2/LILRB4
GOBP_LIPID_EXPORT_FROM_CELL	GOBP_LIPID_EXPORT_FROM_CELL	39	-0.703363	-1.48728	0.0284899	0.0284899	0.33975	736	tags=23%, list=4%, signal=22%	NMB/RETN/IL1A/DAB2/TSPO/MIF/PTGS2/INHBA/SPP1
GOBP_RENAL_VESICLE_DEVELOPMENT	GOBP_RENAL_VESICLE_DEVELOPMENT	13	0.87735	1.54534	0.0286124	0.0286124	0.34033	92	tags=8%, list=0%, signal=8%	STAT1
GOBP_TOLERANCE_INDUCTION	GOBP_TOLERANCE_INDUCTION	27	0.797726	1.56687	0.0287314	0.0287314	0.340863	490	tags=33%, list=2%, signal=33%	IDO1/LGALS9/LILRB2/LILRB4/HAVCR2/HLA-E/HLA-B/CD274/LYN
GOBP_ALPHA_AMINO_ACID_CATABOLIC_PROCESS	GOBP_ALPHA_AMINO_ACID_CATABOLIC_PROCESS	75	0.659381	1.47769	0.0288054	0.0288054	0.340863	491	tags=9%, list=2%, signal=9%	IDO1/IL4I1/GLUL/SDS/GLS/DDAH2/KYNU
GOBP_CAMP_MEDIATED_SIGNALING	GOBP_CAMP_MEDIATED_SIGNALING	40	0.741144	1.54071	0.0289198	0.0289198	0.341339	1560	tags=12%, list=8%, signal=12%	DEFB1/CAP1/AHR/UBE2B/RAPGEF2
GOBP_RESPONSE_TO_CADMIUM_ION	GOBP_RESPONSE_TO_CADMIUM_ION	51	-0.648777	-1.42569	0.029054	0.029054	0.342047	1043	tags=27%, list=5%, signal=26%	MAPK1/SOD2/SLC30A1/NUDT1/MT1E/SOD1/CAT/GPI/MT1F/MT1H/JUN/MT1X/MT1G/MMP9
GOBP_REGULATION_OF_LEUKOCYTE_PROLIFERATION	GOBP_REGULATION_OF_LEUKOCYTE_PROLIFERATION	236	0.522878	1.34359	0.0291411	0.0291411	0.342099	1250	tags=22%, list=6%, signal=21%	IDO1/TNFSF13B/BST2/IL4I1/LGALS9/IL27/LILRB1/MNDA/LILRB2/LILRB4/HAVCR2/CD40/HLA-E/CD38/TYROBP/CD274/FCGR3A/FCGR2B/JAK2/IRF1/CD300A/CSF2RB/RASSF5/CEBPB/PTPRC/AIF1/MYD88/CDKN1A/CD86/HLA-A/LYN/CD80/SASH3/MEF2C/INPP5D/PNP/CD1D/CCR2/GPR183/RIPK2/BCL2L1/BTK/AHR/PYCARD/PTPN6/JAK3/IL15/RIPK3/SYK/TICAM1/IL6ST/BID/FADD
GOBP_BEHAVIOR	GOBP_BEHAVIOR	485	-0.422602	-1.24389	0.0292071	0.0292071	0.342099	3354	tags=22%, list=16%, signal=19%	AHI1/GNG7/VPS13A/ACE/ARRB2/HTRA2/DDHD2/GATM/ARL6IP5/CTNS/GIGYF2/ORMDL3/SLC12A5/CHD7/UBR3/CLN6/IFT20/BTG2/FIG4/FBXL20/CLCN3/GAA/RPS6KB1/SPG11/GPR171/SYT11/SLC11A2/FEN1/NR1D2/ATXN1/EIF2AK4/BRAF/YTHDF1/SLC25A46/CLN8/PLK2/EHMT2/SLC24A4/NTAN1/MTA1/UBE2Q1/EIF4A3/NPC1/MKKS/HIPK2/MAFG/ARRDC3/CCL3/ANKH/INSR/CFAP20/ATXN3/ASL/PARP1/CRBN/AGTPBP1/TP53/EIF4E/ORMDL1/RETN/CX3CR1/EIF4EBP2/CCND2/NCOR1/EGR2/HEXB/AB…
GOBP_XENOPHAGY	GOBP_XENOPHAGY	13	0.874688	1.54066	0.0293605	0.0293605	0.342331	1478	tags=54%, list=7%, signal=50%	RNF213/OPTN/CALCOCO2/RIPK2/TBK1/LGALS8/MAPK3
GOBP_PYRIMIDINE_CONTAINING_COMPOUND_CATABOLIC_PROCESS	GOBP_PYRIMIDINE_CONTAINING_COMPOUND_CATABOLIC_PROCESS	38	0.729399	1.51403	0.0293757	0.0293757	0.342331	558	tags=13%, list=3%, signal=13%	APOBEC3A/TYMP/APOBEC3B/APOBEC3G/UPP1
GOBP_REGULATION_OF_RYANODINE_SENSITIVE_CALCIUM_RELEASE_CHANNEL_ACTIVITY	GOBP_REGULATION_OF_RYANODINE_SENSITIVE_CALCIUM_RELEASE_CHANNEL_ACTIVITY	19	0.82313	1.53743	0.0296098	0.0296098	0.343481	1074	tags=26%, list=5%, signal=25%	CALM1/GSTO1/SRI/CALM3/FKBP1A
GOBP_REGULATION_OF_NEUROTRANSMITTER_RECEPTOR_ACTIVITY	GOBP_REGULATION_OF_NEUROTRANSMITTER_RECEPTOR_ACTIVITY	46	0.720135	1.51891	0.0296236	0.0296236	0.343481	822	tags=13%, list=4%, signal=13%	CCL2/SRC/IFNGR2/MEF2C/CCR2/PTK2B
GOBP_REGULATION_OF_CELL_KILLING	GOBP_REGULATION_OF_CELL_KILLING	105	0.617833	1.47343	0.0298987	0.0298987	0.344778	1397	tags=28%, list=7%, signal=26%	SERPINB9/LGALS9/LILRB1/HAVCR2/HLA-E/TGFB1/TYROBP/HLA-B/HLA-F/TAP2/FCGR2B/B2M/CLEC7A/HLA-C/PTPRC/HLA-A/SPI1/MR1/CD1D/BCL2L1/STX7/PPP3CB/RIPK3/STAP1/SYK/FADD/MICB/FCER2/HLA-G
GOBP_TYPE_II_INTERFERON_PRODUCTION	GOBP_TYPE_II_INTERFERON_PRODUCTION	108	0.616333	1.46844	0.0299532	0.0299532	0.344778	1564	tags=27%, list=8%, signal=25%	ISG15/LGALS9/IL27/CD47/LILRB1/LILRB4/HAVCR2/ARID5A/CD274/JAK2/CLEC7A/CD14/PDE4B/HLA-A/SASH3/RARA/CCR2/RIPK2/PYCARD/RIPK3/LAPTM5/TLR7/FADD/BCL3/GAS6/SIRPA/TLR8/TNF/LGALS9C
GOBP_POSITIVE_REGULATION_OF_CALCIUM_ION_TRANSPORT_INTO_CYTOSOL	GOBP_POSITIVE_REGULATION_OF_CALCIUM_ION_TRANSPORT_INTO_CYTOSOL	10	0.878752	1.501	0.0299602	0.0299602	0.344778	1783	tags=40%, list=9%, signal=37%	P2RX4/BAK1/BAX/P2RX7
GOBP_POSTSYNAPTIC_MEMBRANE_ORGANIZATION	GOBP_POSTSYNAPTIC_MEMBRANE_ORGANIZATION	25	-0.740479	-1.42925	0.03023	0.03023	0.34546	959	tags=8%, list=5%, signal=8%	SLC7A11/APOE
GOBP_POSITIVE_REGULATION_OF_CHEMOKINE_PRODUCTION	GOBP_POSITIVE_REGULATION_OF_CHEMOKINE_PRODUCTION	64	0.652235	1.42695	0.0305288	0.0305288	0.34546	1210	tags=30%, list=6%, signal=28%	OAS1/OAS3/EIF2AK2/LGALS9/HAVCR2/HIF1A/FFAR2/CLEC7A/AIF1/MYD88/TLR2/RIPK2/PYCARD/IL4R/DDX3X/FFAR3/SYK/TICAM1/TLR7
GOBP_POSITIVE_REGULATION_OF_CALCIUM_ION_IMPORT	GOBP_POSITIVE_REGULATION_OF_CALCIUM_ION_IMPORT	14	0.853078	1.5166	0.030551	0.030551	0.34546	5	tags=7%, list=0%, signal=7%	CCL2
GOBP_NEGATIVE_REGULATION_OF_CALCIUM_ION_TRANSMEMBRANE_TRANSPORTER_ACTIVITY	GOBP_NEGATIVE_REGULATION_OF_CALCIUM_ION_TRANSMEMBRANE_TRANSPORTER_ACTIVITY	33	0.746617	1.50803	0.030676	0.030676	0.34546	1100	tags=27%, list=5%, signal=26%	CALM1/GSTO1/C4orf3/SRI/GPR35/CALM3/FMR1/FKBP1A/PPP3CB
GOBP_METANEPHRIC_RENAL_VESICLE_MORPHOGENESIS	GOBP_METANEPHRIC_RENAL_VESICLE_MORPHOGENESIS	10	0.877351	1.49861	0.0307333	0.0307333	0.34546	92	tags=10%, list=0%, signal=10%	STAT1
GOBP_NEGATIVE_REGULATION_OF_RYANODINE_SENSITIVE_CALCIUM_RELEASE_CHANNEL_ACTIVITY	GOBP_NEGATIVE_REGULATION_OF_RYANODINE_SENSITIVE_CALCIUM_RELEASE_CHANNEL_ACTIVITY	10	0.877799	1.49937	0.0307333	0.0307333	0.34546	1074	tags=50%, list=5%, signal=47%	CALM1/GSTO1/SRI/CALM3/FKBP1A
GOBP_REGULATION_OF_GRANULOCYTE_CHEMOTAXIS	GOBP_REGULATION_OF_GRANULOCYTE_CHEMOTAXIS	48	-0.677872	-1.49325	0.030734	0.030734	0.34546	1948	tags=33%, list=9%, signal=30%	CAMK1D/C5AR2/CSF1/DNM1L/MAPK1/NCKAP1L/CCL5/C1QBP/RAC2/CD74/IL23A/TNFAIP6/CCR7/CCL19/THBS1/CXCL8
GOBP_CELLULAR_DEFENSE_RESPONSE	GOBP_CELLULAR_DEFENSE_RESPONSE	47	0.704836	1.49888	0.0307345	0.0307345	0.34546	926	tags=28%, list=4%, signal=26%	MNDA/LILRB2/CXCL9/NCF1/TYROBP/LY96/CD300C/CCR5/TCIRG1/CCR2/LGALS3BP/PTK2B/NCF2
GOBP_LEUKOCYTE_MEDIATED_CYTOTOXICITY	GOBP_LEUKOCYTE_MEDIATED_CYTOTOXICITY	129	0.606649	1.47698	0.0308183	0.0308183	0.34546	1397	tags=28%, list=7%, signal=26%	SERPINB9/LGALS9/LILRB1/RNF19B/HAVCR2/FCGR1A/TREM1/HLA-E/TGFB1/TYROBP/HLA-B/HLA-F/TAP2/FCGR3A/FCGR2B/B2M/HLA-C/PTPRC/MYD88/HLA-A/ARL8B/CTSH/SLAMF7/SPI1/MR1/IGHG1/CD1D/STXBP2/PTPN6/STX7/PPP3CB/RIPK3/STAP1/FADD/MICB/HLA-G
GOBP_NEGATIVE_REGULATION_OF_RESPONSE_TO_CYTOKINE_STIMULUS	GOBP_NEGATIVE_REGULATION_OF_RESPONSE_TO_CYTOKINE_STIMULUS	64	0.651071	1.4244	0.0308485	0.0308485	0.34546	915	tags=30%, list=4%, signal=28%	ISG15/PARP14/OAS1/USP18/IL1RN/OAS3/CARD16/IL1R2/STAT2/ADAR/PTPRC/SAMHD1/CARD8/NLRC5/SH2B3/CYLD/PTPN2/NAIP/XIAP
GOBP_POSITIVE_REGULATION_OF_OSTEOBLAST_PROLIFERATION	GOBP_POSITIVE_REGULATION_OF_OSTEOBLAST_PROLIFERATION	12	0.872936	1.52516	0.0308684	0.0308684	0.34546	942	tags=17%, list=5%, signal=16%	HPSE/ITGAV
GOBP_CELL_DIFFERENTIATION_INVOLVED_IN_METANEPHROS_DEVELOPMENT	GOBP_CELL_DIFFERENTIATION_INVOLVED_IN_METANEPHROS_DEVELOPMENT	14	0.852359	1.51532	0.0309213	0.0309213	0.34546	92	tags=7%, list=0%, signal=7%	STAT1
GOBP_NEGATIVE_REGULATION_OF_BIOMINERAL_TISSUE_DEVELOPMENT	GOBP_NEGATIVE_REGULATION_OF_BIOMINERAL_TISSUE_DEVELOPMENT	22	0.795	1.51535	0.030995	0.030995	0.34546	822	tags=23%, list=4%, signal=22%	CCR1/SRGN/HIF1A/TGFB1/PTK2B
GOBP_REGULATION_OF_MONOCYTE_CHEMOTAXIS	GOBP_REGULATION_OF_MONOCYTE_CHEMOTAXIS	25	0.783868	1.51974	0.0311115	0.0311115	0.345921	1108	tags=36%, list=5%, signal=34%	CXCL10/FPR2/CCR1/AIF1/LYN/CCR2/SLAMF8/CREB3/DUSP1
GOBP_ASTROCYTE_DIFFERENTIATION	GOBP_ASTROCYTE_DIFFERENTIATION	70	-0.608715	-1.43353	0.031215	0.031215	0.346235	2223	tags=21%, list=11%, signal=19%	EIF2B5/BIN1/CUL4B/S100A8/HES1/MAPK1/APP/IFNG/S100A9/IL6/ID2/VIM/MT1X/TREM2/C1QA
GOBP_LATE_ENDOSOME_TO_LYSOSOME_TRANSPORT	GOBP_LATE_ENDOSOME_TO_LYSOSOME_TRANSPORT	21	0.791085	1.50328	0.0313251	0.0313251	0.346621	2123	tags=57%, list=10%, signal=51%	CHMP5/C9orf72/ARL8B/CHMP2A/CHMP1B/CHMP3/CHMP4B/SNAPIN/VPS35/CHMP2B/CHMP4A/CHMP1A
GOBP_HEPARIN_METABOLIC_PROCESS	GOBP_HEPARIN_METABOLIC_PROCESS	15	0.834318	1.51132	0.0314679	0.0314679	0.34696	1544	tags=27%, list=7%, signal=25%	HPSE/NDST2/EXT1/GLCE
GOBP_REGULATION_OF_SKELETAL_MUSCLE_CELL_PROLIFERATION	GOBP_REGULATION_OF_SKELETAL_MUSCLE_CELL_PROLIFERATION	10	0.876458	1.49708	0.0315065	0.0315065	0.34696	323	tags=20%, list=2%, signal=20%	CFLAR/JAK2
GOBP_POSITIVE_REGULATION_OF_AMIDE_METABOLIC_PROCESS	GOBP_POSITIVE_REGULATION_OF_AMIDE_METABOLIC_PROCESS	152	-0.524423	-1.37059	0.0318279	0.0318279	0.348909	2679	tags=36%, list=13%, signal=32%	UPF3B/DHX29/LARP1B/METTL8/IMPACT/SPHK2/LARP1/EIF2AK4/EIF2B5/SYNCRIP/YTHDF1/MRPS27/PINK1/EIF4A3/GSK3A/POLR2G/PPP1R15A/DHX9/UQCC2/YTHDF3/NSUN5/PLXNB2/UPF3A/RBM3/FXR1/UHMK1/PLD1/HNRNPL/SH3BGRL/METTL5/PRKDC/IFNG/EIF3D/DNAJC3/CSDE1/RPS6KB2/RPS27L/TOB1/IL6/YBX1/CCL5/C1QBP/CNBP/CIRBP/VIM/SOX4/CYP1B1/PABPC1/RPS4X/NPM1/RPL26/EIF3E/EEF2/RPL5/THBS1
GOBP_NEGATIVE_REGULATION_OF_FATTY_ACID_METABOLIC_PROCESS	GOBP_NEGATIVE_REGULATION_OF_FATTY_ACID_METABOLIC_PROCESS	27	-0.733396	-1.44416	0.031835	0.031835	0.348909	2090	tags=19%, list=10%, signal=17%	WDTC1/DGAT2/NCOR1/INSIG1/APOC1
GOBP_NON_MEMBRANE_BOUNDED_ORGANELLE_ASSEMBLY	GOBP_NON_MEMBRANE_BOUNDED_ORGANELLE_ASSEMBLY	357	-0.443296	-1.27538	0.0319238	0.0319238	0.34905	2267	tags=18%, list=11%, signal=16%	PLEC/CEP135/NOP2/MZT1/YTHDF1/SENP6/PLK2/DOCK5/MAPRE2/CEP63/RRS1/AKAP13/CNOT7/RC3H1/LCP1/CENPC/PDCD6IP/YTHDF3/DDX6/POLDIP2/LSM14A/CNOT6L/CNOT2/NCOR1/MRPS2/MRPS7/LSM4/HSPA1A/KIF2A/NUMA1/TPR/TNNT1/PRKDC/SBDS/EIF2A/CCDC57/CSDE1/RPS27L/CNOT1/RPL38/C1QBP/CIRBP/CCDC69/ITGB1/HSPA1B/RPL11/RPS19/RPS15/RPS5/RPS28/RPSA/RPS27/RPL23A/RPL10/RPS23/RPS3/RPS14/NPM1/FSCN1/GSN/RPLP0/RPL6/RPL5
GOBP_POSITIVE_REGULATION_OF_PROTEIN_TYROSINE_KINASE_ACTIVITY	GOBP_POSITIVE_REGULATION_OF_PROTEIN_TYROSINE_KINASE_ACTIVITY	39	0.741969	1.54989	0.0320587	0.0320587	0.349694	616	tags=15%, list=3%, signal=15%	LILRA5/FCGR1A/NCF1/SRC/HBEGF/PTPN1
GOBP_NEGATIVE_REGULATION_OF_INTERLEUKIN_10_PRODUCTION	GOBP_NEGATIVE_REGULATION_OF_INTERLEUKIN_10_PRODUCTION	19	0.814366	1.52106	0.0327266	0.0327266	0.355454	1029	tags=42%, list=5%, signal=40%	IDO1/LILRB1/LILRB4/TYROBP/CD274/FCGR2B/BTK/JAK3
GOBP_NEGATIVE_REGULATION_OF_TYROSINE_PHOSPHORYLATION_OF_STAT_PROTEIN	GOBP_NEGATIVE_REGULATION_OF_TYROSINE_PHOSPHORYLATION_OF_STAT_PROTEIN	12	0.870923	1.52164	0.0327621	0.0327621	0.355454	839	tags=42%, list=4%, signal=40%	PARP14/SOCS1/SH2B3/SOCS3/PTPN2
GOBP_MATURATION_OF_SSU_RRNA_FROM_TRICISTRONIC_RRNA_TRANSCRIPT_SSU_RRNA_5_8S_RRNA_LSU_RRNA	GOBP_MATURATION_OF_SSU_RRNA_FROM_TRICISTRONIC_RRNA_TRANSCRIPT_SSU_RRNA_5_8S_RRNA_LSU_RRNA	35	-0.69515	-1.43767	0.0328183	0.0328183	0.355454	2021	tags=23%, list=10%, signal=21%	RRS1/WDR46/GTF2H5/RPS16/RPS21/RPS19/RPS8/RPS14
GOBP_REGULATION_OF_INOSITOL_PHOSPHATE_BIOSYNTHETIC_PROCESS	GOBP_REGULATION_OF_INOSITOL_PHOSPHATE_BIOSYNTHETIC_PROCESS	11	0.88723	1.54404	0.033225	0.033225	0.359014	1033	tags=45%, list=5%, signal=43%	PLEK/P2RY6/PTAFR/PTK2B/SNCA
GOBP_NEGATIVE_REGULATION_OF_RECEPTOR_SIGNALING_PATHWAY_VIA_STAT	GOBP_NEGATIVE_REGULATION_OF_RECEPTOR_SIGNALING_PATHWAY_VIA_STAT	23	0.806116	1.54411	0.0334192	0.0334192	0.359642	1278	tags=35%, list=6%, signal=33%	PARP14/SOCS1/SH2B3/SOCS3/PTPN2/GBP7/LEPROT/BCL3
GOBP_MDA_5_SIGNALING_PATHWAY	GOBP_MDA_5_SIGNALING_PATHWAY	10	0.871105	1.48794	0.0334394	0.0334394	0.359642	374	tags=50%, list=2%, signal=49%	IRF7/OAS3/IFIH1/DDX60/DHX58
GOBP_POSITIVE_REGULATION_OF_INTERLEUKIN_6_PRODUCTION	GOBP_POSITIVE_REGULATION_OF_INTERLEUKIN_6_PRODUCTION	86	0.633654	1.44933	0.0335756	0.0335756	0.360265	1210	tags=31%, list=6%, signal=30%	LILRA5/LGALS9/SCIMP/IFIH1/LILRB2/UNC93B1/ARID5A/TYROBP/TMEM106A/PTAFR/TLR1/CLEC7A/LILRA2/AIF1/MYD88/CYBA/TLR2/AKIRIN2/STAT3/RIPK2/XBP1/BTK/PYCARD/PLCG2/SYK/TICAM1/TLR7
GOBP_TRANSPORT_OF_VIRUS	GOBP_TRANSPORT_OF_VIRUS	19	0.813164	1.51882	0.0337655	0.0337655	0.36146	182	tags=21%, list=1%, signal=21%	DYNLT1/BST2/CTSL/SIGLEC1
GOBP_NEGATIVE_REGULATION_OF_ALPHA_BETA_T_CELL_ACTIVATION	GOBP_NEGATIVE_REGULATION_OF_ALPHA_BETA_T_CELL_ACTIVATION	41	0.712411	1.48566	0.0340961	0.0340961	0.363477	1878	tags=37%, list=9%, signal=33%	SOCS1/LGALS9/LILRB1/CD274/CD300A/RUNX3/RUNX1/CBFB/JAK3/IL4R/SMAD7/LGALS9C/SLC4A2/ITCH/TNFSF18
GOBP_REGULATION_OF_NMDA_RECEPTOR_ACTIVITY	GOBP_REGULATION_OF_NMDA_RECEPTOR_ACTIVITY	19	0.812538	1.51765	0.0341118	0.0341118	0.363477	822	tags=26%, list=4%, signal=25%	CCL2/IFNGR2/MEF2C/CCR2/PTK2B
GOBP_POSITIVE_REGULATION_OF_SEQUESTERING_OF_CALCIUM_ION	GOBP_POSITIVE_REGULATION_OF_SEQUESTERING_OF_CALCIUM_ION	12	0.867525	1.51571	0.0342771	0.0342771	0.364395	1074	tags=42%, list=5%, signal=40%	CALM1/GSTO1/SRI/CALM3/FKBP1A
GOBP_REGULATION_OF_CARDIAC_MUSCLE_CONTRACTION_BY_CALCIUM_ION_SIGNALING	GOBP_REGULATION_OF_CARDIAC_MUSCLE_CONTRACTION_BY_CALCIUM_ION_SIGNALING	22	0.790705	1.50716	0.0344581	0.0344581	0.364666	826	tags=18%, list=4%, signal=17%	CALM1/GSTO1/SLC8A1/CALM3
GOBP_DEMETHYLATION	GOBP_DEMETHYLATION	61	0.65865	1.4351	0.0345008	0.0345008	0.364666	1693	tags=18%, list=8%, signal=17%	APOBEC3A/APOBEC3B/APOBEC3G/USP9X/KDM7A/TET2/KDM4C/UBE2B/POR/APOBEC3F/APOBEC3C
GOBP_PROTEIN_COMPLEX_OLIGOMERIZATION	GOBP_PROTEIN_COMPLEX_OLIGOMERIZATION	206	0.531114	1.34164	0.0345717	0.0345717	0.364666	2030	tags=18%, list=10%, signal=17%	ISG15/GBP5/PNPT1/GSDMD/KCTD12/B2M/EHD4/NINJ1/GLS/NLRP3/STK3/SAMHD1/VASP/MLKL/CHMP2A/SHKBP1/STEAP4/KCNJ2/PYCARD/SNCA/SSBP1/MCOLN1/HOMER1/UGDH/YME1L1/HLA-G/KCTD11/MAT2A/VPS35/KCTD17/KCTD14/TMEM120A/ALDH1A2/CRTC3/KCNA3/KCTD5/FUS/PRNP
GOBP_REGULATION_OF_MUSCLE_TISSUE_DEVELOPMENT	GOBP_REGULATION_OF_MUSCLE_TISSUE_DEVELOPMENT	33	0.740306	1.49528	0.0346195	0.0346195	0.364666	1435	tags=18%, list=7%, signal=17%	TGFB1/FLOT1/YBX3/MEF2C/MTPN/SMAD3
GOBP_NOREPINEPHRINE_TRANSPORT	GOBP_NOREPINEPHRINE_TRANSPORT	15	0.829428	1.50247	0.0347045	0.0347045	0.364727	1071	tags=20%, list=5%, signal=19%	ACTB/SNCA/FFAR3
GOBP_NEGATIVE_REGULATION_OF_EPITHELIAL_CELL_MIGRATION	GOBP_NEGATIVE_REGULATION_OF_EPITHELIAL_CELL_MIGRATION	56	-0.626277	-1.3984	0.0348261	0.0348261	0.365171	1203	tags=18%, list=6%, signal=17%	TACSTD2/ADIPOR1/SERPINF1/HMGB1/KLF4/PTEN/GADD45A/RGCC/THBS1/APOE
GOBP_REGULATION_OF_PEPTIDYL_TYROSINE_PHOSPHORYLATION	GOBP_REGULATION_OF_PEPTIDYL_TYROSINE_PHOSPHORYLATION	213	0.528677	1.35058	0.0349945	0.0349945	0.36579	1502	tags=21%, list=7%, signal=20%	PARP14/LILRA5/SOCS1/PARP9/LILRB4/FCGR1A/TNFRSF1A/CD40/TGFB1/NCF1/SRC/JAK2/EHD4/CD300A/HBEGF/PTPRC/MVP/LYN/CD80/SNX6/SEMA4D/PTPN1/HCLS1/VEGFA/ITGA5/OSM/SH2B3/SOCS3/RIPK2/PTK2B/PTPN2/ENPP2/PTPN6/IL15/RAP2C/PLCG2/SYK/IL6ST/PRKCD/CLEC6A/GAS6/SAMSN1/RICTOR/TSG101/TNF
GOBP_INDOLALKYLAMINE_METABOLIC_PROCESS	GOBP_INDOLALKYLAMINE_METABOLIC_PROCESS	11	0.882763	1.53627	0.0351235	0.0351235	0.36579	491	tags=27%, list=2%, signal=27%	IDO1/IL4I1/KYNU
GOBP_INHIBITORY_SYNAPSE_ASSEMBLY	GOBP_INHIBITORY_SYNAPSE_ASSEMBLY	11	0.883102	1.53686	0.0351235	0.0351235	0.36579	1059	tags=36%, list=5%, signal=35%	SRGAP2C/SRGAP2/SEMA4D/SEMA4A
GOBP_PRIMARY_ALCOHOL_METABOLIC_PROCESS	GOBP_PRIMARY_ALCOHOL_METABOLIC_PROCESS	80	-0.592625	-1.41295	0.0355366	0.0355366	0.368511	2713	tags=26%, list=13%, signal=23%	SULT1B1/DHRS9/H6PD/DHRS3/DHRS4/ADH5/GDE1/ALDH3A2/PNPLA2/DGAT2/RDH11/REST/ALDH1A1/AKR7A2/ALDH3B1/AKR1B1/DAB2/PARK7/ALDH2/SULT1A1/CYP1B1
GOBP_POSITIVE_REGULATION_OF_NITRIC_OXIDE_SYNTHASE_BIOSYNTHETIC_PROCESS	GOBP_POSITIVE_REGULATION_OF_NITRIC_OXIDE_SYNTHASE_BIOSYNTHETIC_PROCESS	16	0.842525	1.52922	0.0355449	0.0355449	0.368511	1029	tags=44%, list=5%, signal=42%	CCL2/STAT1/NAMPT/JAK2/TLR2/MAP2K6/JAK3
GOBP_POSITIVE_REGULATION_OF_INTRINSIC_APOPTOTIC_SIGNALING_PATHWAY	GOBP_POSITIVE_REGULATION_OF_INTRINSIC_APOPTOTIC_SIGNALING_PATHWAY	52	-0.637345	-1.40741	0.0356898	0.0356898	0.369182	2624	tags=46%, list=13%, signal=40%	MYC/SIAH1/BAD/PRKRA/FBXW7/S100A8/VNN1/SLC9A3R1/DNM1L/NACC2/TP53/SERINC3/BCLAF1/LCK/SOD1/S100A9/PARK7/PMAIP1/FIS1/RPL11/RPS7/RPS3/RPL26/NUPR1
GOBP_INTERLEUKIN_1_PRODUCTION	GOBP_INTERLEUKIN_1_PRODUCTION	101	0.609946	1.44057	0.0362316	0.0362316	0.373945	1502	tags=37%, list=7%, signal=34%	GBP5/IFI16/LILRA5/CARD16/IL1R2/LGALS9/SERPINB1/MNDA/CASP1/LILRB4/HAVCR2/PML/GSDMD/TYROBP/SPHK1/TMEM106A/JAK2/CLEC7A/NLRP3/LILRA2/MYD88/MEFV/CARD8/STAT3/RIPK2/NAIP/PYCARD/PANX1/MALT1/HK1/ELF4/GAS6/AIM2/SIRPA/SMAD3/TLR8/TNF
GOBP_PROTEIN_LOCALIZATION_TO_PRESYNAPSE	GOBP_PROTEIN_LOCALIZATION_TO_PRESYNAPSE	11	-0.834974	-1.43141	0.0363502	0.0363502	0.374226	1904	tags=18%, list=9%, signal=17%	MAPK8IP3/HSPB1
GOBP_SKELETAL_MUSCLE_CELL_PROLIFERATION	GOBP_SKELETAL_MUSCLE_CELL_PROLIFERATION	14	0.843809	1.50012	0.036476	0.036476	0.374226	323	tags=21%, list=2%, signal=21%	CFLAR/SRC/JAK2
GOBP_REGULATION_OF_GLUTAMATE_SECRETION	GOBP_REGULATION_OF_GLUTAMATE_SECRETION	15	0.825085	1.4946	0.0365027	0.0365027	0.374226	1844	tags=40%, list=9%, signal=36%	RAB3GAP1/SNCA/DTNBP1/KMO/P2RX7/GABBR1
GOBP_GLUCOSE_6_PHOSPHATE_METABOLIC_PROCESS	GOBP_GLUCOSE_6_PHOSPHATE_METABOLIC_PROCESS	26	-0.732576	-1.42561	0.0367812	0.0367812	0.376244	1655	tags=50%, list=8%, signal=46%	DERA/MLST8/H6PD/G6PC3/RPIA/TP53/G6PD/HK2/GPI/TALDO1/PGLS/PGD/TKT
GOBP_PIGMENT_GRANULE_ORGANIZATION	GOBP_PIGMENT_GRANULE_ORGANIZATION	39	-0.698147	-1.47625	0.036952	0.036952	0.377045	2015	tags=26%, list=10%, signal=23%	BLOC1S1/ZEB2/HPS4/AP3B1/RAB29/PIKFYVE/AP1S2/RAB32/LYST/APOE
GOBP_RESPONSE_TO_GAMMA_RADIATION	GOBP_RESPONSE_TO_GAMMA_RADIATION	52	0.676363	1.4549	0.0370234	0.0370234	0.377045	1370	tags=27%, list=7%, signal=25%	CXCL10/CCL7/PML/PTPRC/HSPA5/CYBA/CDKN1A/BAK1/TMEM109/BCL2L1/DCUN1D3/BRCA2/TLK2/BAX
GOBP_CD8_POSITIVE_ALPHA_BETA_T_CELL_DIFFERENTIATION	GOBP_CD8_POSITIVE_ALPHA_BETA_T_CELL_DIFFERENTIATION	14	0.838464	1.49062	0.0375869	0.0375869	0.381939	747	tags=43%, list=4%, signal=41%	SOCS1/LILRB4/IRF1/RUNX3/RUNX1/CBFB
GOBP_LATE_ENDOSOME_TO_VACUOLE_TRANSPORT	GOBP_LATE_ENDOSOME_TO_VACUOLE_TRANSPORT	35	0.731899	1.50105	0.0377481	0.0377481	0.382484	2477	tags=57%, list=12%, signal=50%	TMEM50A/CHMP5/LEPROTL1/CHMP2A/CHMP1B/TMEM50B/VPS37A/LEPROT/CHMP3/UBAP1/CHMP4B/TSG101/CHMP2B/VPS25/CHMP4A/BECN1/VPS37C/CHMP1A/SNF8/CHMP7
GOBP_REGULATION_OF_NEUTROPHIL_CHEMOTAXIS	GOBP_REGULATION_OF_NEUTROPHIL_CHEMOTAXIS	30	-0.708981	-1.44804	0.0378551	0.0378551	0.382484	880	tags=40%, list=4%, signal=38%	CAMK1D/C5AR2/DNM1L/NCKAP1L/C1QBP/RAC2/CD74/IL23A/TNFAIP6/CCR7/CCL19/CXCL8
GOBP_POSITIVE_REGULATION_OF_LIPID_LOCALIZATION	GOBP_POSITIVE_REGULATION_OF_LIPID_LOCALIZATION	91	-0.558177	-1.37235	0.0378898	0.0378898	0.382484	2088	tags=26%, list=10%, signal=24%	NFKBIA/SCARB1/NMB/NFKB1/FABP3/CES1/DBI/RETN/ABCA7/NR1H3/RXRA/SCP2/HILPDA/IL1A/EHD1/LPL/DAB2/MIF/PLTP/PLIN2/CD36/TREM2/SPP1/APOE
GOBP_MITOCHONDRIAL_MEMBRANE_ORGANIZATION	GOBP_MITOCHONDRIAL_MEMBRANE_ORGANIZATION	103	-0.566879	-1.40712	0.0379858	0.0379858	0.382614	2248	tags=32%, list=11%, signal=29%	BNIP3/SLC25A46/CLN8/MAPK8/GHITM/MTX2/PINK1/GSK3A/MOAP1/AP3B1/TP53/TIMM9/AFG3L2/NDUFA13/HSPA1A/SPG7/TOMM22/ROMO1/UQCC3/TOMM5/VDAC2/HK2/HSPA9/TOMM7/PMAIP1/OXA1L/TIMM10/CHCHD10/TOMM20/TIMM13/ALKBH7/SLC25A5/SLC25A6
GOBP_LIPID_LOCALIZATION	GOBP_LIPID_LOCALIZATION	367	-0.423807	-1.21584	0.0382947	0.0382947	0.384209	1837	tags=17%, list=9%, signal=16%	NMB/NPC1/NFKB1/FABP3/PNPLA2/HDLBP/DGAT2/STAT5B/GOT2/CES1/ESYT1/DBI/NRIP1/RETN/RBP1/ATG2A/CLPTM1L/SGPP1/UGCG/HEXB/ABCC3/ABCA7/SLCO3A1/NME4/APOC2/STOML2/NR1H3/RXRA/SCP2/VPS51/HILPDA/HEXA/IL1A/EHD1/SLC2A1/LPL/SOAT1/SLCO2B1/DAB2/IL6/GM2A/GRAMD1A/ABHD5/OSBPL8/VAPA/FIS1/TSPO/MIF/IRS2/ALKBH7/LAMTOR1/PLTP/PTGS2/PLIN2/FABP5/CD36/RBP7/TREM2/INHBA/THBS1/SPP1/APOE/APOC1
GOBP_SYNCYTIUM_FORMATION	GOBP_SYNCYTIUM_FORMATION	52	0.673182	1.44805	0.0383111	0.0383111	0.384209	523	tags=17%, list=3%, signal=17%	CXCL10/CXCL9/PLEKHO1/CFLAR/CD53/TYROBP/CAPN2/FLOT1/SBNO2
GOBP_AROMATIC_AMINO_ACID_FAMILY_CATABOLIC_PROCESS	GOBP_AROMATIC_AMINO_ACID_FAMILY_CATABOLIC_PROCESS	13	0.860394	1.51548	0.0387145	0.0387145	0.387411	491	tags=23%, list=2%, signal=23%	IDO1/IL4I1/KYNU
GOBP_REGULATION_OF_BIOLOGICAL_PROCESS_INVOLVED_IN_SYMBIOTIC_INTERACTION	GOBP_REGULATION_OF_BIOLOGICAL_PROCESS_INVOLVED_IN_SYMBIOTIC_INTERACTION	53	0.672362	1.44602	0.0388718	0.0388718	0.388141	1107	tags=26%, list=5%, signal=25%	IFITM3/IFITM1/LY6E/IFITM2/TRIM22/LGALS9/FCN1/TRIM5/TRIM21/TRIM26/TRIM25/ITGAV/TRIM38/FURIN
GOBP_REGULATION_OF_LIPID_METABOLIC_PROCESS	GOBP_REGULATION_OF_LIPID_METABOLIC_PROCESS	269	-0.464476	-1.29591	0.0390755	0.0390755	0.388699	1791	tags=19%, list=9%, signal=17%	NFKB1/FLT3/LPIN1/FABP3/PNPLA2/DGAT2/STAT5B/PDK1/REST/CES1/ORMDL1/LPCAT1/MTMR3/LONP2/NCOR1/ADIPOR1/ABCA7/PIK3IP1/APOC2/NR1H3/IFNG/PPP2R5A/INSIG1/IL1A/TBL1XR1/MID1IP1/STUB1/EGR1/SOD1/CTDNEP1/DAB2/SORL1/EDF1/PHB2/CD81/CHP1/ABHD5/ID2/SF1/TSPO/ASAH1/CD74/IRS2/PTGS2/FABP5/CCR7/TREM2/CCL19/APOE/APOC1
GOBP_POSITIVE_REGULATION_OF_INTERLEUKIN_1_PRODUCTION	GOBP_POSITIVE_REGULATION_OF_INTERLEUKIN_1_PRODUCTION	66	0.652401	1.43894	0.0390965	0.0390965	0.388699	1502	tags=42%, list=7%, signal=39%	GBP5/IFI16/LILRA5/LGALS9/MNDA/CASP1/HAVCR2/GSDMD/TYROBP/TMEM106A/JAK2/CLEC7A/NLRP3/LILRA2/MYD88/MEFV/CARD8/STAT3/RIPK2/NAIP/PYCARD/PANX1/MALT1/HK1/AIM2/SMAD3/TLR8/TNF
GOBP_POSITIVE_REGULATION_OF_DEFENSE_RESPONSE_TO_BACTERIUM	GOBP_POSITIVE_REGULATION_OF_DEFENSE_RESPONSE_TO_BACTERIUM	10	0.859333	1.46783	0.039238	0.039238	0.389265	561	tags=40%, list=3%, signal=39%	HAVCR2/CYBA/EMILIN2/GRN
GOBP_TELENCEPHALON_GLIAL_CELL_MIGRATION	GOBP_TELENCEPHALON_GLIAL_CELL_MIGRATION	22	0.781839	1.49026	0.0393269	0.0393269	0.389308	948	tags=23%, list=5%, signal=22%	SRGAP2C/SRGAP2/RTN4/MBOAT7/ZMIZ1
GOBP_BONE_MINERALIZATION_INVOLVED_IN_BONE_MATURATION	GOBP_BONE_MINERALIZATION_INVOLVED_IN_BONE_MATURATION	10	0.855842	1.46187	0.040015	0.040015	0.39411	366	tags=10%, list=2%, signal=10%	SNX10
GOBP_DETECTION_OF_CALCIUM_ION	GOBP_DETECTION_OF_CALCIUM_ION	11	0.874784	1.52238	0.0400672	0.0400672	0.39411	1396	tags=27%, list=7%, signal=25%	CALM1/CALM3/KCNMB1
GOBP_NUCLEOSIDE_TRIPHOSPHATE_METABOLIC_PROCESS	GOBP_NUCLEOSIDE_TRIPHOSPHATE_METABOLIC_PROCESS	222	-0.474323	-1.29566	0.0400689	0.0400689	0.39411	2054	tags=31%, list=10%, signal=28%	ATP1B1/MT-ND4L/SDHC/PINK1/IMPDH2/NDUFAB1/LDHA/INSR/NDUFA1/PARP1/FOXK2/DNM1L/NDUFA7/ARL2/NDUFS6/NUDT2/NDUFA13/NDUFC2/RAN/NDUFB11/NCOR1/NDUFA10/HSPA1A/NME3/ENO1/NDUFA11/NDUFA2/NDUFB1/NME4/ALDOA/MT-ATP8/MT-ND3/OLA1/NDUFS3/STOML2/APP/IFNG/UQCC3/NDUFB4/NDUFS7/IMPDH1/SMPDL3A/NME1/HK2/NDUFB7/MT-ND4/NDUFB10/NDUFB5/NDUFA3/FBP1/NDUFB8/GPI/TMSB4X/GAPDH/MT-ND2/FIS1/TSPO/DUT/MT-ATP6/MT-CO2/MT-ND5/HSPA1B/NDUFS…
GOBP_POSITIVE_REGULATION_OF_BONE_MINERALIZATION	GOBP_POSITIVE_REGULATION_OF_BONE_MINERALIZATION	36	0.714351	1.4767	0.0404535	0.0404535	0.397044	1435	tags=19%, list=7%, signal=18%	ISG15/SLC8A1/VDR/MEF2C/BMPR2/ALOX5/SMAD3
GOBP_REGULATION_OF_MEMBRANE_DEPOLARIZATION	GOBP_REGULATION_OF_MEMBRANE_DEPOLARIZATION	33	0.728199	1.47082	0.0405541	0.0405541	0.397185	1150	tags=18%, list=6%, signal=17%	IFI6/HSH2D/SRC/PPP2R3C/ABCD1/SMAD7
GOBP_NEGATIVE_REGULATION_OF_MYOBLAST_DIFFERENTIATION	GOBP_NEGATIVE_REGULATION_OF_MYOBLAST_DIFFERENTIATION	21	0.772815	1.46856	0.0409412	0.0409412	0.400125	710	tags=14%, list=3%, signal=14%	CXCL10/TGFB1/SRA1
GOBP_POSITIVE_REGULATION_OF_T_CELL_MEDIATED_IMMUNITY	GOBP_POSITIVE_REGULATION_OF_T_CELL_MEDIATED_IMMUNITY	62	0.654874	1.42874	0.0412654	0.0412654	0.401932	1397	tags=32%, list=7%, signal=30%	RSAD2/HLA-E/ARID5A/HLA-B/HLA-F/TAP2/B2M/HLA-C/PTPRC/NLRP3/HLA-A/SASH3/DENND1B/MR1/CD1D/STX7/MALT1/FADD/MICB/HLA-G
GOBP_REGULATION_OF_STEROID_METABOLIC_PROCESS	GOBP_REGULATION_OF_STEROID_METABOLIC_PROCESS	75	-0.618037	-1.4583	0.0413007	0.0413007	0.401932	2029	tags=23%, list=10%, signal=21%	ADM/NFKB1/DGAT2/STAT5B/REST/CES1/IFNG/INSIG1/IL1A/STUB1/EGR1/SOD1/DAB2/SF1/TSPO/ASAH1/APOE
GOBP_POSITIVE_REGULATION_OF_ISOTYPE_SWITCHING_TO_IGG_ISOTYPES	GOBP_POSITIVE_REGULATION_OF_ISOTYPE_SWITCHING_TO_IGG_ISOTYPES	10	0.854606	1.45976	0.0415689	0.0415689	0.402576	408	tags=20%, list=2%, signal=20%	CD40/PTPRC
GOBP_MRNA_SPLICE_SITE_SELECTION	GOBP_MRNA_SPLICE_SITE_SELECTION	30	-0.703895	-1.43765	0.0416137	0.0416137	0.402576	3865	tags=60%, list=19%, signal=49%	LUC7L/RNU11/SRSF10/SF3A2/CELF1/SF3A3/SRSF6/SFSWAP/LUC7L3/SF3A1/SRSF5/SNRPC/SRSF9/LUC7L2/YTHDC1/PSIP1/CELF2/SF1
GOBP_NEGATIVE_REGULATION_OF_ATP_DEPENDENT_ACTIVITY	GOBP_NEGATIVE_REGULATION_OF_ATP_DEPENDENT_ACTIVITY	20	0.795098	1.50075	0.0416292	0.0416292	0.402576	582	tags=15%, list=3%, signal=15%	IFIT1/C4orf3/PPIF
GOBP_POSITIVE_REGULATION_OF_BIOMINERAL_TISSUE_DEVELOPMENT	GOBP_POSITIVE_REGULATION_OF_BIOMINERAL_TISSUE_DEVELOPMENT	43	0.703219	1.47524	0.0418893	0.0418893	0.404241	1783	tags=23%, list=9%, signal=21%	ISG15/CEBPB/SLC8A1/VDR/MEF2C/BMPR2/ALOX5/SMAD3/SLC4A2/P2RX7
GOBP_REGULATION_OF_VIRAL_TRANSCRIPTION	GOBP_REGULATION_OF_VIRAL_TRANSCRIPTION	19	0.801669	1.49735	0.0421111	0.0421111	0.405531	706	tags=26%, list=3%, signal=25%	IFITM3/ZFP36/TRIM14/TRIM21/UBP1
GOBP_POSITIVE_REGULATION_OF_TUMOR_NECROSIS_FACTOR_SUPERFAMILY_CYTOKINE_PRODUCTION	GOBP_POSITIVE_REGULATION_OF_TUMOR_NECROSIS_FACTOR_SUPERFAMILY_CYTOKINE_PRODUCTION	99	0.613707	1.44015	0.0422485	0.0422485	0.406005	1250	tags=37%, list=6%, signal=35%	OAS1/OAS2/OAS3/LILRA5/LGALS9/IFIH1/HAVCR2/HLA-E/ARID5A/TYROBP/FCGR3A/TMEM106A/PTAFR/JAK2/TLR1/CLEC7A/LY96/CD14/PTPRC/LILRA2/MYD88/CYBA/CD86/SASH3/TLR2/ADAM8/STAT3/CCR2/RIPK2/IFNGR1/BTK/PYCARD/CYBB/PLCG2/SYK/TICAM1/FADD
GOBP_NAD_METABOLIC_PROCESS	GOBP_NAD_METABOLIC_PROCESS	36	0.711238	1.47027	0.0423646	0.0423646	0.406217	515	tags=19%, list=2%, signal=19%	IDO1/PARP9/NAMPT/CD38/PARP10/KYNU/NADK
GOBP_REGULATION_OF_MAST_CELL_ACTIVATION	GOBP_REGULATION_OF_MAST_CELL_ACTIVATION	42	0.683202	1.42992	0.042447	0.042447	0.406217	1179	tags=26%, list=6%, signal=25%	PLSCR1/LGALS9/CD300A/ADGRE2/LYN/NR4A3/STXBP2/MILR1/PTPN6/IL4R/SYK
GOBP_INTESTINAL_LIPID_ABSORPTION	GOBP_INTESTINAL_LIPID_ABSORPTION	15	-0.801035	-1.41988	0.0426621	0.0426621	0.40651	2344	tags=33%, list=11%, signal=30%	LPCAT3/SCARB1/NPC1/UGCG/CD36
GOBP_REGULATION_OF_RESPONSE_TO_TUMOR_CELL	GOBP_REGULATION_OF_RESPONSE_TO_TUMOR_CELL	18	0.800159	1.48293	0.0427042	0.0427042	0.40651	917	tags=33%, list=4%, signal=32%	IL4I1/HAVCR2/TGFB1/CD274/MR1/AHR
GOBP_TUMOR_NECROSIS_FACTOR_MEDIATED_SIGNALING_PATHWAY	GOBP_TUMOR_NECROSIS_FACTOR_MEDIATED_SIGNALING_PATHWAY	96	0.611936	1.41726	0.0427426	0.0427426	0.40651	1502	tags=30%, list=7%, signal=28%	TNFSF13B/CARD16/STAT1/CASP4/CASP1/TNFRSF1A/SPHK1/SPPL2A/JAK2/TRADD/CARD8/EIF5A/FAS/ILK/LIMS1/CYLD/PTK2B/PTPN2/NAIP/XIAP/PYCARD/EXT1/LAPTM5/SYK/UBE2K/GAS6/RIPK1/AIM2/TNF
GOBP_POSITIVE_REGULATION_OF_CELL_ACTIVATION	GOBP_POSITIVE_REGULATION_OF_CELL_ACTIVATION	355	0.476471	1.27956	0.0429043	0.0429043	0.407207	1190	tags=21%, list=6%, signal=20%	CCL2/TNFSF13B/LILRA5/IL4I1/SOCS1/LGALS9/CD47/LILRB1/LILRB2/LILRB4/HAVCR2/CD40/HLA-E/TGFB1/PLEK/CD38/TYROBP/HLA-F/CD274/SRC/FCGR3A/ACTB/PTAFR/B2M/JAK2/CLEC7A/PTPRC/NLRP3/LILRA2/AIF1/MYD88/CDKN1A/CD86/HLA-A/IL15RA/LYN/CD80/SASH3/RARA/RUNX3/PPP2R3C/RUNX1/ADAM8/SPI1/CLEC4D/MEF2C/AKIRIN2/MAD2L2/INPP5D/PNP/CBFB/DOCK8/NR4A3/CD1D/CCR2/GPR183/RIPK2/XBP1/RHOH/BTK/PYCARD/HLA-DRB5/ZMIZ1/FLNA/PTPN6/JAK3/IL4R/…
GOBP_SURFACTANT_HOMEOSTASIS	GOBP_SURFACTANT_HOMEOSTASIS	13	0.851715	1.50019	0.0432248	0.0432248	0.409404	649	tags=23%, list=3%, signal=22%	OAS1/CTSH/VEGFA
GOBP_INTESTINAL_EPITHELIAL_CELL_DIFFERENTIATION	GOBP_INTESTINAL_EPITHELIAL_CELL_DIFFERENTIATION	18	0.797985	1.4789	0.04341	0.04341	0.410314	2286	tags=39%, list=11%, signal=35%	HIF1A/SRC/PRDM1/IL6ST/C1GALT1/PTK6/TIGAR
GOBP_NEGATIVE_REGULATION_OF_LYMPHOCYTE_MIGRATION	GOBP_NEGATIVE_REGULATION_OF_LYMPHOCYTE_MIGRATION	14	0.832885	1.4807	0.0435411	0.0435411	0.41071	5	tags=7%, list=0%, signal=7%	CCL2
GOBP_ENTRY_INTO_HOST	GOBP_ENTRY_INTO_HOST	139	0.574849	1.40214	0.0438268	0.0438268	0.412026	986	tags=17%, list=5%, signal=17%	IFITM3/IFITM1/LY6E/DYNLT1/IFITM2/TRIM22/CTSL/PLSCR1/LGALS9/SIGLEC1/SRC/FCN1/SCARB2/TRIM5/CD86/CD80/CCR5/CTSB/TRIM21/ITGA5/TRIM26/TRIM25/ITGAV/TRIM38
GOBP_ESTABLISHMENT_OF_SKIN_BARRIER	GOBP_ESTABLISHMENT_OF_SKIN_BARRIER	23	-0.745099	-1.42365	0.0438596	0.0438596	0.412026	4219	tags=39%, list=20%, signal=31%	ELOVL1/KRT16/CLDN1/PLEC/NFKBIZ/UGCG/STMN1/IL18/KLF4
GOBP_CELL_COMMUNICATION_BY_ELECTRICAL_COUPLING_INVOLVED_IN_CARDIAC_CONDUCTION	GOBP_CELL_COMMUNICATION_BY_ELECTRICAL_COUPLING_INVOLVED_IN_CARDIAC_CONDUCTION	22	0.77674	1.48054	0.0441992	0.0441992	0.413143	826	tags=18%, list=4%, signal=17%	CALM1/SLC8A1/SRI/CALM3
GOBP_VASCULAR_ENDOTHELIAL_CELL_PROLIFERATION	GOBP_VASCULAR_ENDOTHELIAL_CELL_PROLIFERATION	23	0.79	1.51324	0.0441992	0.0441992	0.413143	726	tags=13%, list=4%, signal=13%	CCL2/MEF2C/STAT3
GOBP_NEGATIVE_REGULATION_OF_AMYLOID_PRECURSOR_PROTEIN_CATABOLIC_PROCESS	GOBP_NEGATIVE_REGULATION_OF_AMYLOID_PRECURSOR_PROTEIN_CATABOLIC_PROCESS	21	-0.754584	-1.42094	0.0442478	0.0442478	0.413143	2121	tags=38%, list=10%, signal=34%	BIN1/TMED10/FLOT2/ABCA7/ROCK1/RTN3/SORL1/APOE
GOBP_INTESTINAL_EPITHELIAL_CELL_DEVELOPMENT	GOBP_INTESTINAL_EPITHELIAL_CELL_DEVELOPMENT	12	0.855975	1.49553	0.0445332	0.0445332	0.414966	1371	tags=42%, list=7%, signal=39%	HIF1A/SRC/PRDM1/IL6ST/C1GALT1
GOBP_T_CELL_ACTIVATION	GOBP_T_CELL_ACTIVATION	499	0.452388	1.2448	0.0446841	0.0446841	0.415532	1435	tags=20%, list=7%, signal=19%	CCL2/RSAD2/IDO1/TNFSF13B/IL4I1/CTSL/SOCS1/LGALS9/IL27/CD47/LILRB1/LILRB2/FGL2/LILRB4/HAVCR2/PRELID1/HLA-E/PSMB10/HSH2D/FCER1G/CD274/SRC/ACTB/FCGR2B/B2M/JAK2/IRF1/CD300A/CLEC7A/CLEC4E/CEBPB/PTPRC/NLRP3/AIF1/CLEC4A/CD86/HLA-A/LYN/CD80/PRDM1/MAFB/MSN/SASH3/SLAMF7/RARA/RUNX3/TRGC1/RUNX1/ADAM8/SPI1/CLEC4D/MR1/TCIRG1/STAT3/PNP/CBFB/DOCK8/CD1D/CCR2/GPR183/RIPK2/XBP1/PTPN2/RHOH/IRF4/PYCARD/AZI2/HLA-DRB5/…
GOBP_POSITIVE_REGULATION_OF_OSSIFICATION	GOBP_POSITIVE_REGULATION_OF_OSSIFICATION	42	0.680793	1.42488	0.0450392	0.0450392	0.417989	1435	tags=17%, list=7%, signal=16%	ISG15/SLC8A1/VDR/MEF2C/BMPR2/ALOX5/SMAD3
GOBP_REGULATION_OF_FATTY_ACID_METABOLIC_PROCESS	GOBP_REGULATION_OF_FATTY_ACID_METABOLIC_PROCESS	66	-0.603582	-1.40441	0.0451891	0.0451891	0.418537	1711	tags=21%, list=8%, signal=20%	FABP3/DGAT2/PDK1/LONP2/NCOR1/APOC2/NR1H3/INSIG1/MID1IP1/CD74/IRS2/PTGS2/FABP5/APOC1
GOBP_REGULATION_OF_CELL_CELL_ADHESION	GOBP_REGULATION_OF_CELL_CELL_ADHESION	427	0.465613	1.27031	0.0459588	0.0459588	0.424502	1432	tags=19%, list=7%, signal=18%	CCL2/IDO1/TNFSF13B/IL1RN/IL4I1/SOCS1/LGALS9/CD47/LILRB1/LILRB2/FGL2/LILRB4/HAVCR2/HLA-E/TGFB1/ADAM19/FLOT1/CD274/SRC/ACTB/PTAFR/FCGR2B/B2M/JAK2/IRF1/CD300A/CEBPB/PTPRC/NLRP3/AIF1/CD86/HLA-A/LYN/CD80/EMILIN2/SASH3/RARA/RUNX3/GCNT1/RUNX1/VEGFA/ADAM8/SPI1/MAD2L2/SH2B3/PNP/CBFB/DOCK8/NR4A3/CD1D/CCR2/NFAT5/RIPK2/XBP1/PTPN2/RHOH/PYCARD/HLA-DRB5/ZMIZ1/PTPN6/JAK3/IL4R/IL15/TNFAIP8L2/LAPTM5/SMAD7/MALT1/SY…
GOBP_ASTROCYTE_ACTIVATION	GOBP_ASTROCYTE_ACTIVATION	20	-0.761449	-1.42376	0.0460177	0.0460177	0.424502	958	tags=30%, list=5%, signal=29%	APP/IFNG/IL6/MT1X/TREM2/C1QA
GOBP_CALCIUM_ION_IMPORT	GOBP_CALCIUM_ION_IMPORT	38	0.70812	1.46986	0.0461364	0.0461364	0.424659	1225	tags=11%, list=6%, signal=10%	CCL2/SLC8A1/TRPV2/HOMER1
GOBP_RESPONSE_TO_IONIZING_RADIATION	GOBP_RESPONSE_TO_IONIZING_RADIATION	132	0.576975	1.40766	0.0463711	0.0463711	0.424659	1399	tags=17%, list=7%, signal=16%	CXCL10/CCL7/IFI16/PML/GRB2/TANK/PTPRC/HSPA5/CYBA/CDKN1A/BAK1/NABP1/TMEM109/BCL2L1/DCUN1D3/EYA3/THBD/RAD9A/BRCA2/SMPD1/TLK2/BAX/CASP3
GOBP_ALPHA_BETA_T_CELL_ACTIVATION	GOBP_ALPHA_BETA_T_CELL_ACTIVATION	167	0.545167	1.35366	0.0463822	0.0463822	0.424659	1366	tags=26%, list=7%, signal=24%	RSAD2/CTSL/SOCS1/LGALS9/IL27/LILRB1/LILRB4/HLA-E/CD274/JAK2/IRF1/CD300A/PTPRC/NLRP3/CLEC4A/CD86/HLA-A/CD80/PRDM1/SASH3/RARA/RUNX3/RUNX1/TCIRG1/STAT3/PNP/CBFB/CCR2/GPR183/RIPK2/IRF4/JAK3/IL4R/IL15/SEMA4A/JUNB/SMAD7/MALT1/SYK/ELF4/BCL3/RELB/CD247
GOBP_NEGATIVE_REGULATION_OF_INTRACELLULAR_STEROID_HORMONE_RECEPTOR_SIGNALING_PATHWAY	GOBP_NEGATIVE_REGULATION_OF_INTRACELLULAR_STEROID_HORMONE_RECEPTOR_SIGNALING_PATHWAY	30	-0.6933	-1.41601	0.0464286	0.0464286	0.424659	3719	tags=53%, list=18%, signal=44%	VPS11/CRY2/LBH/STRN3/CRY1/PIAS2/ZBTB7A/PER1/SMARCA4/HDAC1/CNOT2/NCOR1/CNOT1/DAB2/PHB2/FOXP1
GOBP_LONG_CHAIN_FATTY_ACID_TRANSPORT	GOBP_LONG_CHAIN_FATTY_ACID_TRANSPORT	49	-0.652826	-1.43289	0.0464959	0.0464959	0.424659	670	tags=16%, list=3%, signal=16%	SLC2A1/MIF/IRS2/PLIN2/FABP5/CD36/THBS1/APOE
GOBP_NEUROINFLAMMATORY_RESPONSE	GOBP_NEUROINFLAMMATORY_RESPONSE	65	-0.597148	-1.38706	0.0469925	0.0469925	0.428101	958	tags=26%, list=5%, signal=25%	APP/MMP3/IFNG/ATM/TNFRSF1B/IL18/IL6/ITGB2/ITGB1/JUN/PTGS2/CST7/MT1X/TREM2/NUPR1/MMP9/C1QA
GOBP_LEUKOCYTE_PROLIFERATION	GOBP_LEUKOCYTE_PROLIFERATION	298	0.488317	1.28398	0.0470588	0.0470588	0.428101	1399	tags=23%, list=7%, signal=22%	IDO1/TNFSF13B/BST2/IL4I1/LGALS9/IL27/LILRB1/MNDA/LILRB2/LILRB4/HAVCR2/CD40/HLA-E/PSMB10/CD38/TYROBP/CD274/FCGR3A/FCGR2B/JAK2/IRF1/CD300A/CSF2RB/RASSF5/CEBPB/PTPRC/AIF1/MYD88/CDKN1A/CD86/HLA-A/LYN/CD80/MSN/SASH3/MEF2C/TCIRG1/INPP5D/PNP/DOCK8/CD1D/CCR2/GPR183/RIPK2/BCL2L1/TBK1/BTK/AHR/PYCARD/AZI2/PTPN6/JAK3/IL15/JUNB/PPP3CB/RIPK3/MALT1/SYK/TICAM1/IL6ST/ELF4/BID/PRKCD/FADD/CCND3/BAX/HLA-G/CASP3
GOBP_LUTEINIZATION	GOBP_LUTEINIZATION	10	-0.844163	-1.42513	0.0471545	0.0471545	0.428125	1616	tags=40%, list=8%, signal=37%	STAT5B/RETN/A2M/INHBA
GOBP_INDOLE_CONTAINING_COMPOUND_METABOLIC_PROCESS	GOBP_INDOLE_CONTAINING_COMPOUND_METABOLIC_PROCESS	19	0.794071	1.48315	0.0476794	0.0476794	0.431261	491	tags=16%, list=2%, signal=15%	IDO1/IL4I1/KYNU
GOBP_CELLULAR_RESPONSE_TO_LEUCINE_STARVATION	GOBP_CELLULAR_RESPONSE_TO_LEUCINE_STARVATION	12	-0.822516	-1.42519	0.0477759	0.0477759	0.431261	2463	tags=67%, list=12%, signal=59%	SESN1/IMPACT/RNF167/EIF2AK4/RRAGD/SESN3/ATF4/SESN2
GOBP_POSITIVE_REGULATION_OF_STEROL_TRANSPORT	GOBP_POSITIVE_REGULATION_OF_STEROL_TRANSPORT	31	-0.708069	-1.451	0.0478374	0.0478374	0.431261	1533	tags=32%, list=7%, signal=30%	LPCAT3/NFKBIA/CES1/ABCA7/NR1H3/RXRA/SCP2/PLTP/TREM2/APOE
GOBP_RESPONSE_TO_INORGANIC_SUBSTANCE	GOBP_RESPONSE_TO_INORGANIC_SUBSTANCE	464	-0.41163	-1.21068	0.0478945	0.0478945	0.431261	2503	tags=23%, list=12%, signal=21%	ZNF580/AHCYL1/CCND1/ATIC/BAD/IMPACT/SPIDR/MAP1LC3A/IL10/AXL/EIF2AK3/ADAM9/MT1M/PLEC/BRAF/BNIP3/COL1A1/EIF2B5/AIFM1/QDPR/MAPK8/NET1/PINK1/S100A8/CEBPA/GLRX2/EIF4A3/GSK3A/ANKZF1/NPC1/FOXO1/CPNE1/ANKH/RASGRP2/PARP1/TP53/ALG2/MBP/STAT6/OSER1/IMPA2/PRDX2/ATF4/LONP1/CRYAB/MAPK1/CUTA/SOD2/APP/SLC30A1/KMT2A/UROS/MMP3/SLC39A8/EGLN1/CYBRD1/HDAC2/ZFAND1/NUDT1/IL1A/G6PD/CPNE3/APEX1/ATRX/SERPINF1/NDRG1/MT1E/H…
GOBP_CELL_CELL_RECOGNITION	GOBP_CELL_CELL_RECOGNITION	54	-0.624301	-1.38757	0.0480312	0.0480312	0.431261	2656	tags=41%, list=13%, signal=36%	CD6/DLG1/ZP3/CCT3/CCT2/ST6GALNAC6/B4GALT1/DOCK2/CCT7/CCT4/LGALS3/CCT8/ALDOA/CD209/VDAC2/FOLR3/FOLR2/CD81/CORO1A/CD9/CCR7/CCL19
GOBP_POSITIVE_REGULATION_OF_LOCOMOTION	GOBP_POSITIVE_REGULATION_OF_LOCOMOTION	500	0.450406	1.23857	0.048062	0.048062	0.431261	1250	tags=15%, list=6%, signal=14%	CXCL10/CCL7/DEFB1/RIN2/FPR2/CCR1/LGALS9/CD47/HIF1A/C3AR1/CD40/S100A11/TGFB1/GLIPR2/SRGAP2C/ARF6/CD274/SRC/SPHK1/P2RY6/PTAFR/JAK2/TRADD/CLEC7A/SDCBP/HBEGF/NFE2L2/CIB1/PTPRC/AIF1/HSPA5/RTN4/CMKLR1/LYN/P2RX4/FN1/SLC8A1/CTSH/GRN/RAC1/SEMA4D/VEGFA/ADAM8/SPI1/ITGA5/STAT3/SEMA6B/DOCK8/NR4A3/DOCK4/CCR2/XBP1/PTK2B/OXSR1/ENPP2/BMPR2/PYCARD/CDC42/ITGAV/ACTG1/CREB3/PRKD2/ITGAX/CCL4/SEMA4A/DAPK3/PLCG2/SNAI1/C…
GOBP_POSITIVE_REGULATION_OF_LYMPHOCYTE_ACTIVATION	GOBP_POSITIVE_REGULATION_OF_LYMPHOCYTE_ACTIVATION	301	0.483365	1.27442	0.048414	0.048414	0.433316	1190	tags=22%, list=6%, signal=21%	CCL2/TNFSF13B/IL4I1/SOCS1/LGALS9/CD47/LILRB1/LILRB2/LILRB4/HAVCR2/CD40/HLA-E/TGFB1/CD38/TYROBP/HLA-F/CD274/SRC/FCGR3A/ACTB/B2M/JAK2/CLEC7A/PTPRC/NLRP3/AIF1/MYD88/CDKN1A/CD86/HLA-A/IL15RA/LYN/CD80/SASH3/RARA/RUNX3/PPP2R3C/RUNX1/ADAM8/SPI1/MEF2C/AKIRIN2/MAD2L2/INPP5D/PNP/CBFB/DOCK8/CD1D/CCR2/GPR183/RIPK2/XBP1/RHOH/BTK/PYCARD/HLA-DRB5/ZMIZ1/PTPN6/JAK3/IL4R/IL15/MALT1/SYK/TICAM1/IL6ST
GOBP_PARASYMPATHETIC_NERVOUS_SYSTEM_DEVELOPMENT	GOBP_PARASYMPATHETIC_NERVOUS_SYSTEM_DEVELOPMENT	14	-0.799677	-1.40592	0.048495	0.048495	0.433316	2257	tags=29%, list=11%, signal=25%	NRP2/HES1/EGR2/NRP1
GOBP_NEGATIVE_REGULATION_OF_ANTIGEN_RECEPTOR_MEDIATED_SIGNALING_PATHWAY	GOBP_NEGATIVE_REGULATION_OF_ANTIGEN_RECEPTOR_MEDIATED_SIGNALING_PATHWAY	32	0.727407	1.46466	0.0485734	0.0485734	0.433316	1139	tags=25%, list=6%, signal=24%	GBP1/LILRB4/ELF1/FCGR2B/CD300A/PTPN2/PTPN6/LAPTM5
GOBP_MESODERM_MORPHOGENESIS	GOBP_MESODERM_MORPHOGENESIS	60	-0.608052	-1.38742	0.0489642	0.0489642	0.435182	741	tags=8%, list=4%, signal=8%	TXNRD1/KLF4/GPI/ITGB1/INHBA
GOBP_NEGATIVE_REGULATION_OF_SUPRAMOLECULAR_FIBER_ORGANIZATION	GOBP_NEGATIVE_REGULATION_OF_SUPRAMOLECULAR_FIBER_ORGANIZATION	134	-0.521176	-1.35284	0.0489717	0.0489717	0.435182	2798	tags=25%, list=14%, signal=21%	VBP1/FKBP4/ARHGEF7/CKAP2/ATXN7/EML2/PPFIA1/SSH1/PFDN2/INPP5K/MKKS/SVIL/ARAP1/SPTAN1/WAS/SSH2/TACSTD2/CRYAB/ARPIN/ADD3/ARHGEF2/STMN1/PIK3R1/MID1IP1/CORO1B/TMSB4X/PFDN4/WASF2/CORO1A/PFDN5/TREM2/GSN/APOE
GOBP_MONONUCLEAR_CELL_DIFFERENTIATION	GOBP_MONONUCLEAR_CELL_DIFFERENTIATION	432	0.46011	1.25634	0.0495208	0.0495208	0.437413	1397	tags=20%, list=7%, signal=19%	RSAD2/IRF7/TNFSF13B/IFI16/IL4I1/CTSL/SOCS1/LGALS9/IL27/LILRB1/LILRB2/FGL2/LILRB4/PRELID1/FCER1G/HLA-B/ACTB/FCGR2B/B2M/IRF1/CLEC4E/BATF3/CEBPB/PTPRC/NLRP3/CD86/IL15RA/LYN/CD80/PRDM1/BAK1/MAFB/SASH3/RARA/RUNX3/PPP2R3C/RUNX1/VEGFA/ADAM8/SPI1/CLEC4D/MR1/LTBR/TCIRG1/STAT3/INPP5D/PNP/CBFB/DOCK10/CD1D/CCR2/GPR183/TMEM176B/RIPK2/XBP1/PTK2B/PTPN2/RHOH/SLAMF8/IRF4/BTK/AZI2/BATF2/ZMIZ1/PTPN6/YY1/JAK3/IL4R/I…
GOBP_NEGATIVE_REGULATION_OF_MONONUCLEAR_CELL_MIGRATION	GOBP_NEGATIVE_REGULATION_OF_MONONUCLEAR_CELL_MIGRATION	19	0.791297	1.47797	0.0497675	0.0497675	0.437413	1518	tags=26%, list=7%, signal=24%	CCL2/SLAMF8/DUSP1/MIA3/AKT1
GOBP_POSITIVE_REGULATION_OF_MONOCYTE_CHEMOTAXIS	GOBP_POSITIVE_REGULATION_OF_MONOCYTE_CHEMOTAXIS	20	0.78429	1.48035	0.0498861	0.0498861	0.437413	970	tags=30%, list=5%, signal=29%	CXCL10/FPR2/CCR1/AIF1/CCR2/CREB3
GOBP_INTERLEUKIN_6_PRODUCTION	GOBP_INTERLEUKIN_6_PRODUCTION	133	0.584708	1.42903	0.049923	0.049923	0.437413	1502	tags=30%, list=7%, signal=28%	LILRA5/LGALS9/CD47/SCIMP/IFIH1/LILRB2/LILRB4/HAVCR2/UNC93B1/ARID5A/TYROBP/HLA-B/CAPN2/TMEM106A/PTAFR/TLR1/CLEC7A/CEBPB/LILRA2/AIF1/MYD88/CYBA/TLR2/AKIRIN2/STAT3/INPP5D/RIPK2/XBP1/BTK/PYCARD/PTPN6/PLCG2/SYK/TICAM1/ELF4/TLR7/GAS6/SIRPA/TLR8/TNF
GOBP_BEHAVIORAL_DEFENSE_RESPONSE	GOBP_BEHAVIORAL_DEFENSE_RESPONSE	30	-0.688989	-1.40721	0.05	0.05	0.437413	1464	tags=10%, list=7%, signal=9%	EIF4E/VDAC1/APOE

[truncated: 6 more sheets: GOBP_APOE+TAM_GSEAresults, GOBP_IL1B+TAM_GSEAresults, GOBP_LAMP3+DC_GSEAresults, GOBP_CD14+Mono_GSEAresults, GOBP_cDC_GSEAresults, GOBP_CD16+Mono_GSEAresults]
