# Supplementary material for: Subtype-specific NK cell-TAM interactions drive a novel prognostic signature in HNSCC
Source: Front Immunol. 2025 Oct 17;16:1676878. doi: 10.3389/fimmu.2025.1676878 (PMC12575298; doi:10.3389/fimmu.2025.1676878)
Supplement: Supplementary file 16 [file Table9.xlsx]

## Sheet: Sheet1
	pvalue	HR	Low 95%CI	High 95%CI	cutoff
KDELR2	4e-05	1.77706	1.35063	2.33811	5.92493
TMED2	0.00023	1.67622	1.27366	2.20602	6.05998
ITGB7	0.00139	0.6412	0.4883	0.84198	0.820137
PDIA3	0.00166	1.54785	1.17889	2.03229	6.85274
KDELR1	0.00183	1.54228	1.17437	2.02543	6.31244
ALG5	0.00239	1.52514	1.16146	2.00271	3.46292
TCEAL8	0.00265	1.51959	1.15668	1.99635	4.38819
ERP44	0.00336	1.50445	1.14507	1.97662	4.26112
BRI3	0.00492	1.47786	1.12564	1.94029	3.47822
TMBIM6	0.00521	1.47241	1.12239	1.93158	6.84379
ANXA5	0.00529	1.47153	1.12166	1.93053	6.41499
ETV5	0.00562	1.4698	1.11913	1.93035	1.96841
NUTF2	0.00607	1.46308	1.11487	1.92005	4.80991
PPIB	0.00666	1.45479	1.10969	1.90721	6.80888
BCAP31	0.00706	1.45396	1.10738	1.90901	6.8542
TMEM208	0.00722	1.45079	1.10587	1.90329	4.34826
BCAT1	0.00814	1.44506	1.10017	1.89806	1.46451
SLC3A2	0.00834	1.44147	1.09854	1.89145	6.18599
ATP6V0E1	0.00836	1.4424	1.09862	1.89376	6.388
TXNDC12	0.00837	1.44286	1.09866	1.89491	4.51286
HSP90AB1	0.00863	1.43893	1.09675	1.88786	8.89513
PLAU	0.00864	1.43992	1.0969	1.8902	6.52368
NDUFA4	0.01039	1.42748	1.08731	1.87407	4.92603
NME1	0.01088	1.42202	1.08449	1.8646	4.14688
LGALS1	0.01164	1.41925	1.08126	1.86288	8.09731
PARVB	0.01184	1.41783	1.08032	1.8608	2.26649
SLIRP	0.01189	1.41798	1.08015	1.86148	3.68267
ATP6V1E1	0.01229	1.41524	1.07836	1.85736	5.27113
IGFLR1	0.01247	0.70665	0.53816	0.92789	0.624312
PDIA6	0.01296	1.41095	1.07544	1.85111	5.79512
PSMD7	0.013	1.41166	1.07542	1.85301	5.17453
TMED10	0.01349	1.40869	1.07339	1.84873	5.98007
PSMC1	0.01378	1.40722	1.07226	1.84682	2.29104
NDFIP1	0.01452	1.40157	1.06916	1.83734	3.81481
SNX6	0.01538	1.39915	1.06633	1.83587	4.26215
PSMB5	0.01656	1.39322	1.06223	1.82733	6.27844
ORMDL2	0.01736	1.38926	1.05961	1.82147	3.87718
SLC25A39	0.01751	1.38854	1.05913	1.82041	5.76617
RHEB	0.01757	1.39265	1.05954	1.83048	3.99428
TCEAL4	0.01781	1.3894	1.05849	1.82375	4.31898
COX8A	0.02083	1.37701	1.0498	1.80621	8.0395
ARL6IP1	0.02103	1.37693	1.04934	1.80679	5.51413
PLBD2	0.02121	1.37727	1.04899	1.80828	4.33501
HM13	0.02141	1.37661	1.04848	1.80744	4.3225
TRPV2	0.02184	0.72681	0.55333	0.95469	2.02572
SNRPG	0.02241	1.37371	1.04599	1.80412	4.5999
ATP6V1F	0.02454	1.36466	1.04072	1.78944	6.82124
CALU	0.025	1.36345	1.0397	1.78802	5.42252
ADAP2	0.02556	0.73326	0.55845	0.96279	2.08234
NDUFA1	0.02679	1.35796	1.03581	1.78032	6.18422
HLA-DPB1	0.02684	0.73603	0.56112	0.96546	5.57787
OS9	0.02769	1.35725	1.03411	1.78137	5.72178
CORO1C	0.02785	1.35688	1.03377	1.78097	5.11106
HEXB	0.03087	1.34766	1.02786	1.76696	4.09681
RGL1	0.03107	0.74103	0.56431	0.97309	2.02313
BANF1	0.03394	1.34016	1.02246	1.75657	6.2072
ADAMDEC1	0.03461	0.74651	0.56919	0.97906	1.29385
ABI3	0.03505	0.74646	0.56874	0.97969	2.17041
P4HA1	0.03746	1.33313	1.01683	1.74781	4.27067
ROMO1	0.03797	1.33161	1.01602	1.74522	5.9416
TPP1	0.03841	1.3332	1.01546	1.75036	4.89967
ATP2A2	0.0388	1.33237	1.01487	1.74919	5.25178
ATP2C1	0.0403	0.75341	0.57478	0.98755	4.18155
GPRIN3	0.04129	0.75382	0.57463	0.98889	0.517566
IDH1	0.04223	1.32598	1.00995	1.74091	3.94047
CORO1B	0.0437	1.32266	1.00793	1.73566	4.36467
SEMA4A	0.04679	0.76021	0.58018	0.99612	2.88434
SLC39A1	0.04746	1.31516	1.00308	1.72434	5.32619
SCARB2	0.04787	1.31549	1.00258	1.72607	5.02298
