# Supplementary material for: Subtype-specific NK cell-TAM interactions drive a novel prognostic signature in HNSCC
Source: Front Immunol. 2025 Oct 17;16:1676878. doi: 10.3389/fimmu.2025.1676878 (PMC12575298; doi:10.3389/fimmu.2025.1676878)
Supplement: Supplementary file 17 [file Table10.xlsx]

## Sheet: Sheet1
gene	coef	group
ITGB7	-0.163765	neg
KDELR1	0.00593058	pos
ALG5	0.118301	pos
ERP44	0.0993616	pos
BRI3	0.0767803	pos
TMBIM6	0.311291	pos
BCAP31	0.119666	pos
ATP6V0E1	0.118861	pos
PLAU	0.00453979	pos
NDUFA4	0.00987186	pos
IGFLR1	-0.174502	neg
PSMD7	0.208564	pos
PSMC1	0.11534	pos
NDFIP1	0.253448	pos
SNX6	0.00127405	pos
PSMB5	0.0198378	pos
TCEAL4	0.0921362	pos
ARL6IP1	0.00970162	pos
TRPV2	-0.0172518	neg
P4HA1	0.120062	pos
TPP1	0.144403	pos
ATP2C1	-0.0825564	neg
IDH1	0.0123988	pos
