# Supplementary material for: Subtype-specific NK cell-TAM interactions drive a novel prognostic signature in HNSCC
Source: Front Immunol. 2025 Oct 17;16:1676878. doi: 10.3389/fimmu.2025.1676878 (PMC12575298; doi:10.3389/fimmu.2025.1676878)
Supplement: Supplementary file 18 [file Table11.xlsx]

## Sheet: Sheet1
Gene name	p-value	HR	95%CI
ITGB7	0.00139	0.6412	0.4883 - 0.84198
KDELR1	0.00183	1.54228	1.17437 - 2.02543
ALG5	0.00239	1.52514	1.16146 - 2.00271
ERP44	0.00336	1.50445	1.14507 - 1.97662
BRI3	0.00492	1.47786	1.12564 - 1.94029
TMBIM6	0.00521	1.47241	1.12239 - 1.93158
BCAP31	0.00706	1.45396	1.10738 - 1.90901
ATP6V0E1	0.00836	1.4424	1.09862 - 1.89376
PLAU	0.00864	1.43992	1.0969 - 1.8902
NDUFA4	0.01039	1.42748	1.08731 - 1.87407
IGFLR1	0.01247	0.70665	0.53816 - 0.92789
PSMD7	0.013	1.41166	1.07542 - 1.85301
PSMC1	0.01378	1.40722	1.07226 - 1.84682
NDFIP1	0.01452	1.40157	1.06916 - 1.83734
SNX6	0.01538	1.39915	1.06633 - 1.83587
PSMB5	0.01656	1.39322	1.06223 - 1.82733
TCEAL4	0.01781	1.3894	1.05849 - 1.82375
ARL6IP1	0.02103	1.37693	1.04934 - 1.80679
TRPV2	0.02184	0.72681	0.55333 - 0.95469
P4HA1	0.03746	1.33313	1.01683 - 1.74781
TPP1	0.03841	1.3332	1.01546 - 1.75036
ATP2C1	0.0403	0.75341	0.57478 - 0.98755
IDH1	0.04223	1.32598	1.00995 - 1.74091
